# Supplementary material for: Crystal structure of ethyl 2-[2-(4-methyl­benzo­yl)-5-p-tolyl-1H-imidazol-1-yl]acetate
Source: Acta Crystallogr E Crystallogr Commun. 2016 Feb 17;72(Pt 3):347–9. doi: 10.1107/S2056989016002504 (PMC4778819; doi:10.1107/S2056989016002504)
Supplement: Supplementary file 1 [file e-72-00347-sup1.cif]

##############################################################################
#                                                                            #
# This CIF contains the data in a paper accepted for publication in          #
# Acta Crystallographica Section E. It conforms to the requirements of       #
# Notes for Authors for Acta Crystallographica Section E, and has been       #
# peer reviewed under the auspices of the IUCr Commission on Journals.       #
#                                                                            #
# Full details of the Crystallographic Information File format               #
# are given in the paper "The Crystallographic Information File (CIF):       #
# a New Standard Archive File for Crystallography" by S. R. Hall, F. H.      #
# Allen and I. D. Brown [Acta Cryst. (1991), A47, 655-685].                  #
#                                                                            #
# The current version of the core CIF dictionary is obtainable from          #
# ftp://ftp.iucr.org/pub/cif_core.dic.                                       #
#                                                                            #
# Software is freely available for graphical display of the structure(s)     #
# in this CIF. For information consult the CIF software page                 #
# http://www.iucr.org/resources/cif/software.                                #
#                                                                            #
# This file may be used for bona fide research purposes within the           #
# scientific community so long as proper attribution is given to the journal # 
# article from which it was obtained.                                        #
#                                                                            #
##############################################################################
data_I
_audit_creation_method     'SHELXTL/PC'
_journal_data_validation_number     ?
_journal_date_recd_electronic     2016-01-08
_journal_date_accepted     2016-02-10
_journal_name_full     'Acta Crystallographica, Section E'
_journal_year     2016
_journal_volume     72
_journal_issue      3
_journal_page_first     347
_journal_page_last     349
_journal_paper_category     GO
_journal_paper_doi     10.1107/S2056989016002504
_journal_coeditor_code     SJ5493
_publ_contact_author_name     'Dr S. Athimoolam'
_publ_contact_author_address
;
Department of Physics
University College of Engineering Nagercoil
Anna University Consitutent College
Nagercoil 629 004
India
;
_publ_contact_author_email     athi81s@yahoo.co.in
_publ_contact_author_fax     '+91 4652 260511'
_publ_contact_author_phone     '+91 9787100212'
_publ_section_title
;
Crystal structure of ethyl
2-[2-(4-methylbenzoyl)-5-<i>p</i>-tolyl-1<i>H</i>-imidazol-1-yl]acetate
;
loop_
    _publ_author_name
    _publ_author_address
    'E. Arockia Jeya Yasmi Prabha'
;
Department of Physics
University College of Engineering Nagercoil
Anna University
Nagercoil 629 004
India
;
    'S. Suresh Kumar'
;
Department of Physics
University College of Engineering Nagercoil
Anna University
Nagercoil 629 004
India.
;
    'Anil K. Padala'
;\
Medicinal Chemistry Division
Indian Institute of Integrative Medicine (IIIM) and \
Academy of Scientific and Innovative Research (AcSIR-IIIM)
Jammu 180 001
India
;
    'Qazi Naveed Ahmed'
;\
Medicinal Chemistry Division
Indian Institute of Integrative Medicine (IIIM) and \
Academy of Scientific and Innovative Research (AcSIR-IIIM)
Jammu 180 001
India
;
    'S. Athimoolam'
;
Department of Physics
University College of Engineering Nagercoil
Anna University
Nagercoil 629 004
India
;
_publ_section_synopsis
;
The crystal structure of ethyl
2-[2-(4-methylbenzoyl)-5-<i>p</i>-tolyl-1<i>H</i>-imidazol-1-yl]acetate is
stabilized by intermolecular C---H...N and C---H...O interactions.
;
_database_code_depnum_ccdc_archive     'CCDC 1452746'
_chemical_name_systematic
;
Ethyl 2-[2-(4-methylbenzoyl)-5-<i>p</i>-tolyl-1<i>H</i>-imidazol-1-yl]acetate
;
_chemical_name_common     ?
_chemical_formula_moiety     'C22 H22 N2 O3'
_chemical_formula_sum     'C22 H22 N2 O3'
_chemical_formula_iupac     'C22 H22 N2 O3'
_chemical_formula_weight     362.41
_chemical_melting_point     ?
_shelx_space_group_comment
;
The symmetry employed for this shelxl refinement is uniquely defined
by the following loop, which should always be used as a source of
symmetry information in preference to the above space-group names.
They are only intended as comments.
;
_space_group_crystal_system     triclinic
_space_group_name_H-M_alt     'P -1'
_space_group_name_Hall     '-P 1'
loop_
    _space_group_symop_operation_xyz
    'x, y, z'
    '-x, -y, -z'
_cell_length_a     5.0968(5)
_cell_length_b     13.8189(15)
_cell_length_c     14.6993(17)
_cell_angle_alpha     71.484(5)
_cell_angle_beta     84.018(5)
_cell_angle_gamma     82.531(5)
_cell_volume     971.20(18)
_cell_formula_units_Z     2
_cell_measurement_reflns_used     2986
_cell_measurement_theta_min     2.14
_cell_measurement_theta_max     24.36
_cell_measurement_temperature     293(2)
_exptl_crystal_description     block
_exptl_crystal_colour     colourless
_exptl_crystal_size_max     0.21
_exptl_crystal_size_mid     0.19
_exptl_crystal_size_min     0.16
_exptl_crystal_density_diffrn     1.239
_exptl_crystal_density_meas     ?
_exptl_crystal_density_method     none
_exptl_crystal_F_000     384
_exptl_absorpt_coefficient_mu     0.083
_exptl_absorpt_correction_type     none
_exptl_absorpt_process_details     ?
_shelx_estimated_absorpt_T_min     ?
_shelx_estimated_absorpt_T_max     ?
_exptl_absorpt_correction_T_min     ?
_exptl_absorpt_correction_T_max     ?
_exptl_special_details     ?
_diffrn_ambient_temperature     293(2)
_diffrn_radiation_type     MoK\a
_diffrn_radiation_wavelength     0.71073
_diffrn_radiation_source     'fine-focus sealed tube'
_diffrn_measurement_device_type     'Bruker SMART APEX CCD area-detector'
_diffrn_measurement_method     \w
_diffrn_detector_area_resol_mean     ?
_diffrn_reflns_number     18453
_diffrn_reflns_av_R_equivalents     0.0551
_diffrn_reflns_theta_min     2.449
_diffrn_reflns_theta_max     24.998
_diffrn_reflns_theta_full     25.242
_diffrn_measured_fraction_theta_max     0.999
_diffrn_measured_fraction_theta_full     0.971
_diffrn_reflns_limit_h_min     -6
_diffrn_reflns_limit_h_max     6
_diffrn_reflns_limit_k_min     -16
_diffrn_reflns_limit_k_max     16
_diffrn_reflns_limit_l_min     -17
_diffrn_reflns_limit_l_max     17
_refine_special_details     ?
_reflns_number_total     3405
_reflns_number_gt     2354
_reflns_threshold_expression     'I > 2\s(I)'
_refine_ls_structure_factor_coef     Fsqd
_refine_ls_matrix_type     full
_refine_ls_R_factor_all     0.0857
_refine_ls_R_factor_gt     0.0539
_refine_ls_wR_factor_gt     0.1352
_refine_ls_wR_factor_ref     0.1675
_refine_ls_goodness_of_fit_ref     1.067
_refine_ls_restrained_S_all     1.069
_refine_ls_number_reflns     3405
_refine_ls_number_parameters     251
_refine_ls_number_restraints     2
_refine_ls_hydrogen_treatment     constr
_refine_ls_weighting_scheme     calc
_refine_ls_weighting_details
              'w=1/[\s^2^(Fo^2^)+(0.0636P)^2^+0.5608P] where P=(Fo^2^+2Fc^2^)/3'
_atom_sites_solution_hydrogens     geom
_atom_sites_solution_primary     ?
_atom_sites_solution_secondary     ?
_refine_ls_shift/su_max     0.002
_refine_ls_shift/su_mean     0.000
_refine_diff_density_max     0.515
_refine_diff_density_min     -0.305
_refine_ls_extinction_method     none
_refine_ls_extinction_coef     .
loop_
    _atom_type_symbol
    _atom_type_description
    _atom_type_scat_dispersion_real
    _atom_type_scat_dispersion_imag
    _atom_type_scat_source
    'C' 'C' 0.0033 0.0016
                         'International Tables Vol C Tables 4.2.6.8 and 6.1.1.4'
    'H' 'H' 0.0000 0.0000
                         'International Tables Vol C Tables 4.2.6.8 and 6.1.1.4'
    'N' 'N' 0.0061 0.0033
                         'International Tables Vol C Tables 4.2.6.8 and 6.1.1.4'
    'O' 'O' 0.0106 0.0060
                         'International Tables Vol C Tables 4.2.6.8 and 6.1.1.4'
_computing_data_collection
;
<i>SMART</i> (Bruker, 2001)
;
_computing_cell_refinement
;
<i>SAINT</i> (Bruker, 2001)
;
_computing_data_reduction
;
<i>SAINT</i> (Bruker, 2001)
;
_computing_structure_solution
;
<i>SHELXTL/PC</i> (Sheldrick, 2008)
;
_computing_structure_refinement
;
<i>SHELXTL/PC</i> (Sheldrick, 2008)
;
_computing_molecular_graphics
;
<i>PLATON</i> (Spek, 2009)
;
_computing_publication_material
;
<i>SHELXTL/PC</i> (Sheldrick, 2008)
;
loop_
    _atom_site_type_symbol
    _atom_site_label
    _atom_site_fract_x
    _atom_site_fract_y
    _atom_site_fract_z
    _atom_site_U_iso_or_equiv
    _atom_site_adp_type
    _atom_site_calc_flag
    _atom_site_occupancy
    _atom_site_disorder_assembly
    _atom_site_disorder_group
    C C1 -0.6633(7) 0.3819(3) 0.6826(2) 0.0754(9) Uani d 1 . .
    H H1A -0.6105 0.4476 0.6779 0.113 Uiso calc 1 . .
    H H1B -0.6498 0.3372 0.7474 0.113 Uiso calc 1 . .
    H H1C -0.8433 0.3901 0.6655 0.113 Uiso calc 1 . .
    C C2 -0.4852(5) 0.3362(2) 0.61545(19) 0.0530(7) Uani d 1 . .
    C C3 -0.5093(5) 0.2386(2) 0.6123(2) 0.0568(7) Uani d 1 . .
    H H3 -0.6403 0.2015 0.6517 0.068 Uiso calc 1 . .
    C C4 -0.3441(5) 0.19537(19) 0.55220(19) 0.0501(6) Uani d 1 . .
    H H4 -0.3636 0.1293 0.5524 0.060 Uiso calc 1 . .
    C C5 -0.1486(5) 0.24912(17) 0.49132(17) 0.0426(6) Uani d 1 . .
    C C6 -0.1244(5) 0.34725(19) 0.4938(2) 0.0536(7) Uani d 1 . .
    H H6 0.0048 0.3851 0.4539 0.064 Uiso calc 1 . .
    C C7 -0.2906(5) 0.3891(2) 0.5551(2) 0.0573(7) Uani d 1 . .
    H H7 -0.2705 0.4548 0.5557 0.069 Uiso calc 1 . .
    C C8 0.0360(5) 0.19884(17) 0.43313(17) 0.0419(6) Uani d 1 . .
    C C9 0.1875(5) 0.10614(18) 0.46091(18) 0.0466(6) Uani d 1 . .
    H H9 0.1835 0.0613 0.5233 0.056 Uiso calc 1 . .
    C C10 0.2885(5) 0.16918(17) 0.31157(17) 0.0428(6) Uani d 1 . .
    C C11 0.4033(5) 0.1806(2) 0.21394(19) 0.0539(7) Uani d 1 . .
    C C12 0.6016(5) 0.0980(2) 0.19780(17) 0.0480(6) Uani d 1 . .
    C C17 0.8022(5) 0.0507(2) 0.25858(19) 0.0514(7) Uani d 1 . .
    H H17 0.8186 0.0717 0.3117 0.062 Uiso calc 1 . .
    C C16 0.9772(6) -0.0268(2) 0.2414(2) 0.0614(8) Uani d 1 . .
    H H16 1.1136 -0.0560 0.2821 0.074 Uiso calc 1 . .
    C C15 0.9556(6) -0.0622(2) 0.1653(2) 0.0629(8) Uani d 1 . .
    C C14 0.7592(7) -0.0130(3) 0.1034(2) 0.0777(10) Uani d 1 . .
    H H14 0.7426 -0.0345 0.0505 0.093 Uiso calc 1 . .
    C C13 0.5874(6) 0.0671(3) 0.1182(2) 0.0709(9) Uani d 1 . .
    H H13 0.4612 0.1004 0.0742 0.085 Uiso calc 1 . .
    C C18 1.1384(8) -0.1519(3) 0.1513(3) 0.0990(13) Uani d 1 . .
    H H18A 1.0844 -0.1703 0.0988 0.149 Uiso calc 1 . .
    H H18B 1.1306 -0.2092 0.2089 0.149 Uiso calc 1 . .
    H H18C 1.3167 -0.1334 0.1372 0.149 Uiso calc 1 . .
    C C19 -0.0310(5) 0.33098(18) 0.27136(18) 0.0488(6) Uani d 1 . .
    H H19A -0.1902 0.3538 0.3044 0.059 Uiso calc 1 . .
    H H19B -0.0836 0.3150 0.2167 0.059 Uiso calc 1 . .
    C C20 0.1464(5) 0.41606(19) 0.23635(19) 0.0510(7) Uani d 1 . .
    C C21 0.2175(8) 0.5710(2) 0.1156(2) 0.0923(12) Uani d 1 . .
    H H21A 0.4038 0.5456 0.1198 0.111 Uiso calc 1 A 1
    H H21B 0.1794 0.6196 0.1517 0.111 Uiso calc 1 A 1
    C C22 0.161(3) 0.6255(15) 0.0101(4) 0.119(4) Uani d 0.5 B 1
    H H22A 0.2473 0.5850 -0.0289 0.179 Uiso calc 0.5 B 1
    H H22B 0.2273 0.6915 -0.0105 0.179 Uiso calc 0.5 B 1
    H H22C -0.0267 0.6340 0.0036 0.179 Uiso calc 0.5 B 1
    C C22' 0.047(3) 0.6433(15) 0.0364(5) 0.119(4) Uani d 0.5 B 2
    H H22D 0.0075 0.6068 -0.0055 0.179 Uiso calc 0.5 B 2
    H H22E 0.1418 0.7005 0.0001 0.179 Uiso calc 0.5 B 2
    H H22F -0.1156 0.6677 0.0651 0.179 Uiso calc 0.5 B 2
    N N1 0.3431(4) 0.08765(14) 0.38698(14) 0.0464(5) Uani d 1 . .
    N N2 0.1006(4) 0.23871(14) 0.33651(14) 0.0434(5) Uani d 1 . .
    O O1 0.3314(5) 0.25504(18) 0.14648(15) 0.0913(8) Uani d 1 . .
    O O2 0.3358(4) 0.42182(16) 0.27496(17) 0.0774(7) Uani d 1 . .
    O O3 0.0563(4) 0.48554(13) 0.15783(13) 0.0663(6) Uani d 1 . .
loop_
    _atom_site_aniso_label
    _atom_site_aniso_U_11
    _atom_site_aniso_U_22
    _atom_site_aniso_U_33
    _atom_site_aniso_U_12
    _atom_site_aniso_U_13
    _atom_site_aniso_U_23
    C1 0.077(2) 0.081(2) 0.077(2) 0.0039(17) -0.0022(17) -0.0423(18)
    C2 0.0517(15) 0.0546(16) 0.0558(16) 0.0006(13) -0.0118(13) -0.0211(13)
    C3 0.0558(16) 0.0555(17) 0.0601(17) -0.0134(13) 0.0026(13) -0.0185(14)
    C4 0.0553(15) 0.0386(13) 0.0585(16) -0.0095(12) -0.0050(13) -0.0155(12)
    C5 0.0453(13) 0.0361(12) 0.0458(14) -0.0031(10) -0.0120(11) -0.0094(11)
    C6 0.0531(15) 0.0392(14) 0.0681(18) -0.0111(12) -0.0003(13) -0.0149(13)
    C7 0.0617(17) 0.0408(14) 0.0759(19) -0.0036(13) -0.0105(15) -0.0259(14)
    C8 0.0475(14) 0.0331(12) 0.0450(14) -0.0075(10) -0.0073(11) -0.0092(11)
    C9 0.0595(16) 0.0362(13) 0.0405(14) -0.0052(11) -0.0059(12) -0.0060(11)
    C10 0.0459(14) 0.0346(12) 0.0447(14) -0.0027(10) -0.0072(11) -0.0071(11)
    C11 0.0557(16) 0.0496(15) 0.0467(15) -0.0009(12) -0.0049(12) -0.0025(12)
    C12 0.0499(15) 0.0515(15) 0.0401(14) -0.0078(12) -0.0016(11) -0.0099(11)
    C17 0.0535(15) 0.0524(15) 0.0478(15) -0.0058(13) -0.0060(12) -0.0136(12)
    C16 0.0600(17) 0.0582(17) 0.0561(17) 0.0031(14) -0.0026(13) -0.0077(14)
    C15 0.0662(19) 0.0526(17) 0.0669(19) -0.0124(14) 0.0146(15) -0.0175(15)
    C14 0.074(2) 0.109(3) 0.070(2) -0.016(2) 0.0051(17) -0.055(2)
    C13 0.0578(18) 0.106(3) 0.0529(17) 0.0029(17) -0.0105(14) -0.0325(17)
    C18 0.116(3) 0.063(2) 0.112(3) -0.003(2) 0.032(2) -0.032(2)
    C19 0.0471(14) 0.0397(13) 0.0500(15) 0.0019(11) -0.0091(11) -0.0010(11)
    C20 0.0540(16) 0.0381(14) 0.0522(15) 0.0030(12) -0.0057(13) -0.0041(12)
    C21 0.133(3) 0.0462(18) 0.085(2) -0.0256(19) -0.012(2) 0.0059(17)
    C22 0.199(13) 0.099(7) 0.050(4) -0.063(7) 0.004(6) 0.004(6)
    C22' 0.199(13) 0.099(7) 0.050(4) -0.063(7) 0.004(6) 0.004(6)
    N1 0.0566(13) 0.0345(11) 0.0443(12) -0.0018(9) -0.0086(10) -0.0061(9)
    N2 0.0462(11) 0.0331(10) 0.0448(12) -0.0018(9) -0.0081(9) -0.0029(9)
    O1 0.1031(18) 0.0828(16) 0.0517(12) 0.0282(14) 0.0041(12) 0.0128(11)
    O2 0.0675(13) 0.0612(13) 0.0934(16) -0.0175(11) -0.0261(12) 0.0010(11)
    O3 0.0886(14) 0.0412(10) 0.0577(12) -0.0074(10) -0.0135(10) 0.0037(9)
_geom_special_details
;
 All esds (except the esd in the dihedral angle between two l.s. planes)
 are estimated using the full covariance matrix.  The cell esds are taken
 into account individually in the estimation of esds in distances, angles
 and torsion angles; correlations between esds in cell parameters are only
 used when they are defined by crystal symmetry.  An approximate (isotropic)
 treatment of cell esds is used for estimating esds involving l.s. planes.
;
loop_
    _geom_bond_atom_site_label_1
    _geom_bond_atom_site_label_2
    _geom_bond_site_symmetry_2
    _geom_bond_distance
    _geom_bond_publ_flag
    C1 C2 . 1.503(4) ?
    C1 H1A . 0.9600 ?
    C1 H1B . 0.9600 ?
    C1 H1C . 0.9600 ?
    C2 C7 . 1.377(4) ?
    C2 C3 . 1.386(4) ?
    C3 C4 . 1.377(4) ?
    C3 H3 . 0.9300 ?
    C4 C5 . 1.389(3) ?
    C4 H4 . 0.9300 ?
    C5 C6 . 1.390(3) ?
    C5 C8 . 1.463(3) ?
    C6 C7 . 1.381(4) ?
    C6 H6 . 0.9300 ?
    C7 H7 . 0.9300 ?
    C8 C9 . 1.371(3) ?
    C8 N2 . 1.372(3) ?
    C9 N1 . 1.349(3) ?
    C9 H9 . 0.9300 ?
    C10 N1 . 1.329(3) ?
    C10 N2 . 1.373(3) ?
    C10 C11 . 1.460(4) ?
    C11 O1 . 1.227(3) ?
    C11 C12 . 1.484(4) ?
    C12 C13 . 1.379(4) ?
    C12 C17 . 1.384(3) ?
    C17 C16 . 1.373(4) ?
    C17 H17 . 0.9300 ?
    C16 C15 . 1.375(4) ?
    C16 H16 . 0.9300 ?
    C15 C14 . 1.383(4) ?
    C15 C18 . 1.506(4) ?
    C14 C13 . 1.379(4) ?
    C14 H14 . 0.9300 ?
    C13 H13 . 0.9300 ?
    C18 H18A . 0.9600 ?
    C18 H18B . 0.9600 ?
    C18 H18C . 0.9600 ?
    C19 N2 . 1.459(3) ?
    C19 C20 . 1.503(4) ?
    C19 H19A . 0.9700 ?
    C19 H19B . 0.9700 ?
    C20 O2 . 1.193(3) ?
    C20 O3 . 1.325(3) ?
    C21 O3 . 1.462(4) ?
    C21 C22 . 1.534(2) ?
    C21 C22' . 1.535(2) ?
    C21 H21A . 0.9700 ?
    C21 H21B . 0.9700 ?
    C22 H22A . 0.9600 ?
    C22 H22B . 0.9600 ?
    C22 H22C . 0.9600 ?
    C22' H22D . 0.9600 ?
    C22' H22E . 0.9600 ?
    C22' H22F . 0.9600 ?
loop_
    _geom_angle_atom_site_label_1
    _geom_angle_atom_site_label_2
    _geom_angle_atom_site_label_3
    _geom_angle_site_symmetry_1
    _geom_angle_site_symmetry_3
    _geom_angle
    _geom_angle_publ_flag
    C2 C1 H1A . . 109.5 ?
    C2 C1 H1B . . 109.5 ?
    H1A C1 H1B . . 109.5 ?
    C2 C1 H1C . . 109.5 ?
    H1A C1 H1C . . 109.5 ?
    H1B C1 H1C . . 109.5 ?
    C7 C2 C3 . . 117.3(3) ?
    C7 C2 C1 . . 121.5(3) ?
    C3 C2 C1 . . 121.2(3) ?
    C4 C3 C2 . . 121.6(3) ?
    C4 C3 H3 . . 119.2 ?
    C2 C3 H3 . . 119.2 ?
    C3 C4 C5 . . 120.8(2) ?
    C3 C4 H4 . . 119.6 ?
    C5 C4 H4 . . 119.6 ?
    C4 C5 C6 . . 117.8(2) ?
    C4 C5 C8 . . 119.7(2) ?
    C6 C5 C8 . . 122.3(2) ?
    C7 C6 C5 . . 120.5(2) ?
    C7 C6 H6 . . 119.7 ?
    C5 C6 H6 . . 119.7 ?
    C2 C7 C6 . . 121.9(2) ?
    C2 C7 H7 . . 119.1 ?
    C6 C7 H7 . . 119.1 ?
    C9 C8 N2 . . 104.8(2) ?
    C9 C8 C5 . . 129.3(2) ?
    N2 C8 C5 . . 125.8(2) ?
    N1 C9 C8 . . 112.0(2) ?
    N1 C9 H9 . . 124.0 ?
    C8 C9 H9 . . 124.0 ?
    N1 C10 N2 . . 111.2(2) ?
    N1 C10 C11 . . 124.2(2) ?
    N2 C10 C11 . . 124.5(2) ?
    O1 C11 C10 . . 120.8(2) ?
    O1 C11 C12 . . 120.8(2) ?
    C10 C11 C12 . . 118.3(2) ?
    C13 C12 C17 . . 118.2(3) ?
    C13 C12 C11 . . 118.7(2) ?
    C17 C12 C11 . . 123.2(2) ?
    C16 C17 C12 . . 120.8(3) ?
    C16 C17 H17 . . 119.6 ?
    C12 C17 H17 . . 119.6 ?
    C17 C16 C15 . . 121.5(3) ?
    C17 C16 H16 . . 119.2 ?
    C15 C16 H16 . . 119.2 ?
    C16 C15 C14 . . 117.4(3) ?
    C16 C15 C18 . . 120.8(3) ?
    C14 C15 C18 . . 121.8(3) ?
    C13 C14 C15 . . 121.5(3) ?
    C13 C14 H14 . . 119.2 ?
    C15 C14 H14 . . 119.2 ?
    C12 C13 C14 . . 120.4(3) ?
    C12 C13 H13 . . 119.8 ?
    C14 C13 H13 . . 119.8 ?
    C15 C18 H18A . . 109.5 ?
    C15 C18 H18B . . 109.5 ?
    H18A C18 H18B . . 109.5 ?
    C15 C18 H18C . . 109.5 ?
    H18A C18 H18C . . 109.5 ?
    H18B C18 H18C . . 109.5 ?
    N2 C19 C20 . . 111.7(2) ?
    N2 C19 H19A . . 109.3 ?
    C20 C19 H19A . . 109.3 ?
    N2 C19 H19B . . 109.3 ?
    C20 C19 H19B . . 109.3 ?
    H19A C19 H19B . . 107.9 ?
    O2 C20 O3 . . 124.9(2) ?
    O2 C20 C19 . . 125.1(2) ?
    O3 C20 C19 . . 109.9(2) ?
    O3 C21 C22 . . 111.1(9) ?
    O3 C21 C22' . . 102.4(9) ?
    O3 C21 H21A . . 109.4 ?
    C22 C21 H21A . . 109.4 ?
    O3 C21 H21B . . 109.4 ?
    C22 C21 H21B . . 109.4 ?
    H21A C21 H21B . . 108.0 ?
    C21 C22 H22A . . 109.5 ?
    C21 C22 H22B . . 109.5 ?
    H22A C22 H22B . . 109.5 ?
    C21 C22 H22C . . 109.5 ?
    H22A C22 H22C . . 109.5 ?
    H22B C22 H22C . . 109.5 ?
    C21 C22' H22D . . 109.5 ?
    C21 C22' H22E . . 109.5 ?
    H22D C22' H22E . . 109.5 ?
    C21 C22' H22F . . 109.5 ?
    H22D C22' H22F . . 109.5 ?
    H22E C22' H22F . . 109.5 ?
    C10 N1 C9 . . 105.0(2) ?
    C8 N2 C10 . . 106.94(18) ?
    C8 N2 C19 . . 125.8(2) ?
    C10 N2 C19 . . 126.8(2) ?
    C20 O3 C21 . . 114.8(2) ?
loop_
    _geom_torsion_atom_site_label_1
    _geom_torsion_atom_site_label_2
    _geom_torsion_atom_site_label_3
    _geom_torsion_atom_site_label_4
    _geom_torsion_site_symmetry_1
    _geom_torsion_site_symmetry_2
    _geom_torsion_site_symmetry_3
    _geom_torsion_site_symmetry_4
    _geom_torsion
    _geom_torsion_publ_flag
    C7 C2 C3 C4 . . . . 0.7(4) ?
    C1 C2 C3 C4 . . . . -178.8(3) ?
    C2 C3 C4 C5 . . . . -0.9(4) ?
    C3 C4 C5 C6 . . . . 0.6(4) ?
    C3 C4 C5 C8 . . . . 175.8(2) ?
    C4 C5 C6 C7 . . . . 0.0(4) ?
    C8 C5 C6 C7 . . . . -175.1(2) ?
    C3 C2 C7 C6 . . . . -0.2(4) ?
    C1 C2 C7 C6 . . . . 179.4(3) ?
    C5 C6 C7 C2 . . . . -0.2(4) ?
    C4 C5 C8 C9 . . . . -51.0(4) ?
    C6 C5 C8 C9 . . . . 124.0(3) ?
    C4 C5 C8 N2 . . . . 131.5(3) ?
    C6 C5 C8 N2 . . . . -53.5(4) ?
    N2 C8 C9 N1 . . . . 0.7(3) ?
    C5 C8 C9 N1 . . . . -177.2(2) ?
    N1 C10 C11 O1 . . . . 175.3(3) ?
    N2 C10 C11 O1 . . . . -1.2(4) ?
    N1 C10 C11 C12 . . . . -2.5(4) ?
    N2 C10 C11 C12 . . . . -179.0(2) ?
    O1 C11 C12 C13 . . . . -39.9(4) ?
    C10 C11 C12 C13 . . . . 137.9(3) ?
    O1 C11 C12 C17 . . . . 139.7(3) ?
    C10 C11 C12 C17 . . . . -42.6(4) ?
    C13 C12 C17 C16 . . . . -1.8(4) ?
    C11 C12 C17 C16 . . . . 178.6(2) ?
    C12 C17 C16 C15 . . . . -1.9(4) ?
    C17 C16 C15 C14 . . . . 3.4(4) ?
    C17 C16 C15 C18 . . . . -176.0(3) ?
    C16 C15 C14 C13 . . . . -1.4(5) ?
    C18 C15 C14 C13 . . . . 178.0(3) ?
    C17 C12 C13 C14 . . . . 3.8(4) ?
    C11 C12 C13 C14 . . . . -176.6(3) ?
    C15 C14 C13 C12 . . . . -2.3(5) ?
    N2 C19 C20 O2 . . . . -20.6(4) ?
    N2 C19 C20 O3 . . . . 161.4(2) ?
    N2 C10 N1 C9 . . . . -0.2(3) ?
    C11 C10 N1 C9 . . . . -177.1(2) ?
    C8 C9 N1 C10 . . . . -0.3(3) ?
    C9 C8 N2 C10 . . . . -0.7(3) ?
    C5 C8 N2 C10 . . . . 177.3(2) ?
    C9 C8 N2 C19 . . . . 172.2(2) ?
    C5 C8 N2 C19 . . . . -9.8(4) ?
    N1 C10 N2 C8 . . . . 0.6(3) ?
    C11 C10 N2 C8 . . . . 177.5(2) ?
    N1 C10 N2 C19 . . . . -172.3(2) ?
    C11 C10 N2 C19 . . . . 4.7(4) ?
    C20 C19 N2 C8 . . . . 111.7(3) ?
    C20 C19 N2 C10 . . . . -76.8(3) ?
    O2 C20 O3 C21 . . . . 3.5(4) ?
    C19 C20 O3 C21 . . . . -178.5(2) ?
    C22 C21 O3 C20 . . . . 160.0(6) ?
    C22' C21 O3 C20 . . . . -172.9(6) ?
loop_
    _geom_hbond_atom_site_label_D
    _geom_hbond_atom_site_label_H
    _geom_hbond_atom_site_label_A
    _geom_hbond_site_symmetry_A
    _geom_hbond_distance_DH
    _geom_hbond_distance_HA
    _geom_hbond_distance_DA
    _geom_hbond_angle_DHA
    C6 H6 O2 . 0.93 2.91 3.723(4) 146.7
    C1 H1A O2 2_566 0.96 2.71 3.605(4) 155.3
    C4 H4 N1 2_556 0.93 2.83 3.724(3) 160.5
    C19 H19A O2 1_455 0.97 2.51 3.309(3) 140.1
_shelx_hkl_file
;
  -1   0   0   37.41    2.27
  -1   0   0   36.73    2.24
   1   0   0   36.35    2.24
   1   0   0   36.75    2.24
   1   0   0   35.82    2.27
  -2   0   0    0.63    0.11
  -2   0   0    0.60    0.07
  -2   0   0    0.60    0.15
  -2   0   0    0.60    0.07
   2   0   0    0.69    0.14
   2   0   0    0.46    0.15
   2   0   0    0.87    0.13
   2   0   0    0.69    0.07
   2   0   0    0.79    0.07
  -3   0   0    9.54    0.60
  -3   0   0    9.59    0.60
  -3   0   0    9.32    0.72
  -3   0   0    8.77    0.67
   3   0   0    9.40    0.59
   3   0   0    9.63    0.79
   3   0   0    9.38    0.59
   3   0   0    8.20    0.90
  -4   0   0    1.83    0.29
  -4   0   0    2.08    0.17
  -4   0   0    2.13    0.32
  -4   0   0    2.12    0.17
   4   0   0    1.98    0.13
   4   0   0    1.89    0.32
   4   0   0    1.87    0.38
  -5   0   0   -0.17    0.18
  -5   0   0   -0.21    0.13
   5   0   0    0.17    0.24
   5   0   0   -0.15    0.28
  -6   0   0    0.54    0.23
  -6   0   0    0.10    0.28
   6   0   0    0.46    0.28
   6   0   0    0.91    0.42
   6   0   0    0.84    0.32
   6  -1   0   -0.24    0.29
   6  -1   0    0.65    0.41
  -6   1   0    0.49    0.26
   5  -1   0    4.27    0.50
   5  -1   0    4.64    0.68
  -5   1   0    3.63    0.50
  -5   1   0    3.27    0.46
  -5   1   0    4.19    0.31
   4  -1   0    3.74    0.45
   4  -1   0    4.14    0.30
   4  -1   0    4.07    0.59
  -4   1   0    4.46    0.32
  -4   1   0    4.16    0.42
  -4   1   0    4.05    0.31
  -4   1   0    4.81    0.45
   3  -1   0    0.20    0.07
   3  -1   0    0.19    0.08
   3  -1   0    0.38    0.18
   3  -1   0    0.21    0.13
  -3   1   0    0.22    0.11
  -3   1   0    0.36    0.16
  -3   1   0    0.11    0.08
   2  -1   0   24.49    1.52
   2  -1   0   24.29    1.52
   2  -1   0   23.93    1.56
   2  -1   0   22.58    2.09
   2  -1   0   24.34    1.84
  -2   1   0   23.88    1.52
  -2   1   0   24.71    1.58
  -2   1   0   26.25    1.67
  -2   1   0   24.87    1.52
   1  -1   0    0.35    0.06
   1  -1   0    0.51    0.11
   1  -1   0    0.29    0.06
   1  -1   0    0.49    0.08
  -1   1   0    0.41    0.07
  -1   1   0    0.34    0.06
  -1   1   0    0.52    0.09
  -1   1   0    0.52    0.07
   0  -1   0    0.00    0.01
   0  -1   0    0.00    0.02
   0  -1   0    0.03    0.02
   0  -1   0   -0.02    0.02
   0  -1   0   -0.01    0.02
   0  -1   0    0.01    0.01
   0   1   0    0.01    0.01
   0   1   0    0.00    0.01
   0   1   0    0.01    0.02
   0   1   0   -0.01    0.01
   0   1   0   -0.01    0.01
   0   1   0    0.00    0.02
  -1  -1   0   17.90    1.14
   1   1   0   18.04    1.14
  -2  -1   0   19.36    1.23
  -2  -1   0   18.98    1.30
  -2  -1   0   18.09    1.16
  -2  -1   0   19.48    1.24
   2   1   0   19.02    1.23
  -3  -1   0   -0.03    0.08
  -3  -1   0   -0.08    0.12
   3   1   0   -0.05    0.13
  -4  -1   0    2.26    0.29
  -4  -1   0    2.21    0.32
   4   1   0    1.80    0.36
   4   1   0    2.52    0.36
  -5  -1   0    1.63    0.33
  -5  -1   0    2.09    0.32
   5   1   0    1.93    0.47
   5   1   0    2.37    0.41
   5   1   0    1.86    0.37
  -6  -1   0    0.42    0.28
  -6  -1   0   -0.01    0.17
   6   1   0    0.45    0.37
   6   1   0    0.25    0.33
   6   1   0    0.18    0.28
   6  -2   0    0.39    0.33
   6  -2   0    0.56    0.39
  -6   2   0    0.36    0.26
   5  -2   0    6.95    0.88
   5  -2   0    9.51    1.00
   5  -2   0    7.44    0.77
  -5   2   0    7.96    0.73
  -5   2   0    8.38    0.57
   4  -2   0    3.97    0.46
   4  -2   0    4.21    0.33
   4  -2   0    3.78    0.58
  -4   2   0    4.46    0.34
  -4   2   0    4.01    0.46
  -4   2   0    3.95    0.40
   3  -2   0    0.04    0.11
   3  -2   0   -0.08    0.07
   3  -2   0   -0.04    0.07
   3  -2   0    0.07    0.13
  -3   2   0    0.04    0.08
  -3   2   0   -0.10    0.13
  -3   2   0   -0.12    0.09
  -3   2   0   -0.05    0.08
   2  -2   0    0.92    0.19
   2  -2   0    1.12    0.13
   2  -2   0    1.29    0.14
   2  -2   0    1.25    0.16
  -2   2   0    0.85    0.14
  -2   2   0    1.05    0.13
  -2   2   0    0.96    0.17
  -2   2   0    1.05    0.14
  -2   2   0    0.97    0.19
   1  -2   0   41.46    2.53
   1  -2   0   38.65    3.42
   1  -2   0   42.05    2.53
   1  -2   0   42.45    3.01
   1  -2   0   44.74    2.95
  -1   2   0   36.41    3.42
  -1   2   0   40.99    2.53
  -1   2   0   42.51    2.54
  -1   2   0   38.68    3.01
   0  -2   0   -0.01    0.05
   0  -2   0    0.07    0.05
   0  -2   0   -0.02    0.05
   0  -2   0    0.03    0.05
   0  -2   0    0.00    0.03
   0  -2   0    0.05    0.04
   0   2   0    0.03    0.04
   0   2   0    0.02    0.04
   0   2   0    0.02    0.05
   0   2   0    0.03    0.04
   0   2   0    0.04    0.04
   0   2   0    0.06    0.03
  -1  -2   0   -0.09    0.04
  -1  -2   0   -0.03    0.01
   1   2   0    0.21    0.08
   1   2   0   -0.15    0.04
   1   2   0   -0.12    0.04
  -2  -2   0   52.61    3.30
  -2  -2   0   51.89    3.50
  -2  -2   0   53.96    3.33
  -3  -2   0    5.18    0.46
  -3  -2   0    5.41    0.43
  -3  -2   0    5.11    0.45
  -4  -2   0    0.01    0.18
  -4  -2   0   -0.05    0.14
   4   2   0   -0.17    0.11
   4   2   0   -0.17    0.14
  -5  -2   0   -0.18    0.12
  -5  -2   0   -0.06    0.22
   5   2   0   -0.28    0.20
   5   2   0   -0.29    0.26
   5   2   0    0.02    0.23
  -6  -2   0    0.05    0.22
  -6  -2   0   -0.36    0.23
   6   2   0   -0.05    0.26
   6   2   0   -0.10    0.32
   6   2   0   -0.07    0.27
   6   2   0    0.34    0.31
   6  -3   0   -0.30    0.34
   6  -3   0   -0.01    0.22
  -6   3   0   -0.14    0.24
   5  -3   0    1.51    0.40
   5  -3   0    1.65    0.39
   5  -3   0    1.47    0.31
  -5   3   0    1.40    0.29
  -5   3   0    2.09    0.24
   4  -3   0    4.15    0.45
   4  -3   0    4.01    0.35
   4  -3   0    4.38    0.62
  -4   3   0    4.58    0.38
  -4   3   0    4.44    0.48
  -4   3   0    3.78    0.35
   3  -3   0    4.29    0.34
   3  -3   0    4.02    0.53
   3  -3   0    3.88    0.39
   3  -3   0    4.72    0.39
  -3   3   0    4.76    0.36
  -3   3   0    3.70    0.33
  -3   3   0    3.91    0.39
   2  -3   0    3.25    0.28
   2  -3   0    3.38    0.40
   2  -3   0    3.26    0.28
   2  -3   0    4.27    0.30
   2  -3   0    3.64    0.31
  -2   3   0    3.40    0.38
  -2   3   0    3.32    0.29
  -2   3   0    3.15    0.31
  -2   3   0    2.87    0.29
   1  -3   0    3.83    0.29
   1  -3   0    3.50    0.39
   1  -3   0    3.67    0.28
   1  -3   0    3.73    0.31
   1  -3   0    3.75    0.31
   1  -3   0    4.23    0.31
   1  -3   0    3.40    0.37
  -1   3   0    3.49    0.37
  -1   3   0    3.82    0.29
  -1   3   0    4.07    0.31
  -1   3   0    3.63    0.31
  -1   3   0    3.45    0.29
   0  -3   0    1.19    0.13
   0  -3   0    1.43    0.16
   0  -3   0    1.06    0.15
   0  -3   0    0.99    0.12
   0  -3   0    1.15    0.12
   0  -3   0    1.48    0.13
   0   3   0    1.09    0.15
   0   3   0    1.10    0.13
   0   3   0    1.32    0.13
   0   3   0    1.08    0.13
   0   3   0    1.17    0.13
   0   3   0    1.13    0.15
  -1  -3   0   15.01    0.92
  -1  -3   0   14.74    0.92
  -1  -3   0   13.29    1.02
   1   3   0   14.62    0.92
   1   3   0   13.68    1.11
   1   3   0   14.81    0.92
   1   3   0   15.14    1.03
  -2  -3   0    0.01    0.07
  -2  -3   0    0.03    0.04
  -2  -3   0    0.00    0.04
  -2  -3   0   -0.10    0.12
   2   3   0    0.09    0.04
   2   3   0    0.02    0.03
   2   3   0   -0.03    0.10
  -3  -3   0    1.09    0.20
  -3  -3   0    1.57    0.25
  -3  -3   0    1.45    0.21
  -4  -3   0    0.13    0.16
  -4  -3   0    0.05    0.14
   4   3   0    0.22    0.23
  -5  -3   0    1.66    0.37
  -5  -3   0    2.23    0.35
   5   3   0    2.56    0.47
   5   3   0    2.16    0.47
   5   3   0    3.02    0.48
  -6  -3   0    0.29    0.24
  -6  -3   0    0.03    0.20
   6   3   0    0.50    0.36
   6   3   0   -0.06    0.28
   6   3   0    0.05    0.29
   6  -4   0    0.07    0.34
   6  -4   0    0.22    0.41
  -6   4   0    0.23    0.24
   5  -4   0    0.75    0.30
   5  -4   0    0.50    0.38
  -5   4   0    0.67    0.26
  -5   4   0    0.43    0.20
   4  -4   0    2.05    0.41
   4  -4   0    1.99    0.24
   4  -4   0    1.92    0.29
   4  -4   0    1.75    0.42
  -4   4   0    1.75    0.25
  -4   4   0    1.84    0.25
  -4   4   0    1.97    0.32
   3  -4   0   10.02    1.04
   3  -4   0    9.84    0.73
   3  -4   0   11.12    0.81
   3  -4   0   10.55    0.84
  -3   4   0   10.20    0.73
  -3   4   0   10.57    0.73
   2  -4   0   10.96    0.76
   2  -4   0   10.55    0.75
   2  -4   0   10.12    0.68
   2  -4   0    8.42    0.90
   2  -4   0   10.77    0.77
   2  -4   0    9.47    0.68
   2  -4   0    9.64    0.92
  -2   4   0    9.19    0.77
  -2   4   0    8.60    0.90
  -2   4   0   10.23    0.68
  -2   4   0   10.16    0.69
   1  -4   0    1.01    0.14
   1  -4   0    1.15    0.15
   1  -4   0    1.00    0.17
   1  -4   0    1.14    0.15
   1  -4   0    0.94    0.14
   1  -4   0    0.76    0.17
  -1   4   0    0.97    0.17
  -1   4   0    1.15    0.14
  -1   4   0    1.23    0.13
  -1   4   0    1.06    0.16
  -1   4   0    1.24    0.17
   0  -4   0   15.16    1.39
   0  -4   0   17.11    1.08
   0  -4   0   18.03    1.19
   0  -4   0   17.48    1.09
   0  -4   0   15.81    1.27
   0  -4   0   19.71    1.45
   0   4   0   17.34    1.19
   0   4   0   16.69    1.08
   0   4   0   17.15    1.09
   0   4   0   16.60    1.27
   0   4   0   17.01    1.44
   0   4   0   15.44    1.39
  -1  -4   0   51.43    3.16
  -1  -4   0   51.68    3.17
  -1  -4   0   45.24    3.49
   1   4   0   52.18    3.50
   1   4   0   49.63    3.16
   1   4   0   58.89    4.16
   1   4   0   47.12    3.74
   1   4   0   52.31    3.16
  -2  -4   0   13.59    0.86
  -2  -4   0   14.29    0.91
  -2  -4   0   13.26    0.95
   2   4   0   13.55    0.85
   2   4   0   13.44    0.85
   2   4   0   12.55    1.08
   2   4   0   13.81    0.99
  -3  -4   0    5.90    0.37
  -3  -4   0    6.11    0.49
  -3  -4   0    5.93    0.37
  -3  -4   0    5.99    0.47
  -3  -4   0    5.80    0.49
   3   4   0    5.84    0.52
   3   4   0    5.66    0.60
  -4  -4   0    0.37    0.18
  -4  -4   0    0.03    0.21
  -4  -4   0    0.16    0.20
   4   4   0   -0.28    0.24
   4   4   0   -0.14    0.17
  -5  -4   0    0.04    0.17
  -5  -4   0   -0.04    0.24
   5   4   0    0.36    0.30
   5   4   0   -0.06    0.21
   5   4   0   -0.16    0.18
  -6  -4   0   -0.19    0.19
  -6  -4   0    0.13    0.29
   6   4   0    0.33    0.26
   6   4   0    0.36    0.32
   6   4   0   -0.31    0.24
   6   4   0    0.01    0.32
   6  -5   0    0.01    0.37
   6  -5   0   -0.17    0.36
  -6   5   0    0.11    0.24
  -6   5   0    0.01    0.19
   5  -5   0    0.18    0.25
   5  -5   0    0.45    0.37
  -5   5   0    0.01    0.20
  -5   5   0   -0.23    0.18
   4  -5   0    5.50    0.52
   4  -5   0    4.88    0.67
   4  -5   0    5.92    0.48
   4  -5   0    6.04    0.77
  -4   5   0    5.32    0.53
  -4   5   0    6.01    0.49
   3  -5   0   16.11    1.12
   3  -5   0   14.68    1.36
   3  -5   0   14.25    0.98
   3  -5   0   12.95    1.32
   3  -5   0   14.91    1.09
  -3   5   0   12.20    1.11
  -3   5   0   14.37    0.98
  -3   5   0   15.49    0.99
   2  -5   0    0.40    0.15
   2  -5   0    0.44    0.11
   2  -5   0    0.40    0.14
   2  -5   0    0.15    0.16
   2  -5   0    0.30    0.10
  -2   5   0    0.40    0.10
  -2   5   0    0.32    0.14
  -2   5   0    0.32    0.14
   1  -5   0   12.07    0.93
   1  -5   0   12.52    1.09
   1  -5   0   13.61    0.90
   1  -5   0   11.85    1.06
   1  -5   0   12.74    0.82
   1  -5   0   12.03    0.83
  -1   5   0   12.32    0.90
  -1   5   0   11.63    0.82
  -1   5   0   12.17    0.82
  -1   5   0   12.54    0.93
  -1   5   0   12.05    0.93
  -1   5   0   10.38    1.07
   0  -5   0   46.24    3.35
   0  -5   0   42.94    2.74
   0  -5   0   40.90    2.50
   0  -5   0   40.94    2.49
   0  -5   0   37.51    2.92
   0  -5   0   35.98    3.24
   0   5   0   39.19    3.34
   0   5   0   36.86    2.91
   0   5   0   41.53    2.74
   0   5   0   39.95    2.49
   0   5   0   36.02    3.25
   0   5   0   40.36    2.49
  -1  -5   0   12.83    0.83
  -1  -5   0   12.91    0.83
  -1  -5   0   11.71    0.91
   1   5   0   12.98    0.83
   1   5   0   12.53    0.91
   1   5   0   11.65    1.01
   1   5   0   11.89    0.82
   1   5   0   13.78    1.04
  -2  -5   0   42.31    2.54
  -2  -5   0   41.02    2.59
  -2  -5   0   42.03    2.54
  -2  -5   0   41.16    2.73
   2   5   0   40.56    2.53
   2   5   0   35.79    3.04
   2   5   0   40.67    2.83
   2   5   0   42.53    2.54
  -3  -5   0    2.40    0.19
  -3  -5   0    2.63    0.20
  -3  -5   0    2.61    0.32
  -3  -5   0    2.84    0.32
   3   5   0    2.27    0.39
   3   5   0    2.72    0.33
   3   5   0    2.49    0.18
  -4  -5   0    4.38    0.51
  -4  -5   0    4.29    0.50
  -4  -5   0    4.23    0.42
   4   5   0    5.37    0.50
   4   5   0    4.45    0.62
  -5  -5   0    0.64    0.24
  -5  -5   0    1.44    0.35
   5   5   0    1.52    0.41
   5   5   0    1.26    0.38
   5   5   0    0.83    0.29
  -6  -5   0    0.14    0.29
  -6  -5   0   -0.10    0.14
   6   5   0   -0.21    0.27
   6   5   0    0.13    0.34
   6   5   0    0.02    0.32
   6   5   0    0.18    0.35
   5  -6   0    0.51    0.27
   5  -6   0    0.45    0.40
  -5   6   0    0.48    0.21
  -5   6   0    0.26    0.21
   4  -6   0    8.81    0.68
   4  -6   0    7.88    0.62
   4  -6   0    6.82    0.85
   4  -6   0    9.08    0.99
  -4   6   0    7.72    0.64
  -4   6   0    7.06    0.66
   3  -6   0    3.75    0.36
   3  -6   0    3.48    0.53
   3  -6   0    4.90    0.39
   3  -6   0    3.97    0.39
   3  -6   0    3.88    0.56
  -3   6   0    3.59    0.39
  -3   6   0    4.21    0.39
  -3   6   0    3.37    0.36
   2  -6   0   11.36    0.81
   2  -6   0   11.99    0.90
   2  -6   0   11.49    1.08
   2  -6   0   11.51    1.11
  -2   6   0   11.98    0.89
  -2   6   0   10.84    0.90
  -2   6   0   12.63    0.83
  -2   6   0   11.24    0.81
   1  -6   0    5.52    0.49
   1  -6   0    5.62    0.45
   1  -6   0    5.87    0.46
   1  -6   0    6.59    0.59
   1  -6   0    6.32    0.48
   1  -6   0    5.12    0.54
  -1   6   0    5.22    0.44
  -1   6   0    5.94    0.46
  -1   6   0    5.12    0.55
  -1   6   0    5.85    0.48
  -1   6   0    5.56    0.44
  -1   6   0    5.14    0.48
   0  -6   0   27.82    1.77
   0  -6   0   27.91    1.93
   0  -6   0   25.95    2.06
   0  -6   0   28.62    1.76
   0  -6   0   31.38    2.36
   0  -6   0   24.94    2.26
   0   6   0   27.27    2.35
   0   6   0   26.00    2.05
   0   6   0   26.56    1.76
   0   6   0   29.45    1.93
   0   6   0   27.63    1.76
  -1  -6   0   32.65    2.05
  -1  -6   0   29.87    2.25
  -1  -6   0   33.90    2.05
   1   6   0   31.05    2.43
   1   6   0   33.93    2.26
   1   6   0   32.69    2.65
   1   6   0   32.82    2.05
   1   6   0   32.57    2.05
  -2  -6   0   14.56    1.20
  -2  -6   0   16.98    1.17
  -2  -6   0   17.76    1.09
  -2  -6   0   17.82    1.08
   2   6   0   17.45    1.22
   2   6   0   14.82    1.33
   2   6   0   17.16    1.08
   2   6   0   16.50    1.07
  -3  -6   0    0.17    0.08
  -3  -6   0    0.33    0.17
  -3  -6   0    0.40    0.15
  -3  -6   0    0.28    0.08
   3   6   0    0.24    0.08
   3   6   0    0.10    0.06
   3   6   0    0.13    0.24
   3   6   0    0.42    0.17
  -4  -6   0    2.13    0.30
  -4  -6   0    2.24    0.36
  -4  -6   0    2.03    0.35
   4   6   0    1.92    0.32
   4   6   0    1.64    0.38
  -5  -6   0    0.90    0.25
  -5  -6   0    1.28    0.34
   5   6   0    0.78    0.34
   5   6   0    0.60    0.27
  -6  -6   0    0.37    0.33
  -6  -6   0    0.17    0.22
   6   6   0    0.60    0.36
   6   6   0    0.15    0.39
   6   6   0    0.11    0.27
   5  -7   0    0.81    0.31
   5  -7   0    0.34    0.41
  -5   7   0   -0.11    0.24
  -5   7   0    0.38    0.23
   4  -7   0    0.04    0.31
   4  -7   0   -0.03    0.25
   4  -7   0   -0.07    0.17
  -4   7   0   -0.16    0.19
   3  -7   0    0.58    0.24
   3  -7   0    0.62    0.16
   3  -7   0    0.51    0.27
   3  -7   0    0.88    0.23
  -3   7   0    0.84    0.19
  -3   7   0    0.78    0.22
  -3   7   0    0.77    0.15
   2  -7   0   14.29    1.11
   2  -7   0   14.78    1.01
   2  -7   0   14.61    1.33
   2  -7   0   14.61    1.31
  -2   7   0   15.26    1.10
  -2   7   0   13.10    1.11
  -2   7   0   14.31    0.99
  -2   7   0   14.13    0.99
   1  -7   0   13.04    1.11
   1  -7   0   11.78    1.05
   1  -7   0   11.78    0.85
   1  -7   0   11.70    0.94
  -1   7   0   11.34    0.90
  -1   7   0   11.73    0.93
  -1   7   0   11.91    0.83
  -1   7   0   11.46    0.83
  -1   7   0   12.25    0.93
   0  -7   0   33.43    2.85
   0  -7   0   33.79    2.59
   0  -7   0   36.34    2.23
   0  -7   0   36.68    2.22
   0  -7   0   36.40    2.43
   0   7   0   35.21    2.22
   0   7   0   35.67    2.43
   0   7   0   31.75    2.97
   0   7   0   35.46    2.24
   0   7   0   33.89    2.59
  -1  -7   0   -0.14    0.11
  -1  -7   0   -0.08    0.09
  -1  -7   0    0.00    0.08
   1   7   0    0.02    0.09
   1   7   0   -0.06    0.10
   1   7   0   -0.07    0.13
   1   7   0    0.02    0.05
   1   7   0    0.07    0.17
  -2  -7   0   19.97    1.32
  -2  -7   0   18.42    1.22
  -2  -7   0   18.77    1.22
   2   7   0   19.41    1.37
   2   7   0   18.03    1.21
   2   7   0   17.84    1.51
  -3  -7   0    0.02    0.17
  -3  -7   0    0.11    0.13
  -3  -7   0    0.04    0.10
  -3  -7   0    0.06    0.08
   3   7   0   -0.14    0.15
   3   7   0    0.08    0.20
   3   7   0    0.24    0.09
  -4  -7   0   -0.10    0.15
  -4  -7   0    0.02    0.05
  -4  -7   0   -0.20    0.20
  -4  -7   0   -0.06    0.14
  -4  -7   0   -0.04    0.05
   4   7   0   -0.18    0.20
   4   7   0   -0.09    0.16
  -5  -7   0    0.91    0.26
  -5  -7   0    0.84    0.24
  -5  -7   0    0.70    0.26
   5   7   0    1.33    0.31
   5   7   0    0.70    0.32
  -6  -7   0   -0.25    0.27
  -6  -7   0    0.21    0.21
   6   7   0   -0.27    0.36
   6   7   0    0.00    0.23
   6   7   0   -0.19    0.31
   5  -8   0    0.16    0.35
   5  -8   0    0.81    0.40
  -5   8   0    0.72    0.28
  -5   8   0    0.67    0.27
   4  -8   0    0.26    0.30
   4  -8   0    0.54    0.37
  -4   8   0   -0.21    0.20
   3  -8   0    0.22    0.23
   3  -8   0   -0.26    0.17
   3  -8   0   -0.03    0.17
  -3   8   0   -0.09    0.20
  -3   8   0    0.01    0.11
   2  -8   0    4.17    0.39
   2  -8   0    4.10    0.50
   2  -8   0    4.24    0.50
   2  -8   0    3.55    0.39
  -2   8   0    3.98    0.42
  -2   8   0    3.37    0.36
  -2   8   0    4.18    0.37
   1  -8   0    2.63    0.33
   1  -8   0    2.71    0.35
   1  -8   0    3.16    0.38
   1  -8   0    2.97    0.33
  -1   8   0    2.89    0.33
  -1   8   0    2.62    0.31
  -1   8   0    2.63    0.28
  -1   8   0    2.70    0.31
   0  -8   0    0.19    0.12
   0  -8   0    0.20    0.08
   0  -8   0    0.42    0.17
   0  -8   0    0.19    0.16
   0  -8   0    0.17    0.11
   0   8   0    0.22    0.12
   0   8   0    0.16    0.13
   0   8   0    0.09    0.15
  -1  -8   0    0.79    0.15
  -1  -8   0    0.83    0.15
   1   8   0    0.37    0.15
   1   8   0    0.52    0.17
   1   8   0    0.73    0.20
   1   8   0    0.49    0.09
  -2  -8   0    3.90    0.34
  -2  -8   0    4.00    0.35
   2   8   0    3.51    0.33
   2   8   0    4.10    0.41
   2   8   0    3.23    0.47
   2   8   0    3.95    0.36
  -3  -8   0    8.46    0.61
  -3  -8   0    9.09    0.61
  -3  -8   0    9.46    0.70
  -3  -8   0    7.77    0.66
   3   8   0    7.52    0.86
   3   8   0    8.66    0.60
   3   8   0    8.96    0.74
  -4  -8   0    0.18    0.16
  -4  -8   0    0.06    0.08
  -4  -8   0   -0.07    0.20
  -4  -8   0   -0.08    0.15
   4   8   0   -0.16    0.18
   4   8   0   -0.36    0.28
  -5  -8   0    0.40    0.24
  -5  -8   0    0.28    0.19
  -5  -8   0    0.55    0.32
   5   8   0    0.86    0.28
   5   8   0    0.29    0.31
  -6  -8   0    0.05    0.19
  -6  -8   0   -0.33    0.18
   6   8   0   -0.13    0.34
   6   8   0    0.15    0.27
   6   8   0   -0.17    0.41
   5  -9   0    0.77    0.42
   5  -9   0    0.72    0.42
  -5   9   0    0.58    0.29
  -5   9   0    0.37    0.26
   4  -9   0    0.72    0.41
   4  -9   0    0.68    0.29
  -4   9   0    0.44    0.28
   3  -9   0    1.39    0.37
   3  -9   0    2.01    0.41
   3  -9   0    2.07    0.34
  -3   9   0    1.73    0.29
   2  -9   0   -0.07    0.17
   2  -9   0    0.08    0.18
   2  -9   0   -0.10    0.16
   2  -9   0    0.14    0.14
  -2   9   0   -0.06    0.22
  -2   9   0    0.01    0.12
  -2   9   0   -0.06    0.10
   1  -9   0    1.48    0.26
   1  -9   0    1.45    0.30
   1  -9   0    1.51    0.25
   1  -9   0    1.26    0.23
  -1   9   0    1.16    0.22
  -1   9   0    1.37    0.23
  -1   9   0    1.26    0.23
  -1   9   0    1.68    0.22
   0  -9   0    0.12    0.08
   0  -9   0    0.17    0.17
   0  -9   0    0.07    0.12
   0   9   0    0.06    0.12
   0   9   0    0.15    0.16
   0   9   0    0.06    0.12
  -1  -9   0    1.20    0.19
  -1  -9   0    1.37    0.23
   1   9   0    1.02    0.20
   1   9   0    0.78    0.12
   1   9   0    1.19    0.21
   1   9   0    1.45    0.30
  -2  -9   0    5.79    0.44
  -2  -9   0    4.77    0.44
   2   9   0    5.28    0.48
   2   9   0    5.11    0.46
   2   9   0    5.04    0.63
   2   9   0    4.92    0.42
  -3  -9   0    1.09    0.26
  -3  -9   0    1.18    0.20
  -3  -9   0    1.31    0.21
   3   9   0    1.96    0.38
   3   9   0    1.20    0.21
   3   9   0    1.60    0.29
   3   9   0    1.24    0.19
  -4  -9   0   -0.11    0.09
  -4  -9   0    0.38    0.19
  -4  -9   0   -0.02    0.17
   4   9   0   -0.15    0.19
   4   9   0   -0.17    0.32
  -5  -9   0    0.89    0.26
  -5  -9   0    1.12    0.29
  -5  -9   0    0.64    0.32
   5   9   0    0.56    0.29
   5   9   0    0.72    0.35
   4 -10   0    0.47    0.33
   4 -10   0    0.48    0.40
  -4  10   0    0.44    0.27
   3 -10   0    2.18    0.46
   3 -10   0    2.36    0.38
   3 -10   0    2.08    0.43
  -3  10   0    2.29    0.38
   2 -10   0    0.25    0.19
   2 -10   0    0.14    0.20
   2 -10   0   -0.38    0.22
   2 -10   0    0.11    0.17
  -2  10   0    0.01    0.18
  -2  10   0   -0.28    0.11
  -2  10   0   -0.07    0.11
   1 -10   0    1.30    0.30
   1 -10   0    1.65    0.26
   1 -10   0    2.12    0.35
  -1  10   0    1.62    0.29
  -1  10   0    1.44    0.30
  -1  10   0    1.80    0.28
   0 -10   0    0.30    0.16
   0 -10   0    0.09    0.15
   0 -10   0    0.22    0.10
   0  10   0    0.16    0.15
   0  10   0    0.11    0.19
   0  10   0    0.34    0.16
  -1 -10   0    1.62    0.24
   1  10   0    0.95    0.30
   1  10   0    1.30    0.22
   1  10   0    1.66    0.28
  -2 -10   0    2.23    0.27
  -2 -10   0    1.87    0.27
   2  10   0    1.53    0.18
   2  10   0    1.90    0.41
   2  10   0    1.73    0.25
   2  10   0    1.83    0.30
  -3 -10   0    8.36    0.63
  -3 -10   0    6.98    0.65
   3  10   0    8.81    0.74
   3  10   0    8.69    0.85
   3  10   0    7.83    0.59
  -4 -10   0    0.02    0.11
  -4 -10   0    0.35    0.24
  -4 -10   0    0.14    0.24
   4  10   0   -0.74    0.29
   4  10   0    0.69    0.26
  -5 -10   0    2.04    0.42
  -5 -10   0    1.47    0.31
  -5 -10   0    2.44    0.45
   5  10   0    1.97    0.49
   5  10   0    1.38    0.35
   4 -11   0    1.75    0.47
   4 -11   0    1.01    0.34
  -4  11   0    1.52    0.37
   3 -11   0    3.89    0.64
   3 -11   0    2.85    0.50
   3 -11   0    2.87    0.42
  -3  11   0    3.26    0.46
   2 -11   0    1.39    0.31
   2 -11   0    1.52    0.41
   2 -11   0    1.68    0.35
  -2  11   0    1.40    0.29
  -2  11   0    1.78    0.28
   1 -11   0    3.89    0.45
   1 -11   0    4.06    0.49
   1 -11   0    5.04    0.63
  -1  11   0    4.21    0.49
  -1  11   0    3.60    0.46
  -1  11   0    4.17    0.46
   0 -11   0   -0.13    0.21
   0 -11   0   -0.18    0.14
   0 -11   0   -0.10    0.09
   0  11   0   -0.11    0.14
   0  11   0   -0.04    0.18
   0  11   0   -0.11    0.20
  -1 -11   0    5.56    0.48
   1  11   0    5.00    0.48
   1  11   0    5.05    0.49
   1  11   0    4.24    0.57
  -2 -11   0   14.94    1.06
  -2 -11   0   16.60    1.09
   2  11   0   14.47    1.31
   2  11   0   15.12    1.17
   2  11   0   14.36    1.05
  -3 -11   0    0.17    0.20
  -3 -11   0    0.51    0.20
   3  11   0    0.24    0.33
   3  11   0    0.63    0.21
  -4 -11   0    0.10    0.15
  -4 -11   0    0.21    0.22
   4  11   0   -0.06    0.27
   4  11   0    0.39    0.26
  -5 -11   0    0.08    0.21
  -5 -11   0    0.04    0.23
  -5 -11   0   -0.01    0.25
   5  11   0    0.45    0.29
   5  11   0   -0.02    0.30
   4 -12   0    1.58    0.56
   4 -12   0    0.65    0.35
  -4  12   0    0.90    0.30
   3 -12   0    1.17    0.35
   3 -12   0    1.33    0.49
   3 -12   0    0.78    0.32
  -3  12   0    1.64    0.33
   2 -12   0   -0.01    0.23
   2 -12   0    0.38    0.21
   2 -12   0    0.13    0.20
  -2  12   0    0.53    0.23
  -2  12   0    0.19    0.18
   1 -12   0    0.15    0.15
   1 -12   0    0.43    0.29
   1 -12   0    0.49    0.29
  -1  12   0    0.33    0.28
  -1  12   0    0.08    0.25
  -1  12   0   -0.05    0.18
   0 -12   0   15.51    1.10
   0 -12   0   15.94    1.40
   0 -12   0   14.63    1.22
   0  12   0   13.43    1.14
   0  12   0   12.40    1.18
   0  12   0   13.58    1.04
  -1 -12   0    0.92    0.27
   1  12   0    0.61    0.27
   1  12   0    0.47    0.30
   1  12   0    0.28    0.22
  -2 -12   0    0.34    0.16
   2  12   0    0.83    0.23
   2  12   0    0.61    0.20
   2  12   0    0.34    0.31
  -3 -12   0    0.62    0.21
  -3 -12   0    0.41    0.22
   3  12   0    0.94    0.29
   3  12   0    0.91    0.41
  -4 -12   0   -0.07    0.16
  -4 -12   0    0.14    0.17
   4  12   0   -0.23    0.21
   4  12   0   -0.34    0.25
  -5 -12   0    0.09    0.19
  -5 -12   0    0.05    0.21
   5  12   0    0.63    0.32
   5  12   0    0.69    0.39
   3 -13   0    0.13    0.26
   3 -13   0    0.58    0.32
   3 -13   0   -0.23    0.29
  -3  13   0    0.35    0.33
   2 -13   0    0.58    0.40
   2 -13   0    0.44    0.25
   2 -13   0    0.25    0.19
  -2  13   0   -0.07    0.17
  -2  13   0    0.62    0.32
   1 -13   0    1.15    0.28
   1 -13   0    0.65    0.21
   1 -13   0    1.01    0.32
  -1  13   0    1.07    0.27
  -1  13   0    0.50    0.29
  -1  13   0    0.87    0.26
   0 -13   0    2.03    0.27
   0 -13   0    1.96    0.39
   0  13   0    2.51    0.38
   0  13   0    1.55    0.33
   0  13   0    2.54    0.39
  -1 -13   0    6.82    0.64
   1  13   0    5.27    0.53
   1  13   0    6.82    0.66
   1  13   0    5.16    0.71
  -2 -13   0    0.00    0.21
   2  13   0   -0.26    0.30
   2  13   0   -0.13    0.24
   2  13   0    0.17    0.19
  -3 -13   0    0.09    0.18
  -3 -13   0    0.09    0.20
   3  13   0    0.02    0.18
   3  13   0    0.10    0.28
  -4 -13   0    0.02    0.17
  -4 -13   0   -0.27    0.15
   4  13   0   -0.15    0.28
   4  13   0   -0.17    0.25
   3 -14   0    0.03    0.24
   3 -14   0    0.28    0.27
   3 -14   0    0.05    0.47
  -3  14   0    0.60    0.36
   2 -14   0    0.06    0.18
   2 -14   0   -0.65    0.33
   2 -14   0   -0.35    0.29
  -2  14   0   -0.06    0.32
   1 -14   0    1.23    0.33
   1 -14   0    0.82    0.34
  -1  14   0    0.66    0.26
  -1  14   0    1.33    0.31
   0 -14   0    1.14    0.31
   0  14   0    1.04    0.33
   0  14   0    0.89    0.28
   0  14   0    0.78    0.31
  -1 -14   0    0.13    0.28
   1  14   0    0.05    0.30
   1  14   0   -0.35    0.14
   1  14   0    0.32    0.22
  -2 -14   0   -0.22    0.24
   2  14   0    0.64    0.38
   2  14   0   -0.01    0.19
  -3 -14   0    0.16    0.21
  -3 -14   0    0.00    0.20
   3  14   0    0.07    0.30
   3  14   0    0.10    0.28
  -4 -14   0    0.00    0.23
  -4 -14   0    0.11    0.20
   4  14   0   -0.22    0.39
   4  14   0   -0.43    0.28
   2 -15   0    0.19    0.33
   2 -15   0    0.10    0.34
  -2  15   0    0.52    0.36
   1 -15   0    0.56    0.38
   1 -15   0    0.30    0.26
  -1  15   0    0.26    0.24
  -1  15   0    0.28    0.26
   0 -15   0    0.47    0.26
   0  15   0   -0.25    0.24
   0  15   0    0.41    0.32
   0  15   0    0.12    0.22
  -1 -15   0   -0.13    0.21
   1  15   0   -0.62    0.22
   1  15   0    0.11    0.25
   1  15   0   -0.38    0.18
  -2 -15   0    0.71    0.26
   2  15   0    0.77    0.35
   2  15   0    0.64    0.33
  -3 -15   0    0.46    0.24
  -3 -15   0    1.38    0.32
   3  15   0    0.31    0.41
   3  15   0    0.29    0.31
   1 -16   0    0.27    0.37
   1 -16   0   -0.08    0.35
  -1  16   0    0.46    0.28
   0 -16   0   -0.07    0.27
   0  16   0   -0.39    0.28
   0  16   0   -0.19    0.30
   0  16   0    0.17    0.29
  -1 -16   0    0.81    0.32
   1  16   0    0.87    0.37
   1  16   0    1.27    0.37
   1  16   0    0.95    0.40
  -2 -16   0   -0.13    0.29
   2  16   0    0.24    0.40
   2  16   0    0.37    0.26
   0 -17   0    0.02    0.37
   0  17   0   -0.35    0.22
  -1 -17   0   -0.61    0.31
   1  17   0   -0.06    0.34
   1  17   0   -0.51    0.32
   2  16  -1   -0.19    0.23
   2  16  -1   -0.02    0.38
  -2 -16   1    0.07    0.32
   1  16  -1    0.82    0.36
   1  16  -1    0.37    0.30
   1  16  -1    0.44    0.36
  -1 -16   1    0.82    0.38
   0  16  -1    0.46    0.27
   0  16  -1    0.32    0.27
   0  16  -1    0.51    0.32
   0 -16   1    1.29    0.44
  -1  16  -1    0.59    0.37
   1 -16   1   -0.53    0.32
   1 -16   1   -0.47    0.34
   3  15  -1   -0.70    0.35
   3  15  -1   -0.31    0.29
  -3 -15   1    0.08    0.25
   2  15  -1    1.56    0.42
   2  15  -1    1.17    0.40
  -2 -15   1    1.60    0.38
   1  15  -1    0.00    0.25
   1  15  -1   -0.04    0.31
   1  15  -1    0.56    0.26
  -1 -15   1    0.38    0.32
   0  15  -1    0.11    0.28
   0  15  -1    0.07    0.23
   0  15  -1   -0.24    0.19
   0 -15   1   -0.31    0.31
  -1  15  -1   -0.09    0.32
  -1  15  -1    0.09    0.25
  -1  15  -1   -0.29    0.19
   1 -15   1   -0.41    0.21
   1 -15   1   -0.05    0.32
  -2  15  -1    0.19    0.28
   2 -15   1    0.28    0.30
   2 -15   1    0.13    0.33
   4  14  -1   -0.01    0.44
   4  14  -1    0.24    0.34
  -4 -14   1   -0.11    0.21
  -4 -14   1   -0.19    0.18
   3  14  -1    0.05    0.23
   3  14  -1    0.01    0.30
  -3 -14   1    0.18    0.23
  -3 -14   1   -0.15    0.23
   2  14  -1    0.57    0.40
   2  14  -1    0.43    0.30
  -2 -14   1    0.53    0.28
   1  14  -1    0.49    0.25
   1  14  -1    0.83    0.37
   1  14  -1    0.33    0.27
  -1 -14   1    0.04    0.28
   0  14  -1    0.10    0.27
   0  14  -1    0.57    0.26
   0  14  -1    0.06    0.22
   0 -14   1    0.29    0.33
  -1  14  -1    2.30    0.41
  -1  14  -1    1.56    0.36
  -1  14  -1    2.51    0.45
   1 -14   1    3.00    0.50
   1 -14   1    2.36    0.47
  -2  14  -1    0.28    0.25
   2 -14   1    0.39    0.43
   2 -14   1    0.71    0.35
  -3  14  -1    0.63    0.30
   3 -14   1    0.62    0.37
   3 -14   1    0.50    0.40
   4  13  -1    0.14    0.31
   4  13  -1   -0.16    0.29
  -4 -13   1    0.13    0.23
  -4 -13   1    0.79    0.22
   3  13  -1   -0.06    0.27
   3  13  -1    0.22    0.40
  -3 -13   1   -0.15    0.18
  -3 -13   1   -0.05    0.19
   2  13  -1   -0.06    0.17
   2  13  -1    0.00    0.27
   2  13  -1    0.10    0.33
  -2 -13   1    0.09    0.22
   1  13  -1    0.11    0.27
   1  13  -1    0.28    0.23
   1  13  -1    0.09    0.23
  -1 -13   1   -0.11    0.24
   0  13  -1    5.40    0.66
   0  13  -1    5.38    0.54
   0  13  -1    5.04    0.57
   0 -13   1    5.89    0.64
  -1  13  -1    1.51    0.37
  -1  13  -1    1.70    0.33
  -1  13  -1    1.26    0.36
   1 -13   1    1.84    0.40
   1 -13   1    1.55    0.27
   1 -13   1    2.37    0.48
  -2  13  -1    0.18    0.23
   2 -13   1    0.10    0.30
   2 -13   1    0.34    0.30
   2 -13   1    0.10    0.17
  -3  13  -1    1.06    0.38
   3 -13   1    0.83    0.32
   3 -13   1    1.39    0.51
   3 -13   1    0.87    0.36
   5  12  -1    0.52    0.39
   4  12  -1    0.36    0.34
   4  12  -1    0.00    0.28
  -4 -12   1    0.27    0.23
  -4 -12   1    0.26    0.18
   3  12  -1    0.52    0.39
   3  12  -1    0.52    0.29
  -3 -12   1    0.22    0.21
  -3 -12   1    0.68    0.23
   2  12  -1    0.20    0.26
   2  12  -1   -0.26    0.14
   2  12  -1   -0.12    0.17
  -2 -12   1   -0.07    0.14
   1  12  -1    1.12    0.31
   1  12  -1    1.49    0.30
   1  12  -1    1.20    0.38
  -1 -12   1    1.53    0.33
   0  12  -1    0.45    0.21
   0  12  -1   -0.05    0.17
   0  12  -1    0.36    0.25
   0 -12   1    0.03    0.10
   0 -12   1    0.13    0.25
   0 -12   1    0.10    0.25
  -1  12  -1   12.63    1.08
  -1  12  -1   14.04    1.02
  -1  12  -1   11.21    1.03
   1 -12   1   11.36    1.14
   1 -12   1   16.04    1.34
   1 -12   1   13.42    1.04
  -2  12  -1   -0.07    0.18
  -2  12  -1   -0.07    0.15
   2 -12   1    0.13    0.20
   2 -12   1    0.93    0.33
   2 -12   1    0.51    0.35
  -3  12  -1    2.01    0.41
   3 -12   1    1.79    0.48
   3 -12   1    1.98    0.42
   3 -12   1    1.84    0.35
  -4  12  -1    0.23    0.34
   4 -12   1   -0.11    0.43
   4 -12   1    0.24    0.31
   5  11  -1   -0.10    0.29
   5  11  -1    0.43    0.31
  -5 -11   1    0.48    0.30
  -5 -11   1    0.16    0.29
  -5 -11   1   -0.14    0.18
   4  11  -1    0.30    0.27
   4  11  -1   -0.16    0.37
  -4 -11   1   -0.20    0.19
  -4 -11   1    0.10    0.14
   3  11  -1    1.53    0.40
   3  11  -1    2.12    0.37
  -3 -11   1    2.06    0.29
  -3 -11   1    1.56    0.30
   2  11  -1    6.56    0.55
   2  11  -1    5.50    0.76
   2  11  -1    6.59    0.62
  -2 -11   1    7.24    0.59
  -2 -11   1    6.28    0.56
   1  11  -1    0.29    0.28
   1  11  -1    0.26    0.18
   1  11  -1   -0.10    0.17
  -1 -11   1    0.16    0.21
   0  11  -1    3.86    0.47
   0  11  -1    3.93    0.44
   0  11  -1    3.44    0.47
   0 -11   1    3.73    0.47
   0 -11   1    4.80    0.58
   0 -11   1    4.16    0.40
  -1  11  -1    0.00    0.16
  -1  11  -1    0.97    0.27
  -1  11  -1    0.42    0.26
   1 -11   1    0.20    0.26
   1 -11   1    0.22    0.23
   1 -11   1    0.04    0.14
  -2  11  -1    1.49    0.24
  -2  11  -1    1.61    0.30
   2 -11   1    0.90    0.33
   2 -11   1    1.46    0.31
   2 -11   1    1.42    0.35
  -3  11  -1    2.91    0.44
   3 -11   1    2.77    0.56
   3 -11   1    2.00    0.36
   3 -11   1    2.26    0.43
  -4  11  -1    0.46    0.34
   4 -11   1    0.24    0.25
   4 -11   1    0.22    0.41
   5  10  -1    0.72    0.29
   5  10  -1   -0.15    0.29
  -5 -10   1   -0.01    0.16
  -5 -10   1    0.29    0.24
  -5 -10   1    0.24    0.22
   4  10  -1    1.35    0.46
   4  10  -1    0.75    0.24
  -4 -10   1    0.99    0.31
  -4 -10   1    0.37    0.15
  -4 -10   1    0.25    0.24
   3  10  -1    2.97    0.41
   3  10  -1    2.93    0.54
  -3 -10   1    3.26    0.39
  -3 -10   1    3.11    0.34
   2  10  -1    2.36    0.34
   2  10  -1    2.18    0.28
   2  10  -1    1.78    0.37
  -2 -10   1    2.64    0.30
  -2 -10   1    1.68    0.28
   1  10  -1    5.66    0.49
   1  10  -1    4.53    0.56
   1  10  -1    6.45    0.56
  -1 -10   1    5.55    0.51
   0  10  -1    2.52    0.38
   0  10  -1    1.92    0.31
   0  10  -1    2.73    0.33
   0 -10   1    2.96    0.41
   0 -10   1    2.90    0.28
   0 -10   1    2.64    0.36
  -1  10  -1    0.80    0.21
  -1  10  -1    0.75    0.22
  -1  10  -1    0.48    0.26
   1 -10   1    1.00    0.31
   1 -10   1    1.38    0.30
   1 -10   1    0.93    0.19
  -2  10  -1    0.58    0.17
  -2  10  -1    0.26    0.20
   2 -10   1    0.35    0.29
   2 -10   1    0.36    0.26
   2 -10   1    0.18    0.19
  -3  10  -1    3.69    0.47
   3 -10   1    3.93    0.47
   3 -10   1    4.01    0.64
   3 -10   1    2.84    0.51
  -4  10  -1    0.50    0.29
   4 -10   1    0.65    0.35
   4 -10   1    0.68    0.36
   5   9  -1    0.52    0.27
   5   9  -1    0.52    0.42
  -5  -9   1    0.27    0.18
  -5  -9   1    0.52    0.32
   4   9  -1   -0.04    0.21
   4   9  -1   -0.23    0.22
  -4  -9   1   -0.01    0.10
  -4  -9   1    0.08    0.23
  -4  -9   1    0.24    0.24
   3   9  -1   -0.40    0.24
   3   9  -1   -0.10    0.10
   3   9  -1   -0.11    0.19
  -3  -9   1   -0.18    0.18
  -3  -9   1    0.13    0.15
  -3  -9   1   -0.32    0.15
  -3  -9   1   -0.15    0.13
   2   9  -1    3.36    0.32
   2   9  -1    3.21    0.48
   2   9  -1    3.13    0.28
   2   9  -1    4.20    0.39
  -2  -9   1    3.40    0.35
  -2  -9   1    3.21    0.34
   1   9  -1    2.86    0.36
   1   9  -1    2.17    0.39
   1   9  -1    2.65    0.31
  -1  -9   1    2.62    0.32
  -1  -9   1    2.98    0.33
   0   9  -1   23.76    1.90
   0   9  -1   24.06    1.63
   0   9  -1   25.26    1.78
   0  -9   1   24.99    1.65
   0  -9   1   25.18    2.04
  -1   9  -1    5.42    0.52
  -1   9  -1    5.56    0.55
  -1   9  -1    5.54    0.53
   1  -9   1    5.11    0.56
   1  -9   1    6.69    0.67
   1  -9   1    6.09    0.54
  -2   9  -1    4.74    0.43
  -2   9  -1    4.30    0.49
  -2   9  -1    3.85    0.43
   2  -9   1    5.75    0.53
   2  -9   1    5.73    0.65
   2  -9   1    4.64    0.56
   2  -9   1    4.27    0.44
  -3   9  -1    0.97    0.24
   3  -9   1    0.59    0.24
   3  -9   1    0.97    0.28
   3  -9   1    0.87    0.31
  -4   9  -1    0.68    0.29
   4  -9   1    0.55    0.27
   4  -9   1    0.73    0.40
  -5   9  -1    0.57    0.30
  -5   9  -1    0.26    0.23
   5  -9   1   -0.14    0.32
   5  -9   1    0.30    0.46
   6   8  -1    0.17    0.29
   6   8  -1   -0.08    0.24
   6   8  -1    0.11    0.40
  -6  -8   1    0.70    0.24
  -6  -8   1    0.15    0.33
   5   8  -1   -0.08    0.18
   5   8  -1    0.00    0.25
   5   8  -1    0.49    0.41
  -5  -8   1    0.08    0.16
  -5  -8   1    0.26    0.28
   4   8  -1    0.36    0.27
   4   8  -1    0.26    0.23
  -4  -8   1    0.17    0.22
  -4  -8   1    0.53    0.18
  -4  -8   1    0.22    0.23
  -4  -8   1    0.47    0.10
   3   8  -1    3.75    0.52
   3   8  -1    3.57    0.30
   3   8  -1    3.82    0.44
  -3  -8   1    3.45    0.31
  -3  -8   1    3.35    0.33
  -3  -8   1    3.43    0.42
  -3  -8   1    3.20    0.39
   2   8  -1    6.67    0.54
   2   8  -1    6.92    0.71
   2   8  -1    7.56    0.65
   2   8  -1    7.44    0.62
  -2  -8   1    7.66    0.55
  -2  -8   1    7.87    0.56
   1   8  -1   18.99    1.37
   1   8  -1   16.74    1.49
   1   8  -1   19.14    1.25
  -1  -8   1   19.52    1.25
  -1  -8   1   19.33    1.26
   0   8  -1    6.22    0.53
   0   8  -1    6.26    0.50
   0   8  -1    6.07    0.58
   0  -8   1    7.16    0.66
   0  -8   1    6.78    0.53
   0  -8   1    5.81    0.55
  -1   8  -1    3.85    0.39
  -1   8  -1    3.75    0.37
  -1   8  -1    4.04    0.40
  -1   8  -1    4.25    0.41
   1  -8   1    3.70    0.40
   1  -8   1    4.29    0.42
   1  -8   1    5.06    0.52
   1  -8   1    3.93    0.42
  -2   8  -1   15.13    1.34
  -2   8  -1   17.15    1.20
  -2   8  -1   18.74    1.31
   2  -8   1   16.59    1.32
   2  -8   1   19.52    1.63
   2  -8   1   18.18    1.22
   2  -8   1   17.06    1.55
  -3   8  -1   -0.24    0.14
  -3   8  -1    0.14    0.13
   3  -8   1   -0.07    0.20
   3  -8   1    0.38    0.24
   3  -8   1   -0.24    0.20
  -4   8  -1    0.47    0.24
   4  -8   1    0.22    0.35
   4  -8   1    0.06    0.26
  -5   8  -1    0.72    0.31
  -5   8  -1    0.13    0.22
   5  -8   1    0.13    0.33
   5  -8   1    0.24    0.33
   6   7  -1   -0.05    0.23
   6   7  -1   -0.29    0.30
   6   7  -1   -0.29    0.39
   6   7  -1   -0.27    0.25
  -6  -7   1   -0.09    0.24
  -6  -7   1    0.19    0.21
   5   7  -1    0.41    0.28
   5   7  -1    0.29    0.39
  -5  -7   1    0.26    0.20
  -5  -7   1    0.34    0.30
   4   7  -1    0.77    0.22
   4   7  -1    0.66    0.36
  -4  -7   1    0.80    0.21
  -4  -7   1    0.46    0.07
  -4  -7   1    0.31    0.19
  -4  -7   1    0.61    0.08
  -4  -7   1    0.63    0.19
   3   7  -1    2.81    0.23
   3   7  -1    2.97    0.46
   3   7  -1    2.55    0.33
  -3  -7   1    1.88    0.23
  -3  -7   1    2.64    0.24
  -3  -7   1    2.65    0.33
  -3  -7   1    2.99    0.33
   2   7  -1    3.34    0.48
   2   7  -1    4.92    0.38
   2   7  -1    4.12    0.34
   2   7  -1    4.09    0.42
  -2  -7   1    3.51    0.37
  -2  -7   1    4.27    0.38
  -2  -7   1    3.72    0.34
  -2  -7   1    4.02    0.35
   1   7  -1    4.12    0.34
   1   7  -1    4.25    0.39
   1   7  -1    3.25    0.41
   1   7  -1    3.20    0.40
  -1  -7   1    3.69    0.34
  -1  -7   1    4.11    0.34
   0   7  -1    9.60    0.74
   0   7  -1    9.75    0.80
   0   7  -1    9.16    0.69
   0  -7   1    9.11    0.68
   0  -7   1    9.50    0.68
   0  -7   1   11.54    0.90
   0  -7   1    8.65    0.81
  -1   7  -1    3.61    0.37
  -1   7  -1    3.80    0.38
  -1   7  -1    4.23    0.36
  -1   7  -1    4.11    0.37
   1  -7   1    3.99    0.39
   1  -7   1    3.85    0.39
   1  -7   1    3.52    0.42
   1  -7   1    4.44    0.46
  -2   7  -1    0.02    0.09
  -2   7  -1    0.06    0.09
  -2   7  -1    0.22    0.13
   2  -7   1   -0.28    0.14
   2  -7   1    0.28    0.19
   2  -7   1    0.00    0.10
   2  -7   1    0.03    0.15
  -3   7  -1    1.03    0.24
  -3   7  -1    0.64    0.17
   3  -7   1    0.63    0.19
   3  -7   1    0.80    0.32
   3  -7   1    0.39    0.27
   3  -7   1    0.96    0.15
  -4   7  -1    1.38    0.27
   4  -7   1    0.81    0.29
   4  -7   1    1.01    0.23
   4  -7   1    0.87    0.40
   4  -7   1    0.77    0.23
  -5   7  -1   -0.28    0.18
  -5   7  -1   -0.32    0.20
   5  -7   1   -0.15    0.21
   5  -7   1    0.05    0.30
   6   6  -1   -0.22    0.24
   6   6  -1   -0.03    0.26
   6   6  -1    0.00    0.37
   6   6  -1    0.07    0.34
  -6  -6   1   -0.31    0.19
  -6  -6   1   -0.13    0.29
   5   6  -1    1.28    0.46
   5   6  -1    2.10    0.38
  -5  -6   1    1.84    0.30
  -5  -6   1    1.16    0.36
   4   6  -1    1.11    0.33
   4   6  -1    0.90    0.27
  -4  -6   1    0.91    0.24
  -4  -6   1    1.09    0.25
  -4  -6   1    1.24    0.23
   3   6  -1    0.56    0.21
   3   6  -1    0.66    0.29
   3   6  -1    0.62    0.10
   3   6  -1    0.53    0.10
  -3  -6   1    0.52    0.10
  -3  -6   1    0.58    0.19
  -3  -6   1    0.88    0.18
  -3  -6   1    0.74    0.11
   2   6  -1    5.45    0.59
   2   6  -1    5.91    0.42
   2   6  -1    5.86    0.42
   2   6  -1    6.58    0.52
  -2  -6   1    4.48    0.49
  -2  -6   1    5.85    0.43
  -2  -6   1    5.82    0.47
  -2  -6   1    5.97    0.46
  -2  -6   1    5.60    0.43
   1   6  -1   10.60    0.94
   1   6  -1   10.45    0.94
   1   6  -1   11.85    0.87
   1   6  -1   11.84    0.78
   1   6  -1   11.60    0.78
   1   6  -1   13.46    1.04
  -1  -6   1   12.13    0.79
  -1  -6   1   12.15    0.79
  -1  -6   1   10.62    0.85
   0   6  -1    0.41    0.12
   0   6  -1    0.69    0.15
   0   6  -1    0.48    0.15
   0   6  -1    0.49    0.14
   0   6  -1    0.46    0.13
   0  -6   1    0.72    0.13
   0  -6   1    0.63    0.14
   0  -6   1    0.57    0.14
   0  -6   1    0.39    0.08
   0  -6   1    0.49    0.15
  -1   6  -1   42.17    3.05
  -1   6  -1   39.60    2.60
  -1   6  -1   42.29    2.85
  -1   6  -1   41.00    2.60
  -1   6  -1   39.73    3.00
   1  -6   1   43.83    3.50
   1  -6   1   41.42    2.60
   1  -6   1   39.13    3.39
   1  -6   1   40.66    3.01
  -2   6  -1    2.22    0.25
  -2   6  -1    1.89    0.23
  -2   6  -1    1.84    0.24
  -2   6  -1    1.93    0.20
   2  -6   1    1.64    0.30
   2  -6   1    1.27    0.28
   2  -6   1    1.97    0.21
   2  -6   1    1.59    0.24
  -3   6  -1   12.93    1.16
  -3   6  -1   16.48    1.05
  -3   6  -1   16.64    1.05
   3  -6   1   13.12    1.36
   3  -6   1   14.40    1.11
   3  -6   1   15.72    1.04
   3  -6   1   16.59    1.47
  -4   6  -1    0.02    0.14
  -4   6  -1   -0.20    0.18
   4  -6   1    0.02    0.22
   4  -6   1   -0.22    0.15
   4  -6   1    0.02    0.16
   4  -6   1   -0.03    0.23
  -5   6  -1    0.51    0.24
  -5   6  -1    1.02    0.25
   5  -6   1    0.59    0.34
   5  -6   1    0.49    0.34
   6   5  -1   -0.43    0.34
   6   5  -1    0.28    0.32
   6   5  -1   -0.09    0.24
   6   5  -1    0.16    0.33
   6   5  -1    0.01    0.27
  -6  -5   1   -0.11    0.27
  -6  -5   1    0.00    0.19
   5   5  -1    0.10    0.18
   5   5  -1   -0.22    0.30
  -5  -5   1   -0.05    0.17
  -5  -5   1   -0.14    0.15
   4   5  -1    4.58    0.64
   4   5  -1    4.77    0.53
  -4  -5   1    5.04    0.45
  -4  -5   1    4.83    0.49
  -4  -5   1    5.45    0.49
   3   5  -1    2.39    0.18
   3   5  -1    2.61    0.39
   3   5  -1    2.85    0.19
   3   5  -1    2.45    0.32
  -3  -5   1    2.56    0.20
  -3  -5   1    2.37    0.31
  -3  -5   1    2.47    0.20
  -3  -5   1    3.57    0.36
  -3  -5   1    2.91    0.30
   2   5  -1   57.01    3.47
   2   5  -1   52.53    4.14
   2   5  -1   53.78    3.86
   2   5  -1   57.06    3.47
  -2  -5   1   56.01    3.51
  -2  -5   1   55.85    3.72
  -2  -5   1   57.16    3.47
  -2  -5   1   58.12    3.47
   1   5  -1    1.32    0.17
   1   5  -1    1.54    0.17
   1   5  -1    1.06    0.21
   1   5  -1    1.31    0.20
   1   5  -1    1.43    0.20
   1   5  -1    1.35    0.12
  -1  -5   1    1.21    0.16
  -1  -5   1    1.72    0.18
  -1  -5   1    1.42    0.17
  -1  -5   1    1.15    0.18
   0   5  -1    3.99    0.34
   0   5  -1    3.78    0.31
   0   5  -1    3.39    0.36
   0   5  -1    3.55    0.31
   0   5  -1    3.64    0.35
   0  -5   1    3.16    0.32
   0  -5   1    3.67    0.30
   0  -5   1    3.45    0.30
   0  -5   1    3.91    0.32
   0  -5   1    4.24    0.39
  -1   5  -1   17.30    1.16
  -1   5  -1   14.99    1.52
  -1   5  -1   18.69    1.15
  -1   5  -1   16.81    1.30
  -1   5  -1   17.60    1.26
  -1   5  -1   17.32    1.33
   1  -5   1   19.36    1.27
   1  -5   1   17.77    1.16
   1  -5   1   18.42    1.16
   1  -5   1   17.52    1.31
   1  -5   1   17.13    1.49
   1  -5   1   18.00    1.54
  -2   5  -1    5.48    0.51
  -2   5  -1    6.50    0.49
  -2   5  -1    5.72    0.47
   2  -5   1    5.79    0.48
   2  -5   1    6.09    0.49
   2  -5   1    7.20    0.53
   2  -5   1    6.23    0.66
  -3   5  -1   25.11    1.64
  -3   5  -1   26.42    1.64
  -3   5  -1   21.55    1.90
   3  -5   1   28.91    1.92
   3  -5   1   23.91    1.83
   3  -5   1   26.27    1.63
   3  -5   1   23.30    2.23
  -4   5  -1    1.98    0.31
  -4   5  -1    1.93    0.30
   4  -5   1    1.71    0.28
   4  -5   1    1.50    0.35
   4  -5   1    1.77    0.26
   4  -5   1    1.92    0.41
  -5   5  -1    0.04    0.17
  -5   5  -1    0.02    0.18
   5  -5   1    0.14    0.29
   5  -5   1   -0.30    0.23
  -6   5  -1   -0.05    0.20
  -6   5  -1   -0.02    0.19
   6  -5   1   -0.17    0.29
   6  -5   1    0.27    0.36
   6   4  -1    0.06    0.32
   6   4  -1   -0.39    0.33
   6   4  -1    0.03    0.28
   6   4  -1   -0.16    0.27
   6   4  -1    0.00    0.25
  -6  -4   1   -0.08    0.22
  -6  -4   1    0.06    0.22
   5   4  -1   -0.33    0.22
   5   4  -1   -0.02    0.31
   5   4  -1   -0.12    0.21
  -5  -4   1    0.05    0.16
  -5  -4   1   -0.14    0.17
   4   4  -1    0.58    0.24
  -4  -4   1    0.42    0.17
  -4  -4   1    0.49    0.23
   3   4  -1    9.38    0.76
  -3  -4   1   10.00    0.71
  -3  -4   1    9.32    0.73
  -3  -4   1    9.27    0.59
  -3  -4   1    9.37    0.68
  -3  -4   1    9.81    0.59
   2   4  -1   83.99    5.10
   2   4  -1   81.13    5.67
   2   4  -1   81.56    5.10
  -2  -4   1   82.93    5.47
  -2  -4   1   84.70    5.10
  -2  -4   1   83.82    5.16
   1   4  -1   20.93    1.67
   1   4  -1   22.15    1.39
   1   4  -1   22.32    1.55
   1   4  -1   22.19    1.39
  -1  -4   1   20.54    1.54
  -1  -4   1   23.03    1.40
  -1  -4   1   23.03    1.40
   0   4  -1    3.71    0.37
   0   4  -1    3.74    0.30
   0   4  -1    4.26    0.32
   0   4  -1    3.75    0.29
   0   4  -1    3.35    0.34
   0  -4   1    4.46    0.38
   0  -4   1    3.89    0.31
   0  -4   1    3.77    0.29
   0  -4   1    3.47    0.30
   0  -4   1    3.24    0.32
  -1   4  -1    6.56    0.51
  -1   4  -1    6.54    0.47
  -1   4  -1    6.47    0.48
  -1   4  -1    6.50    0.52
  -1   4  -1    5.76    0.60
  -1   4  -1    6.25    0.50
   1  -4   1    6.21    0.51
   1  -4   1    7.12    0.47
   1  -4   1    6.60    0.47
   1  -4   1    6.39    0.61
   1  -4   1    7.47    0.52
  -2   4  -1    0.31    0.11
  -2   4  -1    0.37    0.13
  -2   4  -1    0.55    0.14
   2  -4   1    0.32    0.13
   2  -4   1    0.39    0.08
   2  -4   1    0.42    0.12
   2  -4   1    0.28    0.16
   2  -4   1    0.30    0.14
  -3   4  -1    0.41    0.14
  -3   4  -1    0.76    0.16
  -3   4  -1    0.30    0.15
   3  -4   1    0.67    0.16
   3  -4   1    0.62    0.21
   3  -4   1    0.76    0.17
   3  -4   1    0.55    0.10
  -4   4  -1    0.20    0.14
  -4   4  -1    0.16    0.17
  -4   4  -1    0.12    0.15
   4  -4   1    0.02    0.27
   4  -4   1    0.42    0.15
   4  -4   1   -0.08    0.15
  -5   4  -1    1.42    0.31
  -5   4  -1    1.83    0.26
   5  -4   1    1.72    0.44
   5  -4   1    1.60    0.43
   5  -4   1    1.08    0.29
  -6   4  -1    0.17    0.18
  -6   4  -1   -0.05    0.20
   6  -4   1    0.03    0.33
   6  -4   1    0.29    0.36
   6   3  -1   -0.04    0.26
   6   3  -1   -0.05    0.31
   6   3  -1    0.41    0.35
   6   3  -1   -0.12    0.27
  -6  -3   1   -0.01    0.20
  -6  -3   1    0.20    0.29
   5   3  -1    0.66    0.32
   5   3  -1    0.93    0.35
   5   3  -1    0.86    0.32
  -5  -3   1    0.95    0.25
  -5  -3   1    0.37    0.22
  -4  -3   1    8.36    0.64
  -4  -3   1    8.02    0.69
  -3  -3   1    0.79    0.18
  -3  -3   1    0.91    0.17
  -3  -3   1    1.12    0.22
   2   3  -1   50.95    3.69
   2   3  -1   51.95    3.29
   2   3  -1   54.71    3.29
  -2  -3   1   53.27    3.56
  -2  -3   1   55.33    3.36
  -2  -3   1   55.65    3.30
  -2  -3   1   53.79    3.30
   1   3  -1   88.92    6.10
   1   3  -1   90.67    5.51
   1   3  -1   91.00    5.52
  -1  -3   1   92.75    5.52
  -1  -3   1   90.42    5.53
  -1  -3   1   80.32    6.09
  -1  -3   1   94.53    5.52
   0   3  -1    3.12    0.31
   0   3  -1    3.60    0.27
   0   3  -1    3.63    0.28
   0   3  -1    3.45    0.26
   0   3  -1    3.24    0.33
   0  -3   1    3.09    0.30
   0  -3   1    3.94    0.33
   0  -3   1    3.58    0.29
   0  -3   1    3.65    0.26
   0  -3   1    3.83    0.26
  -1   3  -1    9.85    0.73
  -1   3  -1    8.60    0.88
  -1   3  -1    9.91    0.72
  -1   3  -1    9.37    0.76
  -1   3  -1   10.67    0.67
  -1   3  -1    9.30    0.66
   1  -3   1    9.19    0.89
   1  -3   1   10.40    0.66
   1  -3   1    9.51    0.74
   1  -3   1   10.55    0.72
   1  -3   1   10.34    0.66
   1  -3   1   11.27    0.77
  -2   3  -1    3.45    0.30
  -2   3  -1    3.29    0.32
  -2   3  -1    3.05    0.40
  -2   3  -1    3.31    0.28
   2  -3   1    3.76    0.34
   2  -3   1    3.10    0.29
   2  -3   1    3.36    0.28
   2  -3   1    3.21    0.40
   2  -3   1    3.71    0.28
   2  -3   1    3.94    0.33
  -3   3  -1    3.03    0.28
  -3   3  -1    2.95    0.31
  -3   3  -1    3.05    0.34
  -3   3  -1    3.00    0.28
  -3   3  -1    2.50    0.31
   3  -3   1    3.39    0.27
   3  -3   1    2.42    0.40
   3  -3   1    2.88    0.27
   3  -3   1    3.01    0.33
  -4   3  -1    3.46    0.32
  -4   3  -1    2.85    0.38
  -4   3  -1    3.58    0.33
  -4   3  -1    3.45    0.40
   4  -3   1    3.43    0.42
   4  -3   1    4.04    0.34
   4  -3   1    3.26    0.31
   4  -3   1    2.73    0.50
  -5   3  -1   10.21    0.69
  -5   3  -1    7.90    0.79
   5  -3   1   11.17    1.14
   5  -3   1    8.98    0.87
  -6   3  -1    0.53    0.28
   6  -3   1    0.58    0.37
   6  -3   1    0.72    0.45
   6   2  -1    0.74    0.33
   6   2  -1    0.86    0.34
   6   2  -1    0.82    0.38
   6   2  -1    0.33    0.26
  -6  -2   1    0.57    0.27
  -6  -2   1    0.69    0.27
   5   2  -1    0.33    0.29
   5   2  -1    0.26    0.25
  -5  -2   1    0.11    0.24
  -5  -2   1    0.04    0.18
   4   2  -1    0.16    0.19
  -4  -2   1    0.00    0.13
  -4  -2   1   -0.03    0.13
  -3  -2   1    2.03    0.26
  -3  -2   1    1.79    0.23
   2   2  -1    7.17    0.51
  -2  -2   1    6.86    0.52
  -2  -2   1    6.89    0.54
   1   2  -1   61.71    4.46
   1   2  -1   66.61    4.03
   1   2  -1   65.10    4.03
  -1  -2   1   68.12    4.03
  -1  -2   1   66.53    4.05
   0   2  -1  305.71   26.68
   0   2  -1  323.50   19.71
   0   2  -1  324.77   19.71
   0   2  -1  318.86   21.71
   0  -2   1  331.18   26.70
   0  -2   1  328.06   19.71
   0  -2   1  324.52   19.71
   0  -2   1  322.70   21.71
  -1   2  -1   37.78    2.32
  -1   2  -1   39.07    2.33
  -1   2  -1   40.54    2.68
  -1   2  -1   33.72    3.13
  -1   2  -1   35.31    2.76
   1  -2   1   35.76    3.14
   1  -2   1   36.59    2.69
   1  -2   1   38.05    2.32
   1  -2   1   34.14    2.32
   1  -2   1   40.82    2.56
   1  -2   1   38.99    2.76
  -2   2  -1    1.40    0.23
  -2   2  -1    1.24    0.18
  -2   2  -1    1.35    0.16
  -2   2  -1    1.53    0.18
  -2   2  -1    1.53    0.17
   2  -2   1    1.57    0.19
   2  -2   1    1.57    0.16
   2  -2   1    1.17    0.16
   2  -2   1    1.24    0.24
   2  -2   1    1.48    0.19
  -3   2  -1    2.57    0.30
  -3   2  -1    2.59    0.24
  -3   2  -1    2.54    0.29
  -3   2  -1    2.39    0.24
   3  -2   1    2.01    0.37
   3  -2   1    2.30    0.23
   3  -2   1    2.54    0.29
  -4   2  -1   -0.09    0.14
  -4   2  -1    0.21    0.15
  -4   2  -1   -0.03    0.10
  -4   2  -1    0.09    0.12
   4  -2   1   -0.06    0.22
   4  -2   1    0.10    0.17
   4  -2   1   -0.04    0.09
  -5   2  -1    0.33    0.23
  -5   2  -1    0.40    0.15
  -5   2  -1    0.31    0.24
   5  -2   1    0.23    0.33
   5  -2   1    0.49    0.26
  -6   2  -1    0.08    0.25
   6  -2   1    0.17    0.25
   6  -2   1   -0.28    0.35
   6   1  -1    0.72    0.37
   6   1  -1    0.65    0.31
   6   1  -1    0.55    0.32
   6   1  -1    0.56    0.35
  -6  -1   1    0.40    0.24
  -6  -1   1    0.97    0.36
   5   1  -1    0.30    0.24
   5   1  -1    0.12    0.26
   5   1  -1    0.07    0.27
  -5  -1   1    0.59    0.19
  -5  -1   1    0.76    0.30
   4   1  -1    0.32    0.22
   4   1  -1    0.46    0.22
  -4  -1   1    0.32    0.17
  -4  -1   1    0.05    0.20
  -3  -1   1    2.72    0.32
  -3  -1   1    2.74    0.29
   2   1  -1    1.03    0.16
  -2  -1   1    1.14    0.17
   1   1  -1   72.32    4.49
   1   1  -1   74.40    4.49
   1   1  -1   72.62    4.53
  -1  -1   1   73.42    4.53
  -1  -1   1   74.61    4.50
   0   1  -1  102.97    5.97
   0   1  -1  105.23    5.98
   0   1  -1   99.15    6.58
   0   1  -1   95.39    8.06
   0  -1   1   94.31    5.97
   0  -1   1  100.81    5.97
   0  -1   1   93.99    6.58
   0  -1   1   86.52    8.05
  -1   1  -1   26.04    1.55
  -1   1  -1   22.97    2.10
  -1   1  -1   22.97    1.84
  -1   1  -1   25.55    1.55
   1  -1   1   23.76    1.85
   1  -1   1   24.79    1.55
   1  -1   1   25.41    1.55
   1  -1   1   24.07    2.10
   1  -1   1   26.64    1.71
   1  -1   1   26.18    1.55
  -2   1  -1   -0.12    0.06
  -2   1  -1    0.04    0.08
  -2   1  -1    0.03    0.07
  -2   1  -1   -0.07    0.09
   2  -1   1    0.08    0.10
   2  -1   1    0.00    0.07
   2  -1   1   -0.01    0.10
   2  -1   1   -0.10    0.05
   2  -1   1    0.01    0.09
  -3   1  -1   10.12    0.74
  -3   1  -1   10.27    0.65
  -3   1  -1    9.67    0.70
  -3   1  -1    9.87    0.65
   3  -1   1    9.54    0.64
   3  -1   1    9.55    0.64
   3  -1   1   10.05    0.81
   3  -1   1    8.41    0.93
  -4   1  -1    2.67    0.36
  -4   1  -1    3.20    0.38
  -4   1  -1    3.08    0.27
   4  -1   1    3.53    0.42
   4  -1   1    2.89    0.25
   4  -1   1    3.08    0.50
  -5   1  -1   -0.10    0.19
  -5   1  -1   -0.37    0.10
  -5   1  -1   -0.21    0.21
   5  -1   1    0.07    0.18
   5  -1   1   -0.25    0.28
   5  -1   1    0.17    0.22
  -6   1  -1    0.88    0.32
  -6   1  -1    1.23    0.32
   6  -1   1    0.73    0.30
   6  -1   1    0.87    0.45
   6   0  -1    3.58    0.63
   6   0  -1    3.59    0.64
  -6   0   1    3.38    0.50
   5   0  -1   -0.01    0.27
   5   0  -1    0.14    0.23
   5   0  -1    0.01    0.27
  -5   0   1    0.18    0.20
  -5   0   1    0.16    0.24
   4   0  -1    3.79    0.56
   4   0  -1    4.75    0.50
  -4   0   1    4.77    0.43
  -4   0   1    4.22    0.44
  -4   0   1    4.53    0.28
   3   0  -1    1.87    0.13
   3   0  -1    2.02    0.14
   3   0  -1    1.76    0.30
   3   0  -1    2.27    0.29
  -3   0   1    1.95    0.15
  -3   0   1    2.31    0.30
  -3   0   1    1.84    0.24
  -3   0   1    2.00    0.15
   2   0  -1    0.07    0.10
   2   0  -1   -0.03    0.09
   2   0  -1    0.00    0.03
   2   0  -1    0.05    0.03
  -2   0   1   -0.01    0.03
  -2   0   1   -0.11    0.07
  -2   0   1    0.02    0.04
  -2   0   1   -0.22    0.09
   1   0  -1  141.16    8.54
   1   0  -1  140.56    8.54
  -1   0   1  137.37    8.55
   0   0  -1   -0.10    0.01
   0   0  -1   -0.09    0.01
   0   0  -1   -0.13    0.01
   0   0  -1   -0.14    0.01
   0   0  -1   -0.14    0.01
   0   0   1   -0.14    0.01
   0   0   1   -0.11    0.02
   0   0   1   -0.13    0.02
   0   0   1   -0.14    0.01
   0   0   1   -0.11    0.01
  -1   0  -1   56.97    4.37
  -1   0  -1   59.58    3.67
  -1   0  -1   61.28    3.65
  -1   0  -1   61.39    3.65
   1   0   1   55.27    4.94
   1   0   1   61.72    3.67
   1   0   1   56.62    4.37
   1   0   1   60.02    3.65
   1   0   1   61.55    3.65
  -2   0  -1    2.13    0.25
  -2   0  -1    2.41    0.20
  -2   0  -1    2.65    0.23
   2   0   1    2.59    0.27
   2   0   1    2.61    0.19
   2   0   1    2.61    0.23
   2   0   1    2.45    0.32
   2   0   1    2.64    0.19
  -3   0  -1   -0.10    0.07
  -3   0  -1   -0.04    0.07
  -3   0  -1    0.05    0.12
  -3   0  -1    0.03    0.05
   3   0   1   -0.14    0.11
   3   0   1   -0.04    0.05
   3   0   1   -0.01    0.15
   3   0   1   -0.01    0.05
  -4   0  -1    1.81    0.29
  -4   0  -1    1.30    0.26
  -4   0  -1    1.85    0.18
  -4   0  -1    2.12    0.18
   4   0   1    1.87    0.16
   4   0   1    1.91    0.39
   4   0   1    1.94    0.32
   4   0   1    1.72    0.16
  -5   0  -1    5.84    0.57
  -5   0  -1    5.74    0.56
  -5   0  -1    5.74    0.39
   5   0   1    5.97    0.60
   5   0   1    5.86    0.63
   5   0   1    5.17    0.73
  -6   0  -1    0.20    0.26
  -6   0  -1    0.34    0.26
   6   0   1    0.05    0.29
   6   0   1    0.05    0.35
   6  -1  -1    0.89    0.35
   6  -1  -1    0.33    0.26
  -6   1   1    0.97    0.33
   5  -1  -1    2.76    0.55
   5  -1  -1    3.55    0.59
   5  -1  -1    3.47    0.47
  -5   1   1    3.85    0.49
  -5   1   1    3.22    0.43
   4  -1  -1    4.60    0.32
   4  -1  -1    4.51    0.32
   4  -1  -1    4.71    0.50
   4  -1  -1    4.47    0.57
  -4   1   1    4.80    0.42
  -4   1   1    4.94    0.34
  -4   1   1    5.19    0.34
  -4   1   1    4.15    0.45
   3  -1  -1   16.25    1.02
   3  -1  -1   16.48    1.02
   3  -1  -1   16.05    1.27
   3  -1  -1   15.33    1.46
  -3   1   1   15.20    1.02
  -3   1   1   17.22    1.10
  -3   1   1   16.54    1.03
  -3   1   1   16.52    1.17
   2  -1  -1    3.74    0.36
   2  -1  -1    4.22    0.29
   2  -1  -1    3.90    0.44
   2  -1  -1    4.21    0.33
   2  -1  -1    4.42    0.29
  -2   1   1    4.05    0.29
  -2   1   1    4.36    0.33
  -2   1   1    4.07    0.36
   1  -1  -1  130.51   11.19
   1  -1  -1  142.45    8.44
   1  -1  -1  136.83   11.41
   1  -1  -1  144.33    8.44
  -1   1   1  128.52   11.41
  -1   1   1  142.28    8.44
  -1   1   1  140.81    8.44
   0  -1  -1    0.01    0.02
   0  -1  -1    0.00    0.02
   0   1   1    0.03    0.02
   0   1   1    0.01    0.02
  -1  -1  -1    0.41    0.06
  -1  -1  -1    0.50    0.09
   1   1   1    0.39    0.10
   1   1   1    0.53    0.07
   1   1   1    0.39    0.10
   1   1   1    0.62    0.07
  -2  -1  -1   27.25    1.69
  -2  -1  -1   26.84    1.75
  -2  -1  -1   28.66    1.69
  -2  -1  -1   27.11    1.74
   2   1   1   27.02    1.68
   2   1   1   25.79    2.06
   2   1   1   28.22    1.68
   2   1   1   26.92    1.74
  -3  -1  -1    1.81    0.24
  -3  -1  -1    1.49    0.23
  -3  -1  -1    1.83    0.24
  -3  -1  -1    2.03    0.15
  -3  -1  -1    1.85    0.15
   3   1   1    1.85    0.14
   3   1   1    1.82    0.14
   3   1   1    1.56    0.27
  -4  -1  -1    1.34    0.25
  -4  -1  -1    1.82    0.26
  -4  -1  -1    1.57    0.13
   4   1   1    1.38    0.35
   4   1   1    2.02    0.30
   4   1   1    1.96    0.33
  -5  -1  -1    0.14    0.16
  -5  -1  -1    0.44    0.25
   5   1   1    0.33    0.24
   5   1   1    0.11    0.31
   5   1   1    0.11    0.24
  -6  -1  -1    0.59    0.29
  -6  -1  -1    0.54    0.29
   6   1   1    0.63    0.31
   6   1   1    1.10    0.45
   6  -2  -1    0.01    0.25
   6  -2  -1    0.63    0.38
  -6   2   1    0.22    0.27
   5  -2  -1    0.65    0.26
   5  -2  -1    0.70    0.35
   5  -2  -1    0.75    0.30
  -5   2   1    0.81    0.25
  -5   2   1    0.42    0.13
   4  -2  -1    0.38    0.10
   4  -2  -1    0.08    0.23
   4  -2  -1    0.38    0.18
   4  -2  -1    0.42    0.21
  -4   2   1    0.36    0.12
  -4   2   1    0.63    0.22
  -4   2   1    0.54    0.17
   3  -2  -1    6.27    0.72
   3  -2  -1    7.19    0.59
   3  -2  -1    6.79    0.48
   3  -2  -1    7.07    0.47
  -3   2   1    6.96    0.48
  -3   2   1    7.06    0.48
  -3   2   1    7.07    0.54
  -3   2   1    6.49    0.57
   2  -2  -1   31.71    2.34
   2  -2  -1   31.62    2.69
   2  -2  -1   32.43    1.97
   2  -2  -1   31.81    1.97
  -2   2   1   31.81    1.97
  -2   2   1   32.69    1.97
  -2   2   1   28.37    2.68
   1  -2  -1   16.40    1.05
   1  -2  -1   17.36    1.05
   1  -2  -1   16.37    1.22
   1  -2  -1   19.36    1.23
   1  -2  -1   15.57    1.42
   1  -2  -1   15.53    1.39
  -1   2   1   16.22    1.05
  -1   2   1   16.45    1.05
  -1   2   1   15.09    1.41
   0  -2  -1   76.93    5.80
   0  -2  -1   81.59    4.95
   0  -2  -1   82.86    5.45
   0  -2  -1   81.58    4.95
   0  -2  -1   79.66    6.54
   0   2   1   71.29    6.54
   0   2   1   91.76    6.68
   0   2   1   80.04    4.95
   0   2   1   83.57    5.45
   0   2   1   78.92    5.80
   0   2   1   79.99    4.95
  -1  -2  -1  553.33   40.55
  -1  -2  -1  574.74   34.65
   1   2   1  561.68   40.58
   1   2   1  572.96   34.63
   1   2   1  566.70   34.61
   1   2   1  565.74   38.18
  -2  -2  -1   44.23    2.75
  -2  -2  -1   42.57    2.88
  -2  -2  -1   44.48    2.67
  -2  -2  -1   43.58    2.73
  -2  -2  -1   45.20    2.66
   2   2   1   40.45    3.18
   2   2   1   42.68    2.66
   2   2   1   43.57    2.66
  -3  -2  -1    0.12    0.04
  -3  -2  -1    0.18    0.16
  -3  -2  -1    0.06    0.13
  -3  -2  -1    0.08    0.11
  -3  -2  -1    0.10    0.03
   3   2   1    0.07    0.15
   3   2   1    0.00    0.15
  -4  -2  -1   -0.02    0.14
  -4  -2  -1   -0.14    0.16
   4   2   1   -0.16    0.14
   4   2   1   -0.07    0.17
   4   2   1    0.16    0.19
  -5  -2  -1   -0.08    0.21
  -5  -2  -1   -0.16    0.12
   5   2   1   -0.22    0.23
   5   2   1   -0.15    0.29
   5   2   1   -0.20    0.20
  -6  -2  -1    0.57    0.26
  -6  -2  -1    0.25    0.28
   6   2   1    0.04    0.37
   6   2   1    0.37    0.30
   6  -3  -1    1.38    0.47
   6  -3  -1    0.74    0.40
  -6   3   1    1.21    0.34
   5  -3  -1    0.23    0.20
   5  -3  -1    0.40    0.33
   5  -3  -1    0.06    0.29
  -5   3   1    0.47    0.26
  -5   3   1    0.11    0.15
   4  -3  -1    0.97    0.15
   4  -3  -1    0.85    0.31
   4  -3  -1    1.08    0.34
   4  -3  -1    1.08    0.21
  -4   3   1    1.13    0.18
  -4   3   1    0.64    0.24
  -4   3   1    0.71    0.16
   3  -3  -1    2.63    0.23
   3  -3  -1    1.79    0.33
   3  -3  -1    2.43    0.27
   3  -3  -1    1.73    0.35
  -3   3   1    2.49    0.24
  -3   3   1    2.21    0.23
  -3   3   1    2.78    0.31
   2  -3  -1    0.04    0.09
   2  -3  -1   -0.13    0.08
   2  -3  -1   -0.25    0.07
   2  -3  -1    0.01    0.07
   2  -3  -1   -0.18    0.10
   2  -3  -1    0.02    0.09
  -2   3   1    0.05    0.11
  -2   3   1   -0.22    0.08
  -2   3   1   -0.15    0.08
   1  -3  -1  112.92    9.50
   1  -3  -1  108.40    9.32
   1  -3  -1  122.20    8.24
   1  -3  -1  116.64    7.04
   1  -3  -1  116.96    7.04
  -1   3   1  108.28    8.37
  -1   3   1  116.89    7.04
  -1   3   1  103.03    9.49
  -1   3   1  125.47    8.24
  -1   3   1  115.38    7.04
   0  -3  -1   -0.02    0.04
   0  -3  -1    0.04    0.06
   0  -3  -1    0.14    0.06
   0  -3  -1    0.00    0.05
   0  -3  -1   -0.03    0.04
   0  -3  -1   -0.05    0.05
   0   3   1    0.08    0.05
   0   3   1   -0.12    0.06
   0   3   1    0.01    0.04
   0   3   1    0.01    0.04
   0   3   1    0.11    0.07
   0   3   1    0.00    0.06
  -1  -3  -1  619.10   37.17
  -1  -3  -1  625.16   37.20
  -1  -3  -1  586.24   43.53
  -1  -3  -1  550.49   40.99
   1   3   1  636.89   41.03
   1   3   1  629.36   37.23
   1   3   1  606.44   43.53
   1   3   1  609.30   37.20
  -2  -3  -1    3.68    0.25
  -2  -3  -1    3.42    0.25
  -2  -3  -1    3.61    0.32
  -2  -3  -1    3.68    0.31
   2   3   1    3.34    0.36
   2   3   1    3.74    0.25
   2   3   1    3.69    0.25
   2   3   1    3.43    0.32
  -3  -3  -1   21.24    1.48
  -3  -3  -1   22.29    1.42
  -3  -3  -1   21.70    1.42
  -3  -3  -1   21.28    1.30
  -3  -3  -1   20.56    1.30
   3   3   1   20.72    1.64
  -4  -3  -1    2.73    0.34
  -4  -3  -1    2.38    0.35
  -4  -3  -1    2.72    0.38
   4   3   1    2.85    0.42
   4   3   1    1.87    0.36
  -5  -3  -1    0.85    0.28
  -5  -3  -1    0.34    0.22
   5   3   1    0.55    0.29
   5   3   1    0.88    0.32
   5   3   1    1.02    0.33
  -6  -3  -1   -0.37    0.22
  -6  -3  -1    0.00    0.24
   6   3   1   -0.56    0.32
   6   3   1    0.02    0.31
   6   3   1   -0.34    0.26
   6  -4  -1   -0.17    0.24
   6  -4  -1    0.40    0.39
  -6   4   1    0.05    0.25
   5  -4  -1   -0.28    0.31
   5  -4  -1   -0.32    0.28
  -5   4   1   -0.03    0.16
  -5   4   1    0.07    0.15
   4  -4  -1    4.25    0.43
   4  -4  -1    4.34    0.62
   4  -4  -1    4.41    0.38
   4  -4  -1    3.47    0.59
  -4   4   1    4.80    0.40
  -4   4   1    4.53    0.47
  -4   4   1    4.34    0.38
   3  -4  -1   23.21    2.25
   3  -4  -1   26.93    1.96
   3  -4  -1   24.72    2.29
   3  -4  -1   29.92    1.94
   3  -4  -1   25.61    1.67
  -3   4   1   24.98    1.67
  -3   4   1   25.87    1.67
   2  -4  -1    5.24    0.40
   2  -4  -1    4.48    0.37
   2  -4  -1    5.56    0.39
   2  -4  -1    4.26    0.37
   2  -4  -1    4.31    0.50
   2  -4  -1    5.08    0.52
  -2   4   1    4.58    0.37
  -2   4   1    4.19    0.38
  -2   4   1    4.72    0.38
  -2   4   1    4.13    0.49
   1  -4  -1    0.03    0.08
   1  -4  -1    0.18    0.10
   1  -4  -1    0.23    0.09
   1  -4  -1    0.09    0.09
   1  -4  -1    0.26    0.09
   1  -4  -1   -0.01    0.10
  -1   4   1    0.16    0.09
  -1   4   1   -0.02    0.07
  -1   4   1    0.13    0.05
  -1   4   1    0.16    0.09
  -1   4   1    0.12    0.10
   0  -4  -1   26.27    2.03
   0  -4  -1   27.14    1.73
   0  -4  -1   29.15    1.90
   0  -4  -1   27.88    1.73
   0  -4  -1   26.11    2.26
   0  -4  -1   32.40    2.33
   0   4   1   28.56    1.90
   0   4   1   29.57    2.32
   0   4   1   23.66    2.26
   0   4   1   27.46    1.73
   0   4   1   25.56    2.03
   0   4   1   26.89    1.73
  -1  -4  -1    1.18    0.21
  -1  -4  -1    1.30    0.15
  -1  -4  -1    1.27    0.15
  -1  -4  -1    1.36    0.15
   1   4   1    1.40    0.16
   1   4   1    1.62    0.16
   1   4   1    1.34    0.14
   1   4   1    1.10    0.14
   1   4   1    1.30    0.20
  -2  -4  -1   30.59    2.00
  -2  -4  -1   30.35    1.84
   2   4   1   29.66    1.84
   2   4   1   28.15    2.22
   2   4   1   29.46    1.84
   2   4   1   29.62    2.06
  -3  -4  -1    1.02    0.22
  -3  -4  -1    0.88    0.09
  -3  -4  -1    0.82    0.17
  -3  -4  -1    0.92    0.09
  -3  -4  -1    1.46    0.21
   3   4   1    1.06    0.26
   3   4   1    0.95    0.07
   3   4   1    0.73    0.18
   3   4   1    0.97    0.07
  -4  -4  -1    0.13    0.12
  -4  -4  -1    0.13    0.14
  -4  -4  -1    0.46    0.19
   4   4   1    0.15    0.23
   4   4   1    0.16    0.24
  -5  -4  -1    4.63    0.50
  -5  -4  -1    3.66    0.50
   5   4   1    3.78    0.56
   5   4   1    3.80    0.58
  -6  -4  -1   -0.11    0.21
  -6  -4  -1   -0.44    0.21
   6   4   1    0.35    0.32
   6   4   1    0.38    0.35
   6   4   1   -0.24    0.29
   6   4   1    0.07    0.25
   6  -5  -1   -0.38    0.21
   6  -5  -1   -0.12    0.38
  -6   5   1   -0.02    0.18
  -6   5   1   -0.07    0.25
   5  -5  -1    0.13    0.32
   5  -5  -1    0.08    0.34
  -5   5   1   -0.17    0.21
  -5   5   1    0.30    0.18
   4  -5  -1    4.06    0.60
   4  -5  -1    3.54    0.37
   4  -5  -1    3.08    0.55
   4  -5  -1    3.60    0.34
  -4   5   1    3.27    0.43
  -4   5   1    3.78    0.38
   3  -5  -1    0.77    0.19
   3  -5  -1    0.88    0.28
   3  -5  -1    0.99    0.18
   3  -5  -1    0.90    0.27
   3  -5  -1    1.15    0.16
  -3   5   1    1.28    0.20
  -3   5   1    0.95    0.19
   2  -5  -1    0.74    0.16
   2  -5  -1    0.66    0.20
   2  -5  -1    1.19    0.13
   2  -5  -1    0.68    0.21
   2  -5  -1    0.90    0.15
  -2   5   1    0.83    0.16
  -2   5   1    0.64    0.11
  -2   5   1    0.86    0.16
   1  -5  -1   34.98    2.27
   1  -5  -1   38.85    2.50
   1  -5  -1   38.10    3.05
   1  -5  -1   37.20    2.27
   1  -5  -1   34.29    2.98
   1  -5  -1   35.71    2.64
  -1   5   1   35.71    2.27
  -1   5   1   36.64    2.65
  -1   5   1   31.69    3.03
  -1   5   1   35.56    2.27
  -1   5   1   37.41    2.63
   0  -5  -1   54.37    3.40
   0  -5  -1   60.01    3.73
   0  -5  -1   52.53    3.98
   0  -5  -1   55.93    3.40
   0  -5  -1   52.11    4.45
   0   5   1   48.54    4.45
   0   5   1   58.50    3.73
   0   5   1   55.85    3.40
   0   5   1   52.35    3.97
   0   5   1   55.62    3.39
   0   5   1   55.59    4.56
  -1  -5  -1    7.53    0.61
  -1  -5  -1    8.04    0.70
  -1  -5  -1    7.65    0.57
  -1  -5  -1    8.39    0.57
   1   5   1    8.37    0.57
   1   5   1    8.28    0.62
   1   5   1    8.34    0.57
   1   5   1    9.84    0.71
   1   5   1    7.93    0.71
  -2  -5  -1    1.15    0.16
  -2  -5  -1    0.80    0.12
  -2  -5  -1    0.72    0.11
   2   5   1    0.57    0.11
   2   5   1    1.10    0.24
   2   5   1    0.71    0.11
   2   5   1    0.96    0.16
  -3  -5  -1    4.85    0.43
  -3  -5  -1    5.03    0.34
  -3  -5  -1    4.51    0.42
  -3  -5  -1    5.05    0.34
   3   5   1    4.17    0.54
   3   5   1    4.13    0.43
   3   5   1    5.04    0.33
   3   5   1    5.03    0.33
  -4  -5  -1    3.83    0.47
  -4  -5  -1    4.83    0.44
  -4  -5  -1    5.30    0.50
   4   5   1    4.17    0.56
   4   5   1    4.37    0.49
  -5  -5  -1    0.96    0.26
  -5  -5  -1    0.82    0.26
   5   5   1    1.33    0.38
   5   5   1    1.29    0.28
   5   5   1    1.22    0.39
  -6  -5  -1    0.21    0.23
  -6  -5  -1    0.13    0.29
   6   5   1    0.31    0.29
   6   5   1   -0.06    0.37
   6   5   1    0.07    0.23
   6   5   1   -0.05    0.22
   5  -6  -1   -0.15    0.30
   5  -6  -1   -0.18    0.33
  -5   6   1    0.13    0.22
  -5   6   1    0.09    0.18
   4  -6  -1    1.68    0.39
   4  -6  -1    1.28    0.25
   4  -6  -1    1.51    0.20
   4  -6  -1    1.49    0.39
  -4   6   1    0.96    0.25
   3  -6  -1    0.21    0.23
   3  -6  -1    0.33    0.24
   3  -6  -1    0.25    0.10
   3  -6  -1    0.38    0.14
   3  -6  -1    0.30    0.17
  -3   6   1    0.24    0.15
  -3   6   1    0.40    0.18
   2  -6  -1    1.52    0.22
   2  -6  -1    1.53    0.28
   2  -6  -1    1.80    0.22
   2  -6  -1    1.37    0.26
  -2   6   1    1.63    0.23
  -2   6   1    1.44    0.17
  -2   6   1    1.48    0.22
   1  -6  -1    6.07    0.49
   1  -6  -1    5.94    0.61
   1  -6  -1    7.13    0.53
   1  -6  -1    7.48    0.66
   1  -6  -1    6.51    0.55
   1  -6  -1    6.71    0.51
  -1   6   1    6.32    0.49
  -1   6   1    6.81    0.52
  -1   6   1    7.01    0.54
  -1   6   1    5.34    0.61
  -1   6   1    6.26    0.48
   0  -6  -1   30.24    1.93
   0  -6  -1   28.59    2.26
   0  -6  -1   31.73    1.93
   0  -6  -1   32.80    2.12
   0  -6  -1   30.67    2.50
   0   6   1   31.19    2.12
   0   6   1   29.07    2.26
   0   6   1   31.10    2.58
   0   6   1   31.69    1.93
   0   6   1   29.82    1.93
   0   6   1   27.72    2.50
  -1  -6  -1    3.63    0.32
  -1  -6  -1    3.91    0.33
  -1  -6  -1    3.45    0.38
  -1  -6  -1    4.07    0.32
   1   6   1    3.62    0.32
   1   6   1    4.97    0.43
   1   6   1    3.95    0.35
   1   6   1    3.65    0.42
   1   6   1    3.34    0.31
   1   6   1    4.11    0.35
  -2  -6  -1    3.46    0.35
  -2  -6  -1    4.84    0.38
  -2  -6  -1    4.29    0.33
  -2  -6  -1    4.01    0.32
   2   6   1    4.18    0.32
   2   6   1    4.36    0.38
   2   6   1    4.37    0.32
   2   6   1    3.71    0.48
  -3  -6  -1    3.46    0.36
  -3  -6  -1    3.49    0.35
  -3  -6  -1    3.12    0.24
   3   6   1    2.66    0.23
   3   6   1    3.02    0.33
   3   6   1    3.07    0.23
   3   6   1    2.63    0.41
  -4  -6  -1    1.84    0.29
  -4  -6  -1    2.42    0.37
  -4  -6  -1    2.47    0.36
   4   6   1    1.64    0.37
   4   6   1    2.03    0.32
  -5  -6  -1    0.03    0.26
  -5  -6  -1    0.57    0.24
  -5  -6  -1    0.45    0.22
   5   6   1    0.45    0.26
   5   6   1   -0.04    0.30
   5   6   1    0.11    0.21
  -6  -6  -1    0.12    0.21
  -6  -6  -1    0.15    0.29
   6   6   1    0.68    0.42
   6   6   1    0.34    0.26
   6   6   1   -0.14    0.33
   5  -7  -1    0.99    0.41
   5  -7  -1    1.21    0.46
  -5   7   1    0.77    0.27
  -5   7   1    1.01    0.31
   4  -7  -1    3.20    0.56
   4  -7  -1    3.48    0.55
   4  -7  -1    3.44    0.40
  -4   7   1    3.26    0.40
   3  -7  -1    0.10    0.17
   3  -7  -1   -0.01    0.12
   3  -7  -1   -0.21    0.22
   3  -7  -1    0.16    0.16
  -3   7   1    0.09    0.18
  -3   7   1    0.09    0.16
  -3   7   1   -0.07    0.08
   2  -7  -1    1.26    0.29
   2  -7  -1    1.37    0.24
   2  -7  -1    1.26    0.28
   2  -7  -1    1.35    0.21
  -2   7   1    1.39    0.21
  -2   7   1    1.05    0.20
  -2   7   1    1.78    0.21
  -2   7   1    1.49    0.18
   1  -7  -1   15.32    1.42
   1  -7  -1   17.73    1.48
   1  -7  -1   16.21    1.27
   1  -7  -1   16.50    1.12
  -1   7   1   15.60    1.11
  -1   7   1   16.75    1.25
  -1   7   1   17.02    1.11
  -1   7   1   16.65    1.26
   0  -7  -1   34.68    2.67
   0  -7  -1   36.71    2.29
   0  -7  -1   37.50    2.28
   0  -7  -1   36.79    2.95
   0  -7  -1   38.65    2.50
   0   7   1   33.00    2.96
   0   7   1   34.54    3.04
   0   7   1   35.72    2.67
   0   7   1   36.10    2.28
   0   7   1   34.87    2.28
   0   7   1   36.93    2.50
  -1  -7  -1   25.33    2.07
  -1  -7  -1   27.53    1.75
  -1  -7  -1   26.87    1.91
  -1  -7  -1   27.69    1.75
   1   7   1   26.44    2.24
   1   7   1   26.55    1.74
   1   7   1   28.99    2.34
   1   7   1   26.30    2.08
   1   7   1   29.51    1.92
   1   7   1   27.48    1.76
  -2  -7  -1    0.52    0.13
  -2  -7  -1    0.69    0.15
  -2  -7  -1    0.67    0.15
   2   7   1    0.95    0.17
   2   7   1    0.71    0.22
   2   7   1    0.49    0.14
   2   7   1    0.63    0.13
  -3  -7  -1    1.85    0.20
  -3  -7  -1    1.90    0.30
  -3  -7  -1    2.18    0.30
  -3  -7  -1    1.95    0.21
   3   7   1    2.10    0.29
   3   7   1    1.85    0.39
   3   7   1    2.13    0.20
  -4  -7  -1    0.37    0.08
  -4  -7  -1    0.21    0.23
  -4  -7  -1    0.50    0.23
  -4  -7  -1    0.37    0.19
  -4  -7  -1    0.38    0.08
   4   7   1    0.29    0.20
   4   7   1    0.37    0.28
  -5  -7  -1    0.20    0.24
  -5  -7  -1    0.03    0.19
  -5  -7  -1   -0.08    0.17
   5   7   1   -0.34    0.19
   5   7   1   -0.54    0.31
   5   7   1    0.02    0.21
  -6  -7  -1    0.02    0.21
  -6  -7  -1    0.02    0.22
   6   7   1   -0.01    0.37
   6   7   1   -0.53    0.31
   5  -8  -1    0.15    0.37
   5  -8  -1    0.35    0.41
  -5   8   1    0.73    0.28
  -5   8   1    0.83    0.27
   4  -8  -1    0.09    0.22
   4  -8  -1    0.47    0.29
  -4   8   1    0.27    0.21
   3  -8  -1    9.75    0.75
   3  -8  -1    9.58    0.81
   3  -8  -1   11.76    1.08
   3  -8  -1    9.71    1.02
  -3   8   1    8.49    0.75
  -3   8   1   10.30    0.76
   2  -8  -1    8.31    0.84
   2  -8  -1    7.87    0.69
   2  -8  -1    9.08    0.88
   2  -8  -1    8.04    0.64
  -2   8   1    8.17    0.66
  -2   8   1    7.78    0.66
  -2   8   1    8.92    0.68
   1  -8  -1   11.50    0.96
   1  -8  -1   10.21    0.73
   1  -8  -1    9.24    0.90
   1  -8  -1   10.00    0.83
  -1   8   1    9.71    0.81
  -1   8   1    9.58    0.72
  -1   8   1    9.76    0.78
   0  -8  -1    3.14    0.29
   0  -8  -1    2.82    0.37
   0  -8  -1    3.92    0.40
   0  -8  -1    2.91    0.30
   0  -8  -1    2.67    0.31
   0   8   1    2.83    0.33
   0   8   1    2.23    0.30
   0   8   1    2.70    0.31
   0   8   1    2.76    0.32
  -1  -8  -1   12.04    0.84
  -1  -8  -1   12.98    0.94
  -1  -8  -1   12.77    0.86
   1   8   1   11.43    1.03
   1   8   1   12.32    0.84
   1   8   1   13.51    0.93
   1   8   1   11.32    1.01
  -2  -8  -1   -0.05    0.12
  -2  -8  -1   -0.14    0.11
   2   8   1   -0.11    0.09
   2   8   1   -0.03    0.10
   2   8   1   -0.04    0.09
   2   8   1    0.00    0.16
  -3  -8  -1    7.30    0.60
  -3  -8  -1    7.09    0.52
  -3  -8  -1    7.03    0.58
  -3  -8  -1    6.85    0.52
   3   8   1    6.23    0.75
   3   8   1    7.33    0.62
   3   8   1    7.41    0.51
  -4  -8  -1    0.01    0.08
  -4  -8  -1    0.04    0.09
  -4  -8  -1   -0.21    0.13
  -4  -8  -1   -0.33    0.19
   4   8   1   -0.02    0.18
   4   8   1   -0.08    0.22
  -5  -8  -1   -0.23    0.25
  -5  -8  -1   -0.09    0.17
  -5  -8  -1   -0.18    0.17
   5   8   1   -0.06    0.19
   5   8   1   -0.37    0.33
  -6  -8  -1    0.38    0.35
  -6  -8  -1    0.25    0.24
   6   8   1    0.14    0.41
   6   8   1    0.65    0.44
   5  -9  -1    0.04    0.33
   5  -9  -1   -0.03    0.43
  -5   9   1   -0.11    0.22
  -5   9   1   -0.02    0.24
   4  -9  -1    0.09    0.28
   4  -9  -1    0.19    0.27
  -4   9   1   -0.03    0.23
   3  -9  -1    2.08    0.46
   3  -9  -1    1.74    0.36
   3  -9  -1    2.19    0.31
  -3   9   1    1.81    0.33
   2  -9  -1    0.25    0.16
   2  -9  -1   -0.07    0.12
   2  -9  -1    0.15    0.24
   2  -9  -1   -0.31    0.13
  -2   9   1   -0.30    0.14
  -2   9   1   -0.01    0.13
  -2   9   1    0.07    0.09
   1  -9  -1    0.24    0.20
   1  -9  -1    0.00    0.18
   1  -9  -1    0.24    0.15
   1  -9  -1    0.08    0.14
  -1   9   1    0.44    0.17
  -1   9   1    0.37    0.11
  -1   9   1    0.14    0.18
   0  -9  -1    0.03    0.17
   0  -9  -1    0.16    0.13
   0  -9  -1    0.07    0.09
   0   9   1    0.17    0.17
   0   9   1    0.01    0.12
   0   9   1    0.11    0.10
   0   9   1    0.14    0.13
  -1  -9  -1   25.71    1.60
  -1  -9  -1   26.31    1.61
   1   9   1   22.25    2.01
   1   9   1   23.91    1.89
   1   9   1   24.01    1.59
   1   9   1   24.70    1.74
  -2  -9  -1   10.89    0.79
  -2  -9  -1   11.06    0.78
   2   9   1   10.50    0.77
   2   9   1   11.38    0.95
   2   9   1   10.30    1.00
   2   9   1   11.73    0.87
  -3  -9  -1    4.20    0.40
  -3  -9  -1    4.69    0.46
  -3  -9  -1    4.38    0.39
   3   9   1    3.97    0.36
   3   9   1    4.93    0.47
   3   9   1    4.21    0.61
   3   9   1    5.25    0.48
  -4  -9  -1    0.53    0.24
  -4  -9  -1   -0.05    0.23
  -4  -9  -1    0.38    0.12
   4   9   1    0.81    0.24
   4   9   1    0.58    0.31
  -5  -9  -1    0.46    0.22
  -5  -9  -1    0.68    0.30
  -5  -9  -1    0.47    0.31
   5   9   1    0.64    0.43
   5   9   1    0.22    0.22
  -6  -9  -1   -0.01    0.21
  -6  -9  -1    0.06    0.24
   6   9   1   -0.06    0.36
   6   9   1   -0.46    0.39
   4 -10  -1   -0.42    0.33
   4 -10  -1    0.20    0.29
  -4  10   1   -0.29    0.23
   3 -10  -1    1.95    0.42
   3 -10  -1    2.71    0.51
   3 -10  -1    2.29    0.37
  -3  10   1    2.25    0.37
   2 -10  -1    1.23    0.31
   2 -10  -1    1.55    0.38
   2 -10  -1    1.64    0.32
  -2  10   1    1.65    0.22
  -2  10   1    1.69    0.33
  -2  10   1    1.80    0.27
   1 -10  -1    0.68    0.21
   1 -10  -1    0.98    0.28
   1 -10  -1    0.78    0.21
  -1  10   1    0.90    0.17
  -1  10   1    0.57    0.21
  -1  10   1    0.93    0.23
   0 -10  -1    0.10    0.18
   0 -10  -1    0.10    0.14
   0 -10  -1   -0.03    0.09
   0  10   1   -0.02    0.17
   0  10   1   -0.29    0.15
   0  10   1   -0.03    0.18
  -1 -10  -1    2.11    0.28
   1  10   1    1.34    0.19
   1  10   1    1.30    0.25
   1  10   1    1.68    0.26
   1  10   1    1.70    0.30
  -2 -10  -1    1.21    0.22
  -2 -10  -1    1.09    0.22
   2  10   1    1.21    0.25
   2  10   1    1.09    0.16
   2  10   1    0.88    0.33
   2  10   1    1.06    0.20
  -3 -10  -1    6.54    0.53
   3  10   1    6.37    0.71
   3  10   1    7.09    0.61
   3  10   1    5.98    0.49
  -4 -10  -1    0.00    0.12
  -4 -10  -1    0.09    0.22
   4  10   1    0.11    0.27
   4  10   1    0.13    0.20
  -5 -10  -1    0.15    0.22
  -5 -10  -1    0.14    0.21
  -5 -10  -1   -0.17    0.18
   5  10   1   -0.70    0.35
   5  10   1   -0.04    0.24
   4 -11  -1    0.45    0.42
   4 -11  -1    0.15    0.24
  -4  11   1   -0.06    0.27
   3 -11  -1    0.05    0.23
   3 -11  -1   -0.01    0.18
   3 -11  -1   -0.21    0.21
  -3  11   1    0.17    0.20
   2 -11  -1    8.66    0.86
   2 -11  -1    7.44    0.69
   2 -11  -1    6.61    0.77
  -2  11   1    6.79    0.63
  -2  11   1    7.08    0.65
   1 -11  -1    0.30    0.20
   1 -11  -1    0.19    0.15
   1 -11  -1    0.71    0.28
  -1  11   1    0.16    0.24
  -1  11   1    0.27    0.19
   0 -11  -1    0.45    0.13
   0 -11  -1    0.41    0.19
   0 -11  -1    0.48    0.25
   0  11   1    0.21    0.17
   0  11   1    0.35    0.18
   0  11   1    0.50    0.19
  -1 -11  -1    2.03    0.29
   1  11   1    2.20    0.33
   1  11   1    1.29    0.31
   1  11   1    1.47    0.25
   1  11   1    1.70    0.21
  -2 -11  -1    1.96    0.30
  -2 -11  -1    2.56    0.31
   2  11   1    2.36    0.35
   2  11   1    2.36    0.26
   2  11   1    2.32    0.46
   2  11   1    2.32    0.31
  -3 -11  -1    3.51    0.37
   3  11   1    2.88    0.51
   3  11   1    3.42    0.43
  -4 -11  -1    0.57    0.27
  -4 -11  -1    0.70    0.19
   4  11   1    0.78    0.42
   4  11   1    0.86    0.28
  -5 -11  -1    0.65    0.33
  -5 -11  -1    0.46    0.24
   5  11   1    0.70    0.46
   5  11   1    0.64    0.28
   4 -12  -1    0.55    0.37
   4 -12  -1    0.60    0.38
  -4  12   1    0.95    0.38
   3 -12  -1    0.18    0.37
   3 -12  -1    1.17    0.34
   3 -12  -1    0.94    0.34
  -3  12   1    0.58    0.31
   2 -12  -1   -0.08    0.18
   2 -12  -1    0.10    0.19
   2 -12  -1    0.39    0.35
  -2  12   1    0.63    0.29
  -2  12   1   -0.02    0.15
   1 -12  -1   12.17    1.09
   1 -12  -1   11.09    0.86
   1 -12  -1    9.93    0.97
  -1  12   1    9.16    0.82
  -1  12   1   10.43    0.92
   0 -12  -1    0.42    0.22
   0 -12  -1    0.65    0.28
   0 -12  -1    0.48    0.15
   0  12   1    0.37    0.25
   0  12   1   -0.04    0.22
   0  12   1    0.73    0.26
  -1 -12  -1    0.23    0.23
   1  12   1    0.10    0.22
   1  12   1   -0.05    0.17
   1  12   1   -0.28    0.18
  -2 -12  -1    0.46    0.22
   2  12   1    0.21    0.21
   2  12   1    0.27    0.24
   2  12   1    0.30    0.18
  -3 -12  -1    0.22    0.18
   3  12   1   -0.19    0.23
   3  12   1   -0.04    0.22
  -4 -12  -1    0.11    0.16
  -4 -12  -1    0.42    0.26
   4  12   1    0.19    0.26
   4  12   1    0.64    0.41
  -5 -12  -1    2.15    0.44
  -5 -12  -1    1.63    0.35
   5  12   1    2.67    0.63
   3 -13  -1    0.98    0.40
   3 -13  -1    1.05    0.36
   3 -13  -1    1.04    0.31
  -3  13   1    1.07    0.38
   2 -13  -1    1.67    0.47
   2 -13  -1    1.40    0.32
   2 -13  -1    1.39    0.37
  -2  13   1    1.81    0.38
  -2  13   1    1.07    0.26
   1 -13  -1    0.10    0.28
   1 -13  -1    0.14    0.16
   1 -13  -1    0.00    0.20
  -1  13   1   -0.10    0.19
  -1  13   1   -0.17    0.20
   0 -13  -1    3.76    0.43
   0 -13  -1    4.02    0.48
   0  13   1    3.46    0.49
   0  13   1    3.45    0.51
   0  13   1    4.11    0.49
  -1 -13  -1    0.20    0.26
   1  13   1    0.08    0.17
   1  13   1    0.30    0.20
   1  13   1    0.04    0.21
  -2 -13  -1    0.70    0.25
   2  13   1    0.84    0.24
   2  13   1    0.94    0.33
   2  13   1    1.29    0.32
  -3 -13  -1    1.20    0.27
   3  13   1    0.58    0.32
   3  13   1    0.75    0.29
  -4 -13  -1   -0.12    0.22
  -4 -13  -1    0.15    0.17
   4  13   1   -0.06    0.38
   4  13   1   -0.34    0.22
   3 -14  -1    1.11    0.34
   3 -14  -1    0.25    0.50
   3 -14  -1   -0.02    0.32
  -3  14   1    0.58    0.30
   2 -14  -1    0.20    0.23
   2 -14  -1    0.35    0.25
   2 -14  -1   -0.21    0.25
  -2  14   1    0.14    0.24
   1 -14  -1   -0.48    0.27
   1 -14  -1    0.15    0.17
   1 -14  -1   -0.01    0.32
  -1  14   1    0.07    0.21
  -1  14   1   -0.09    0.29
   0 -14  -1    6.40    0.64
   0  14   1    5.12    0.62
   0  14   1    4.89    0.56
   0  14   1    5.33    0.67
  -1 -14  -1    5.68    0.61
   1  14   1    5.85    0.67
   1  14   1    5.20    0.58
   1  14   1    5.63    0.58
  -2 -14  -1    0.54    0.22
   2  14   1    0.41    0.30
   2  14   1    0.23    0.26
   2  14   1    0.13    0.20
  -3 -14  -1   -0.21    0.20
   3  14   1    0.18    0.39
   3  14   1   -0.07    0.25
  -4 -14  -1    0.71    0.24
  -4 -14  -1    0.46    0.27
   4  14   1    0.35    0.29
   4  14   1    0.51    0.48
   2 -15  -1   -0.16    0.24
   2 -15  -1   -0.09    0.41
  -2  15   1    0.05    0.34
   1 -15  -1    0.54    0.40
   1 -15  -1    0.90    0.38
  -1  15   1    0.83    0.28
  -1  15   1    0.54    0.35
   0 -15  -1   -0.21    0.31
   0  15   1    0.08    0.22
   0  15   1    0.41    0.29
   0  15   1    0.14    0.23
  -1 -15  -1    1.35    0.38
   1  15   1    0.89    0.33
   1  15   1    1.91    0.37
   1  15   1    0.77    0.36
  -2 -15  -1   -0.11    0.25
   2  15   1    0.15    0.37
   2  15   1    0.15    0.29
  -3 -15  -1    1.26    0.31
  -3 -15  -1    1.24    0.32
   3  15   1    2.31    0.42
   3  15   1    1.88    0.53
   1 -16  -1   -0.03    0.27
   1 -16  -1    0.41    0.42
  -1  16   1    0.11    0.28
  -1  16   1   -0.18    0.22
   0 -16  -1    1.80    0.46
   0  16   1    1.50    0.42
   0  16   1    2.08    0.44
   0  16   1    1.76    0.38
  -1 -16  -1    0.17    0.35
   1  16   1   -0.04    0.21
   1  16   1    0.18    0.30
   1  16   1   -0.15    0.32
  -2 -16  -1    0.09    0.29
   2  16   1   -0.09    0.19
   2  16   1   -0.07    0.39
  -3 -16  -1   -0.21    0.24
  -3 -16  -1   -0.08    0.23
   3  16   1   -0.17    0.26
   3  16   1    0.12    0.44
   0 -17  -1   -0.16    0.25
   0  17   1   -0.17    0.32
   0  17   1    0.06    0.33
   0  17   1   -0.13    0.30
  -1 -17  -1    0.20    0.25
   1  17   1   -0.24    0.31
   1  17   1    0.18    0.38
   1  17   1    1.06    0.39
  -2 -17  -1    0.28    0.30
   2  17   1   -0.15    0.40
  -2 -16   2    3.16    0.48
   1  16  -2   -0.03    0.32
   1  16  -2   -0.02    0.34
  -1 -16   2    0.10    0.35
   0  16  -2   -0.01    0.24
   0  16  -2   -0.16    0.23
   0  16  -2   -0.12    0.32
   0 -16   2    0.18    0.38
   3  15  -2   -0.11    0.31
   3  15  -2    0.05    0.44
  -3 -15   2   -0.02    0.24
   2  15  -2    1.33    0.35
   2  15  -2    1.36    0.43
  -2 -15   2    1.42    0.35
   1  15  -2    0.99    0.40
   1  15  -2    0.09    0.31
   1  15  -2    0.42    0.23
  -1 -15   2    0.49    0.35
   0  15  -2   -0.10    0.23
   0  15  -2   -0.09    0.29
   0  15  -2    0.00    0.28
   0 -15   2   -0.31    0.32
  -1  15  -2    0.19    0.31
  -1  15  -2   -0.31    0.20
   1 -15   2   -0.32    0.31
  -2  15  -2    0.05    0.27
   2 -15   2    0.04    0.26
   2 -15   2   -0.08    0.40
   3  14  -2    0.28    0.33
   3  14  -2    0.13    0.28
  -3 -14   2    0.00    0.22
   2  14  -2    3.87    0.67
   2  14  -2    4.55    0.61
  -2 -14   2    4.21    0.52
   1  14  -2   -0.06    0.17
   1  14  -2    0.39    0.25
   1  14  -2    0.20    0.32
  -1 -14   2    0.15    0.31
   0  14  -2    0.65    0.31
   0  14  -2    0.60    0.27
   0  14  -2    0.19    0.28
   0 -14   2    0.53    0.36
  -1  14  -2    0.04    0.20
  -1  14  -2   -0.26    0.27
  -1  14  -2   -0.31    0.27
   1 -14   2   -0.28    0.30
   1 -14   2    0.28    0.34
  -2  14  -2    0.38    0.26
   2 -14   2    0.01    0.24
   2 -14   2   -0.23    0.38
   4  13  -2    0.03    0.29
   4  13  -2    0.12    0.32
  -4 -13   2    0.14    0.19
  -4 -13   2    0.16    0.26
   3  13  -2   -0.42    0.29
   3  13  -2   -0.60    0.33
  -3 -13   2   -0.11    0.17
  -3 -13   2   -0.03    0.19
   2  13  -2    0.30    0.30
   2  13  -2    1.12    0.36
  -2 -13   2    1.28    0.31
  -2 -13   2    1.19    0.25
   1  13  -2   -0.04    0.29
   1  13  -2   -0.09    0.27
   1  13  -2   -0.14    0.21
  -1 -13   2    0.08    0.19
   0  13  -2    0.29    0.24
   0  13  -2    0.19    0.24
   0  13  -2    0.18    0.27
   0 -13   2    0.18    0.23
   0 -13   2    0.80    0.27
  -1  13  -2   -0.28    0.26
  -1  13  -2   -0.22    0.17
  -1  13  -2    0.09    0.27
   1 -13   2    0.43    0.25
   1 -13   2    0.14    0.31
  -2  13  -2    0.11    0.29
   2 -13   2    0.19    0.19
   2 -13   2    0.61    0.27
   2 -13   2   -0.46    0.23
  -3  13  -2    0.26    0.25
   3 -13   2    0.07    0.25
   3 -13   2    0.28    0.44
   3 -13   2    0.13    0.32
   4  12  -2    1.16    0.48
   4  12  -2    0.99    0.35
  -4 -12   2    1.06    0.23
  -4 -12   2    0.99    0.31
   3  12  -2    0.42    0.30
   3  12  -2    0.26    0.37
  -3 -12   2    0.82    0.25
  -3 -12   2    0.67    0.22
   2  12  -2    0.00    0.18
   2  12  -2    0.10    0.18
   2  12  -2    0.46    0.35
  -2 -12   2    0.32    0.22
  -2 -12   2    0.64    0.19
   1  12  -2    0.08    0.26
   1  12  -2   -0.25    0.25
   1  12  -2    0.06    0.21
  -1 -12   2    0.03    0.17
   0  12  -2    5.12    0.56
   0  12  -2    5.16    0.63
   0  12  -2    5.13    0.57
   0 -12   2    5.44    0.58
   0 -12   2    5.99    0.66
  -1  12  -2    0.24    0.21
  -1  12  -2    0.14    0.20
  -1  12  -2    0.15    0.18
   1 -12   2    0.32    0.30
   1 -12   2    0.23    0.14
   1 -12   2    0.24    0.23
  -2  12  -2    0.05    0.26
   2 -12   2   -0.28    0.30
   2 -12   2    0.35    0.22
   2 -12   2    0.10    0.19
  -3  12  -2    1.50    0.34
   3 -12   2    1.07    0.33
   3 -12   2    1.11    0.36
   3 -12   2    1.21    0.41
   5  11  -2    0.11    0.32
   5  11  -2   -0.06    0.30
  -5 -11   2   -0.20    0.30
   4  11  -2    0.19    0.22
   4  11  -2    0.12    0.41
  -4 -11   2    0.13    0.15
  -4 -11   2    0.33    0.24
   3  11  -2    0.10    0.26
   3  11  -2    0.30    0.27
  -3 -11   2    0.28    0.17
  -3 -11   2   -0.08    0.16
   2  11  -2    1.74    0.40
   2  11  -2    2.17    0.37
   2  11  -2    2.08    0.30
  -2 -11   2    1.95    0.28
  -2 -11   2    2.49    0.34
   1  11  -2    1.76    0.35
   1  11  -2    1.66    0.39
   1  11  -2    1.90    0.30
  -1 -11   2    1.50    0.28
   0  11  -2   14.25    1.04
   0  11  -2   11.79    1.17
   0  11  -2   13.41    1.10
   0 -11   2   16.28    1.35
   0 -11   2   14.30    1.17
   0 -11   2   13.04    1.03
  -1  11  -2   24.89    2.00
  -1  11  -2   24.87    1.92
  -1  11  -2   26.31    1.78
   1 -11   2   30.92    2.38
   1 -11   2   23.91    2.21
   1 -11   2   27.80    1.80
  -2  11  -2   -0.03    0.13
  -2  11  -2   -0.35    0.25
   2 -11   2   -0.20    0.17
   2 -11   2    0.12    0.17
   2 -11   2   -0.02    0.22
  -3  11  -2    0.16    0.21
   3 -11   2    0.33    0.26
   3 -11   2    0.56    0.36
   3 -11   2   -0.37    0.24
  -4  11  -2    0.75    0.28
   4 -11   2    0.58    0.32
   4 -11   2    1.26    0.52
   5  10  -2   -0.18    0.37
   5  10  -2   -0.13    0.26
  -5 -10   2    0.18    0.30
   4  10  -2    1.74    0.43
   4  10  -2    1.80    0.39
  -4 -10   2    1.48    0.32
  -4 -10   2    2.10    0.24
  -4 -10   2    2.14    0.36
   3  10  -2    1.01    0.31
   3  10  -2    0.54    0.36
  -3 -10   2    0.86    0.20
  -3 -10   2    1.16    0.25
   2  10  -2    1.30    0.32
   2  10  -2    1.27    0.39
   2  10  -2    2.05    0.27
  -2 -10   2    2.11    0.28
  -2 -10   2    1.61    0.27
  -2 -10   2    1.44    0.24
   1  10  -2    7.60    0.64
   1  10  -2    6.03    0.68
   1  10  -2    7.13    0.59
  -1 -10   2    7.00    0.60
   0  10  -2    0.79    0.20
   0  10  -2    0.65    0.24
   0  10  -2    0.68    0.25
   0 -10   2    0.54    0.10
   0 -10   2    0.16    0.21
   0 -10   2    0.37    0.22
  -1  10  -2    1.00    0.29
  -1  10  -2    1.34    0.25
  -1  10  -2    2.27    0.31
   1 -10   2    1.33    0.24
   1 -10   2    1.58    0.36
   1 -10   2    1.54    0.28
  -2  10  -2    3.54    0.37
  -2  10  -2    3.53    0.48
   2 -10   2    3.88    0.49
   2 -10   2    2.93    0.42
   2 -10   2    4.03    0.58
  -3  10  -2    0.00    0.18
   3 -10   2   -0.11    0.22
   3 -10   2    0.14    0.26
   3 -10   2    0.18    0.33
  -4  10  -2    3.09    0.45
   4 -10   2    2.88    0.59
   4 -10   2    2.51    0.53
   5   9  -2    0.14    0.28
   5   9  -2   -0.31    0.37
  -5  -9   2    0.32    0.25
  -5  -9   2   -0.12    0.17
   4   9  -2    1.29    0.38
   4   9  -2    1.27    0.33
  -4  -9   2    1.26    0.29
  -4  -9   2    0.87    0.21
  -4  -9   2    1.08    0.17
  -4  -9   2    1.70    0.31
   3   9  -2   -0.23    0.10
   3   9  -2   -0.06    0.15
   3   9  -2   -0.18    0.21
   3   9  -2    0.05    0.08
  -3  -9   2    0.09    0.15
  -3  -9   2   -0.26    0.13
  -3  -9   2    0.05    0.13
   2   9  -2    1.52    0.27
   2   9  -2    1.00    0.29
   2   9  -2    1.45    0.22
  -2  -9   2    1.23    0.23
  -2  -9   2    1.42    0.22
  -2  -9   2    1.24    0.22
   1   9  -2    0.54    0.26
   1   9  -2    1.16    0.22
   1   9  -2    0.63    0.23
  -1  -9   2    0.74    0.20
  -1  -9   2    0.79    0.21
   0   9  -2   13.66    1.00
   0   9  -2   12.24    1.14
   0   9  -2   14.49    1.09
   0  -9   2   13.64    1.01
   0  -9   2   17.15    1.32
   0  -9   2   13.53    1.17
  -1   9  -2    0.10    0.20
  -1   9  -2    0.51    0.16
  -1   9  -2    0.40    0.17
   1  -9   2    0.36    0.22
   1  -9   2    0.24    0.13
   1  -9   2    0.49    0.19
  -2   9  -2    4.38    0.40
  -2   9  -2    3.85    0.48
   2  -9   2    3.58    0.46
   2  -9   2    5.20    0.66
   2  -9   2    4.04    0.54
  -3   9  -2    0.23    0.20
   3  -9   2    0.18    0.30
   3  -9   2    0.00    0.22
   3  -9   2   -0.15    0.22
  -4   9  -2    0.17    0.25
   4  -9   2    0.47    0.30
   4  -9   2   -0.04    0.26
  -5   9  -2    0.15    0.20
  -5   9  -2   -0.03    0.27
   5  -9   2    0.03    0.43
   5  -9   2    0.36    0.36
   5   8  -2    0.28    0.28
   5   8  -2    0.62    0.42
  -5  -8   2    0.38    0.24
  -5  -8   2    0.05    0.15
   4   8  -2    0.37    0.17
   4   8  -2    0.08    0.24
   4   8  -2   -0.33    0.32
  -4  -8   2    0.67    0.25
  -4  -8   2    0.34    0.10
  -4  -8   2    0.68    0.22
  -4  -8   2    0.08    0.16
   3   8  -2    0.54    0.13
   3   8  -2    0.78    0.35
   3   8  -2    0.41    0.12
   3   8  -2    0.95    0.28
  -3  -8   2    0.82    0.17
  -3  -8   2    0.44    0.21
  -3  -8   2    0.61    0.22
  -3  -8   2    0.69    0.16
   2   8  -2   20.26    1.35
   2   8  -2   19.75    1.66
   2   8  -2   20.21    1.53
  -2  -8   2   21.55    1.37
  -2  -8   2   20.60    1.37
  -2  -8   2   21.61    1.37
   1   8  -2   16.88    1.25
   1   8  -2   16.42    1.12
   1   8  -2   16.26    1.35
  -1  -8   2   16.36    1.12
  -1  -8   2   17.04    1.13
   0   8  -2    3.78    0.43
   0   8  -2    4.55    0.43
   0   8  -2    3.44    0.38
   0  -8   2    3.91    0.38
   0  -8   2    4.80    0.49
   0  -8   2    3.74    0.36
  -1   8  -2    1.66    0.26
  -1   8  -2    1.41    0.23
  -1   8  -2    2.07    0.29
   1  -8   2    1.88    0.30
   1  -8   2    1.94    0.27
   1  -8   2    1.66    0.25
  -2   8  -2    0.96    0.22
  -2   8  -2    1.06    0.17
   2  -8   2    0.67    0.28
   2  -8   2    0.97    0.26
   2  -8   2    1.13    0.26
  -3   8  -2    1.13    0.25
   3  -8   2    0.77    0.30
   3  -8   2    0.94    0.35
   3  -8   2    1.09    0.28
  -4   8  -2    3.76    0.47
   4  -8   2    3.83    0.64
   4  -8   2    2.98    0.52
   4  -8   2    3.55    0.45
  -5   8  -2    0.15    0.20
  -5   8  -2    0.22    0.25
   5  -8   2    0.58    0.46
   5  -8   2    0.18    0.26
   6   7  -2   -0.13    0.29
   6   7  -2    0.13    0.30
  -6  -7   2   -0.01    0.30
  -6  -7   2    0.02    0.17
   5   7  -2    0.31    0.26
   5   7  -2   -0.08    0.37
   5   7  -2    0.07    0.19
  -5  -7   2    0.15    0.28
  -5  -7   2    0.37    0.18
   4   7  -2    0.23    0.17
   4   7  -2    0.33    0.16
   4   7  -2    0.01    0.25
  -4  -7   2    0.61    0.20
  -4  -7   2    0.09    0.15
  -4  -7   2    0.21    0.07
  -4  -7   2    0.13    0.23
  -4  -7   2    0.18    0.07
   3   7  -2    0.20    0.11
   3   7  -2    0.19    0.21
   3   7  -2   -0.02    0.26
   3   7  -2    0.06    0.09
  -3  -7   2   -0.03    0.17
  -3  -7   2   -0.13    0.10
  -3  -7   2    0.09    0.12
  -3  -7   2    0.05    0.16
   2   7  -2    1.62    0.26
   2   7  -2    2.16    0.18
   2   7  -2    1.62    0.32
   2   7  -2    1.92    0.22
   2   7  -2    1.59    0.18
  -2  -7   2    2.15    0.24
  -2  -7   2    1.76    0.22
  -2  -7   2    1.91    0.25
  -2  -7   2    1.93    0.25
   1   7  -2    4.25    0.52
   1   7  -2    5.46    0.42
   1   7  -2    4.83    0.47
  -1  -7   2    5.35    0.43
  -1  -7   2    5.15    0.42
   0   7  -2   11.30    0.80
   0   7  -2   11.08    0.93
   0   7  -2   11.95    0.87
   0  -7   2    9.99    0.94
   0  -7   2   11.25    0.81
   0  -7   2   11.88    0.80
   0  -7   2   12.94    1.04
  -1   7  -2    0.15    0.11
  -1   7  -2    0.08    0.16
  -1   7  -2    0.04    0.11
  -1   7  -2   -0.12    0.08
   1  -7   2    0.19    0.16
   1  -7   2   -0.05    0.10
   1  -7   2   -0.01    0.11
  -2   7  -2   12.75    1.08
  -2   7  -2   13.67    1.03
  -2   7  -2   13.43    0.96
   2  -7   2   13.64    0.98
   2  -7   2   16.00    1.32
   2  -7   2   12.98    1.24
  -3   7  -2    6.67    0.59
   3  -7   2    7.94    0.63
   3  -7   2    5.88    0.81
   3  -7   2    6.78    0.58
   3  -7   2    5.24    0.70
  -4   7  -2   -0.02    0.14
  -4   7  -2   -0.33    0.18
   4  -7   2   -0.16    0.17
   4  -7   2   -0.26    0.24
   4  -7   2   -0.13    0.23
   4  -7   2   -0.15    0.17
  -5   7  -2    0.31    0.22
  -5   7  -2   -0.13    0.18
   5  -7   2    0.34    0.33
   5  -7   2    0.22    0.30
   6   6  -2    0.37    0.33
   6   6  -2    0.51    0.32
   6   6  -2   -0.26    0.29
   6   6  -2    0.03    0.31
   6   6  -2    0.39    0.26
  -6  -6   2    0.12    0.19
  -6  -6   2   -0.05    0.24
   5   6  -2    0.96    0.28
   5   6  -2    1.25    0.38
   5   6  -2    1.55    0.35
  -5  -6   2    1.29    0.36
  -5  -6   2    0.94    0.22
   4   6  -2    0.40    0.35
   4   6  -2    0.27    0.23
   4   6  -2    0.26    0.18
  -4  -6   2    0.34    0.25
  -4  -6   2    0.17    0.16
   3   6  -2   10.46    1.02
   3   6  -2   11.40    0.76
   3   6  -2   12.19    0.95
  -3  -6   2   11.85    0.77
  -3  -6   2   12.62    0.87
  -3  -6   2   11.95    0.89
   2   6  -2    5.45    0.54
   2   6  -2    5.35    0.59
   2   6  -2    5.95    0.45
   2   6  -2    6.50    0.54
  -2  -6   2    6.50    0.48
  -2  -6   2    6.86    0.51
  -2  -6   2    6.76    0.46
  -2  -6   2    6.67    0.46
   1   6  -2    6.93    0.52
   1   6  -2    6.16    0.51
   1   6  -2    6.38    0.64
   1   6  -2    7.48    0.58
   1   6  -2    7.63    0.67
  -1  -6   2    6.45    0.59
  -1  -6   2    7.16    0.51
  -1  -6   2    7.14    0.52
   0   6  -2   -0.17    0.11
   0   6  -2   -0.11    0.12
   0   6  -2    0.14    0.10
   0   6  -2   -0.09    0.12
   0   6  -2    0.00    0.09
   0  -6   2    0.03    0.05
   0  -6   2    0.05    0.09
   0  -6   2   -0.22    0.07
   0  -6   2   -0.07    0.08
   0  -6   2   -0.02    0.14
  -1   6  -2   57.41    4.15
  -1   6  -2   50.96    4.06
  -1   6  -2   59.71    3.52
  -1   6  -2   57.65    3.86
  -1   6  -2   56.39    3.51
   1  -6   2   52.31    4.59
   1  -6   2   55.53    3.51
   1  -6   2   58.17    4.72
  -2   6  -2    7.62    0.60
  -2   6  -2    7.75    0.59
  -2   6  -2    8.44    0.62
  -2   6  -2    6.66    0.65
   2  -6   2    7.31    0.59
   2  -6   2    9.82    0.69
   2  -6   2    7.83    0.80
  -3   6  -2   15.51    1.10
  -3   6  -2   15.70    1.09
  -3   6  -2   13.80    1.24
   3  -6   2   17.90    1.26
   3  -6   2   15.52    1.09
   3  -6   2   15.28    1.49
  -4   6  -2    5.00    0.47
  -4   6  -2    5.64    0.50
   4  -6   2    5.21    0.52
   4  -6   2    4.64    0.46
   4  -6   2    3.84    0.62
   4  -6   2    4.56    0.70
  -5   6  -2   -0.13    0.16
  -5   6  -2   -0.16    0.22
   5  -6   2   -0.11    0.28
   5  -6   2    0.29    0.29
   6   5  -2    0.39    0.26
   6   5  -2   -0.10    0.35
   6   5  -2   -0.08    0.32
   6   5  -2    0.19    0.30
   6   5  -2   -0.43    0.28
  -6  -5   2    0.06    0.19
  -6  -5   2   -0.37    0.29
   5   5  -2   -0.34    0.31
   5   5  -2    0.30    0.27
   5   5  -2    0.31    0.23
  -5  -5   2    0.20    0.26
  -5  -5   2   -0.13    0.15
   4   5  -2   -0.07    0.20
   4   5  -2   -0.09    0.15
  -4  -5   2    0.17    0.15
  -4  -5   2   -0.05    0.18
   3   5  -2    7.99    0.53
   3   5  -2    7.95    0.71
   3   5  -2    8.27    0.54
  -3  -5   2    8.18    0.55
  -3  -5   2    8.37    0.55
  -3  -5   2    8.95    0.61
  -3  -5   2    8.88    0.66
  -3  -5   2    8.01    0.66
   2   5  -2    2.83    0.24
   2   5  -2    3.00    0.25
   2   5  -2    2.80    0.34
  -2  -5   2    2.76    0.25
  -2  -5   2    2.96    0.29
  -2  -5   2    2.84    0.26
  -2  -5   2    3.04    0.29
   1   5  -2    1.33    0.17
   1   5  -2    1.22    0.19
   1   5  -2    1.27    0.17
   1   5  -2    1.30    0.19
  -1  -5   2    1.16    0.17
  -1  -5   2    1.15    0.18
  -1  -5   2    1.45    0.18
  -1  -5   2    1.06    0.17
   0   5  -2   -0.15    0.10
   0   5  -2   -0.03    0.08
   0   5  -2    0.20    0.10
   0   5  -2    0.01    0.09
   0   5  -2    0.00    0.09
   0  -5   2    0.06    0.10
   0  -5   2    0.09    0.12
   0  -5   2    0.17    0.09
   0  -5   2    0.17    0.13
   0  -5   2    0.18    0.05
  -1   5  -2    0.02    0.10
  -1   5  -2   -0.05    0.09
  -1   5  -2    0.14    0.13
  -1   5  -2    0.09    0.09
  -1   5  -2    0.08    0.09
  -1   5  -2    0.05    0.08
   1  -5   2    0.10    0.13
   1  -5   2   -0.06    0.13
   1  -5   2    0.11    0.09
   1  -5   2    0.17    0.10
  -2   5  -2    3.83    0.36
  -2   5  -2    4.04    0.39
  -2   5  -2    4.18    0.40
   2  -5   2    3.74    0.48
   2  -5   2    5.12    0.42
   2  -5   2    4.74    0.40
  -3   5  -2    0.10    0.14
  -3   5  -2    0.19    0.16
  -3   5  -2   -0.07    0.12
   3  -5   2    0.03    0.14
   3  -5   2    0.02    0.15
   3  -5   2    0.34    0.25
  -4   5  -2    2.82    0.35
  -4   5  -2    2.57    0.35
   4  -5   2    3.17    0.34
   4  -5   2    2.86    0.53
   4  -5   2    2.55    0.37
  -5   5  -2    0.66    0.22
  -5   5  -2    0.83    0.23
   5  -5   2    0.05    0.27
   5  -5   2    0.51    0.32
  -6   5  -2    0.47    0.25
  -6   5  -2   -0.09    0.21
   6  -5   2   -0.02    0.33
   6  -5   2   -0.17    0.40
   6   4  -2   -0.05    0.29
   6   4  -2    0.23    0.34
   6   4  -2   -0.28    0.32
   6   4  -2    0.04    0.28
   6   4  -2   -0.27    0.23
  -6  -4   2   -0.05    0.29
  -6  -4   2    0.12    0.23
   5   4  -2    0.62    0.26
   5   4  -2    0.45    0.28
  -5  -4   2    0.78    0.21
  -5  -4   2    0.04    0.27
   4   4  -2   -0.08    0.15
   4   4  -2   -0.23    0.16
  -4  -4   2   -0.06    0.14
  -4  -4   2    0.04    0.12
   3   4  -2    0.18    0.18
  -3  -4   2    0.23    0.16
  -3  -4   2    0.33    0.14
  -3  -4   2    0.30    0.06
  -3  -4   2    0.26    0.12
  -3  -4   2    0.36    0.06
   2   4  -2    1.53    0.16
   2   4  -2    1.69    0.17
   2   4  -2    1.83    0.25
  -2  -4   2    1.50    0.16
  -2  -4   2    1.77    0.24
  -2  -4   2    0.98    0.22
  -2  -4   2    1.92    0.18
   1   4  -2  153.00    9.83
   1   4  -2  165.13    9.83
   1   4  -2  164.03   10.85
   1   4  -2  154.47   12.98
  -1  -4   2  143.16   10.84
  -1  -4   2  167.03    9.84
  -1  -4   2  171.68    9.84
  -1  -4   2  163.87    9.84
   0   4  -2   -0.02    0.07
   0   4  -2    0.08    0.08
   0   4  -2   -0.08    0.10
   0   4  -2    0.00    0.07
   0   4  -2    0.02    0.10
   0  -4   2    0.03    0.10
   0  -4   2    0.00    0.07
   0  -4   2   -0.06    0.09
   0  -4   2    0.23    0.10
  -1   4  -2    2.62    0.26
  -1   4  -2    2.39    0.24
  -1   4  -2    2.98    0.28
  -1   4  -2    2.19    0.23
  -1   4  -2    2.62    0.25
  -1   4  -2    2.35    0.31
   1  -4   2    2.76    0.27
   1  -4   2    3.29    0.28
   1  -4   2    2.62    0.25
   1  -4   2    2.62    0.32
   1  -4   2    3.06    0.25
  -2   4  -2    0.76    0.15
  -2   4  -2    0.99    0.16
  -2   4  -2    0.85    0.18
   2  -4   2    0.63    0.19
   2  -4   2    0.85    0.15
   2  -4   2    0.87    0.16
   2  -4   2    0.81    0.14
   2  -4   2    1.09    0.18
  -3   4  -2    1.04    0.20
  -3   4  -2    1.24    0.21
  -3   4  -2    1.35    0.21
   3  -4   2    1.20    0.28
   3  -4   2    1.26    0.21
   3  -4   2    1.35    0.23
  -4   4  -2    0.73    0.20
  -4   4  -2    0.82    0.20
  -4   4  -2    0.42    0.19
   4  -4   2    0.60    0.22
   4  -4   2    0.55    0.18
   4  -4   2    0.55    0.33
  -5   4  -2    0.59    0.20
  -5   4  -2    0.46    0.21
   5  -4   2    0.19    0.23
   5  -4   2    0.33    0.36
  -6   4  -2   -0.11    0.19
  -6   4  -2   -0.20    0.20
   6  -4   2    0.03    0.31
   6  -4   2   -0.01    0.29
   6   3  -2    1.86    0.50
   6   3  -2    1.84    0.41
   6   3  -2    1.75    0.42
   6   3  -2    2.57    0.52
   6   3  -2    1.56    0.44
  -6  -3   2    2.18    0.42
  -6  -3   2    2.48    0.37
   5   3  -2    1.05    0.33
   5   3  -2    0.59    0.25
  -5  -3   2    0.81    0.22
  -5  -3   2    0.56    0.30
   4   3  -2    0.32    0.22
  -4  -3   2    0.34    0.23
  -4  -3   2    0.44    0.16
   3   3  -2    6.96    0.60
  -3  -3   2    6.82    0.59
  -3  -3   2    7.04    0.52
   2   3  -2    4.15    0.30
   2   3  -2    4.35    0.30
   2   3  -2    4.39    0.42
  -2  -3   2    4.65    0.31
  -2  -3   2    4.32    0.39
  -2  -3   2    4.55    0.36
   1   3  -2    2.62    0.24
   1   3  -2    2.57    0.21
   1   3  -2    2.69    0.26
   1   3  -2    2.43    0.21
  -1  -3   2    2.78    0.22
  -1  -3   2    2.62    0.26
  -1  -3   2    2.78    0.22
  -1  -3   2    2.70    0.22
   0   3  -2   25.88    1.68
   0   3  -2   22.07    1.41
   0   3  -2   20.79    1.88
   0   3  -2   22.18    1.41
   0   3  -2   21.05    1.55
   0  -3   2   22.09    1.42
   0  -3   2   23.87    1.88
   0  -3   2   21.32    1.55
   0  -3   2   21.22    1.41
  -1   3  -2    2.59    0.25
  -1   3  -2    2.56    0.24
  -1   3  -2    2.57    0.23
  -1   3  -2    2.29    0.28
  -1   3  -2    2.39    0.22
  -1   3  -2    2.91    0.26
   1  -3   2    2.77    0.24
   1  -3   2    2.59    0.23
   1  -3   2    2.47    0.29
   1  -3   2    3.05    0.27
   1  -3   2    2.80    0.25
  -2   3  -2   13.15    0.86
  -2   3  -2   11.70    1.00
  -2   3  -2   12.23    1.16
  -2   3  -2   12.91    0.86
  -2   3  -2   12.53    0.87
   2  -3   2   12.69    0.85
   2  -3   2   14.64    0.95
   2  -3   2   12.37    0.85
   2  -3   2   12.29    1.18
   2  -3   2   12.83    0.85
   2  -3   2   13.32    1.01
  -3   3  -2    1.85    0.25
  -3   3  -2    1.73    0.26
  -3   3  -2    1.59    0.22
  -3   3  -2    1.71    0.26
  -3   3  -2    1.64    0.22
   3  -3   2    1.92    0.23
   3  -3   2    1.49    0.30
   3  -3   2    1.82    0.16
   3  -3   2    2.01    0.27
  -4   3  -2   18.58    1.19
  -4   3  -2   18.64    1.27
  -4   3  -2   16.92    1.28
  -4   3  -2   19.06    1.20
   4  -3   2   17.70    1.69
   4  -3   2   16.57    1.32
   4  -3   2   19.27    1.45
   4  -3   2   16.94    1.18
  -5   3  -2    0.33    0.17
  -5   3  -2    0.30    0.21
   5  -3   2    0.88    0.39
   5  -3   2    0.17    0.22
  -6   3  -2    2.07    0.26
  -6   3  -2    1.18    0.33
   6  -3   2    2.00    0.52
   6  -3   2    1.36    0.47
   6   2  -2    0.74    0.39
   6   2  -2    0.93    0.33
   6   2  -2    0.47    0.28
   6   2  -2    1.58    0.43
  -6  -2   2    1.06    0.29
  -6  -2   2    2.20    0.44
   5   2  -2    3.00    0.53
   5   2  -2    2.46    0.46
   5   2  -2    3.30    0.48
  -5  -2   2    3.41    0.39
  -5  -2   2    2.71    0.46
   4   2  -2    1.00    0.27
   4   2  -2    0.92    0.29
  -4  -2   2    1.01    0.22
  -4  -2   2    1.46    0.31
  -3  -2   2    0.49    0.18
  -3  -2   2    0.56    0.13
   2   2  -2    4.23    0.43
   2   2  -2    4.28    0.28
   2   2  -2    4.65    0.36
  -2  -2   2    3.82    0.38
  -2  -2   2    4.39    0.29
  -2  -2   2    4.54    0.29
   1   2  -2  390.72   23.97
   1   2  -2  382.99   31.77
   1   2  -2  394.05   23.99
   1   2  -2  378.56   23.95
   1   2  -2  376.42   26.42
  -1  -2   2  409.52   23.99
  -1  -2   2  412.14   23.96
  -1  -2   2  391.52   23.96
   0   2  -2  196.98   13.50
   0   2  -2  204.51   12.26
   0   2  -2  202.54   12.26
   0   2  -2  184.97   16.52
   0  -2   2  204.93   16.55
   0  -2   2  208.61   12.26
   0  -2   2  194.68   13.50
   0  -2   2  203.98   12.26
  -1   2  -2   28.23    1.93
  -1   2  -2   28.69    1.76
  -1   2  -2   27.26    1.76
  -1   2  -2   25.52    2.37
  -1   2  -2   25.86    2.01
  -1   2  -2   28.20    2.09
   1  -2   2   27.48    1.74
   1  -2   2   26.89    2.37
   1  -2   2   29.53    1.76
   1  -2   2   27.27    1.76
   1  -2   2   29.95    2.09
   1  -2   2   31.71    1.93
  -2   2  -2   12.14    1.04
  -2   2  -2   14.06    0.89
  -2   2  -2   11.76    1.19
  -2   2  -2   14.56    0.89
  -2   2  -2   14.41    0.91
   2  -2   2   13.88    0.89
   2  -2   2   13.80    0.96
   2  -2   2   14.69    0.98
   2  -2   2   12.86    0.97
   2  -2   2   12.39    1.21
   2  -2   2   12.41    0.88
   2  -2   2   13.86    1.05
   2  -2   2   13.57    0.88
  -3   2  -2    1.32    0.20
  -3   2  -2    1.50    0.20
  -3   2  -2    1.45    0.22
  -3   2  -2    1.32    0.22
  -3   2  -2    1.47    0.19
   3  -2   2    1.02    0.14
   3  -2   2    1.19    0.18
   3  -2   2    1.11    0.28
   3  -2   2    1.50    0.24
  -4   2  -2    3.59    0.32
  -4   2  -2    3.76    0.34
  -4   2  -2    3.55    0.42
  -4   2  -2    3.70    0.41
   4  -2   2    3.47    0.31
   4  -2   2    3.30    0.33
   4  -2   2    3.41    0.43
   4  -2   2    3.82    0.57
  -5   2  -2    0.49    0.17
  -5   2  -2    0.81    0.25
  -5   2  -2    0.21    0.25
   5  -2   2   -0.06    0.33
   5  -2   2    0.23    0.22
  -6   2  -2    1.05    0.32
   6  -2   2    1.40    0.44
   6   1  -2    0.45    0.37
   6   1  -2    0.54    0.28
   6   1  -2    0.20    0.26
  -6  -1   2    0.37    0.24
  -6  -1   2    0.13    0.22
   5   1  -2    3.21    0.55
   5   1  -2    2.77    0.51
   5   1  -2    3.07    0.48
  -5  -1   2    3.22    0.40
  -5  -1   2    3.50    0.47
   4   1  -2   -0.04    0.18
   4   1  -2   -0.17    0.14
  -4  -1   2    0.15    0.14
  -4  -1   2   -0.13    0.14
   3   1  -2    0.11    0.10
   3   1  -2    0.05    0.10
  -3  -1   2   -0.03    0.14
  -3  -1   2   -0.03    0.10
   2   1  -2    1.07    0.09
   2   1  -2    1.23    0.09
   2   1  -2    1.23    0.17
   2   1  -2    1.05    0.19
  -2  -1   2    1.16    0.09
  -2  -1   2    1.18    0.10
  -2  -1   2    1.33    0.18
   1   1  -2  256.13   15.99
   1   1  -2  262.08   15.99
   1   1  -2  270.12   16.01
   1   1  -2  251.66   21.15
  -1  -1   2  266.90   15.98
   0   1  -2    2.14    0.17
   0   1  -2    2.07    0.21
   0   1  -2    2.04    0.18
   0   1  -2    2.25    0.17
   0   1  -2    2.45    0.20
   0  -1   2    2.56    0.20
   0  -1   2    2.12    0.19
   0  -1   2    2.35    0.18
   0  -1   2    2.42    0.18
   0  -1   2    2.12    0.21
   0  -1   2    2.53    0.20
  -1   1  -2  268.65   16.10
  -1   1  -2  261.45   16.10
  -1   1  -2  267.17   16.09
  -1   1  -2  246.38   19.22
  -1   1  -2  265.92   17.72
  -1   1  -2  236.30   21.73
   1  -1   2  266.68   16.10
   1  -1   2  277.89   16.10
   1  -1   2  291.98   17.72
   1  -1   2  248.36   21.73
   1  -1   2  258.83   19.22
   1  -1   2  266.54   16.09
  -2   1  -2    1.63    0.17
  -2   1  -2    1.35    0.20
  -2   1  -2    1.43    0.17
  -2   1  -2    1.80    0.21
   2  -1   2    1.55    0.16
   2  -1   2    1.67    0.17
   2  -1   2    1.53    0.15
   2  -1   2    1.58    0.18
   2  -1   2    1.74    0.17
   2  -1   2    1.70    0.22
   2  -1   2    1.18    0.23
  -3   1  -2    1.78    0.24
  -3   1  -2    1.72    0.19
  -3   1  -2    2.00    0.20
  -3   1  -2    1.79    0.24
   3  -1   2    1.40    0.19
   3  -1   2    1.79    0.19
   3  -1   2    1.57    0.31
   3  -1   2    1.65    0.18
   3  -1   2    1.80    0.27
  -4   1  -2   -0.09    0.10
  -4   1  -2    0.01    0.11
  -4   1  -2    0.21    0.17
  -4   1  -2    0.13    0.16
   4  -1   2    0.01    0.25
   4  -1   2    0.17    0.12
   4  -1   2    0.25    0.18
   4  -1   2    0.38    0.10
  -5   1  -2    1.22    0.20
  -5   1  -2    1.62    0.31
  -5   1  -2    0.85    0.26
   5  -1   2    1.32    0.43
   5  -1   2    1.44    0.28
   5  -1   2    1.52    0.33
  -6   1  -2    3.77    0.52
  -6   1  -2    4.54    0.56
   6  -1   2    4.03    0.59
   6  -1   2    4.90    0.79
   6   0  -2    0.29    0.34
   6   0  -2    0.89    0.38
  -6   0   2    0.05    0.27
   5   0  -2    1.17    0.33
   5   0  -2    1.22    0.39
   5   0  -2    1.46    0.31
  -5   0   2    1.22    0.27
  -5   0   2    1.26    0.29
   4   0  -2    0.23    0.22
   4   0  -2    0.41    0.24
   4   0  -2    0.18    0.19
  -4   0   2    0.46    0.17
  -4   0   2    0.31    0.22
   3   0  -2   13.17    0.79
   3   0  -2   12.29    0.79
   3   0  -2   12.12    1.17
   3   0  -2   12.11    1.17
  -3   0   2   13.50    0.88
  -3   0   2   12.91    0.95
  -3   0   2   13.15    0.80
   2   0  -2    0.48    0.11
   2   0  -2    0.42    0.06
   2   0  -2    0.11    0.12
   2   0  -2    0.35    0.05
   2   0  -2    0.34    0.12
  -2   0   2    0.35    0.14
  -2   0   2    0.42    0.06
   1   0  -2    6.38    0.60
   1   0  -2    7.12    0.44
   1   0  -2    6.80    0.44
  -1   0   2    6.17    0.59
  -1   0   2    7.32    0.44
   0   0  -2   81.91    4.94
   0   0  -2   74.44    5.44
   0   0  -2   88.90    6.53
   0   0  -2   79.09    4.94
   0   0  -2   80.37    5.90
   0   0   2   81.33    4.94
   0   0   2   80.65    4.94
   0   0   2   71.04    6.65
   0   0   2   84.97    5.90
   0   0   2   73.20    5.44
   0   0   2   90.67    6.53
  -1   0  -2    8.75    0.55
  -1   0  -2    8.20    0.54
  -1   0  -2    8.64    0.55
  -1   0  -2    7.40    0.66
  -1   0  -2    8.08    0.62
   1   0   2    8.59    0.62
   1   0   2    8.47    0.54
   1   0   2    9.26    0.59
   1   0   2    7.99    0.66
   1   0   2    8.59    0.54
   1   0   2    7.62    0.74
  -2   0  -2   36.67    2.22
  -2   0  -2   36.50    2.29
  -2   0  -2   36.54    2.25
  -2   0  -2   36.51    2.22
  -2   0  -2   33.58    2.68
   2   0   2   36.80    2.22
   2   0   2   36.90    2.22
   2   0   2   33.11    3.04
   2   0   2   37.14    2.25
   2   0   2   36.24    2.69
   2   0   2   33.42    2.60
  -3   0  -2    9.15    0.60
  -3   0  -2    9.24    0.59
  -3   0  -2    9.00    0.65
  -3   0  -2    8.50    0.67
   3   0   2    8.61    0.88
   3   0   2    8.67    0.59
   3   0   2    8.48    0.70
   3   0   2    8.94    0.59
   3   0   2    8.44    0.76
  -4   0  -2    1.26    0.24
  -4   0  -2    1.05    0.14
  -4   0  -2    1.24    0.25
  -4   0  -2    1.34    0.16
   4   0   2    1.20    0.14
   4   0   2    1.03    0.22
   4   0   2    0.71    0.30
   4   0   2    1.52    0.29
  -5   0  -2    0.27    0.17
  -5   0  -2   -0.02    0.10
  -5   0  -2   -0.03    0.19
   5   0   2    0.36    0.25
   5   0   2    0.28    0.19
   5   0   2    0.09    0.23
  -6   0  -2    0.38    0.25
  -6   0  -2    0.49    0.28
   6   0   2   -0.02    0.25
   6   0   2    0.53    0.40
   6  -1  -2    0.24    0.33
   6  -1  -2    0.16    0.35
  -6   1   2   -0.06    0.20
   5  -1  -2    1.00    0.35
   5  -1  -2    0.40    0.25
   5  -1  -2    0.27    0.24
  -5   1   2    0.38    0.27
   4  -1  -2    4.56    0.32
   4  -1  -2    4.84    0.62
   4  -1  -2    4.74    0.32
   4  -1  -2    4.89    0.51
   4  -1  -2    4.56    0.58
  -4   1   2    4.70    0.53
  -4   1   2    5.16    0.34
  -4   1   2    4.93    0.34
  -4   1   2    5.96    0.47
   3  -1  -2    4.67    0.33
   3  -1  -2    4.60    0.55
   3  -1  -2    4.89    0.45
   3  -1  -2    4.19    0.53
   3  -1  -2    4.92    0.33
  -3   1   2    4.56    0.34
  -3   1   2    5.08    0.34
  -3   1   2    5.29    0.46
  -3   1   2    5.66    0.41
   2  -1  -2   -0.01    0.10
   2  -1  -2    0.00    0.05
   2  -1  -2    0.01    0.05
   2  -1  -2   -0.10    0.12
  -2   1   2   -0.07    0.05
  -2   1   2    0.01    0.08
  -2   1   2   -0.01    0.12
  -2   1   2   -0.03    0.02
   1  -1  -2   37.06    3.18
   1  -1  -2   41.72    2.39
   1  -1  -2   39.47    3.23
   1  -1  -2   39.48    2.39
  -1   1   2   40.54    2.39
  -1   1   2   39.94    2.39
  -1   1   2   36.01    3.22
  -1   1   2   35.42    3.17
   0  -1  -2    4.60    0.39
   0  -1  -2    4.19    0.35
   0  -1  -2    4.86    0.36
   0  -1  -2    4.71    0.31
   0  -1  -2    4.51    0.30
   0   1   2    4.68    0.39
   0   1   2    4.91    0.36
   0   1   2    4.27    0.35
   0   1   2    4.54    0.30
  -1  -1  -2  945.57   57.76
  -1  -1  -2  890.33   69.01
  -1  -1  -2  938.33   57.75
  -1  -1  -2  950.59   67.69
   1   1   2  932.18   69.04
   1   1   2  972.42   57.77
   1   1   2  920.34   57.75
   1   1   2 1000.00   67.67
  -2  -1  -2   28.74    1.83
  -2  -1  -2   28.19    1.77
  -2  -1  -2   28.48    1.81
  -2  -1  -2   27.99    1.77
   2   1   2   28.04    1.77
   2   1   2   29.41    1.77
   2   1   2   28.64    2.16
   2   1   2   28.19    2.09
  -3  -1  -2   13.55    0.94
  -3  -1  -2   13.62    0.97
  -3  -1  -2   13.79    0.94
  -3  -1  -2   13.56    0.86
   3   1   2   11.88    1.23
   3   1   2   14.23    0.86
   3   1   2   13.50    1.11
   3   1   2   13.03    1.05
   3   1   2   13.56    0.86
  -4  -1  -2    0.14    0.08
  -4  -1  -2    0.07    0.13
  -4  -1  -2    0.04    0.16
  -4  -1  -2    0.15    0.08
   4   1   2    0.23    0.06
   4   1   2    0.15    0.06
   4   1   2    0.24    0.20
   4   1   2    0.55    0.18
   4   1   2   -0.02    0.15
  -5  -1  -2    1.29    0.27
  -5  -1  -2    1.07    0.11
  -5  -1  -2    1.27    0.31
   5   1   2    1.63    0.30
   5   1   2    1.54    0.35
   5   1   2    0.78    0.38
  -6  -1  -2    0.03    0.18
  -6  -1  -2   -0.17    0.22
   6   1   2    0.16    0.36
   6   1   2   -0.28    0.24
   6  -2  -2   -0.03    0.33
   6  -2  -2   -0.02    0.30
  -6   2   2   -0.06    0.27
   5  -2  -2    4.43    0.68
   5  -2  -2    4.43    0.52
   5  -2  -2    3.86    0.66
  -5   2   2    5.05    0.59
  -5   2   2    4.75    0.34
   4  -2  -2    0.67    0.27
   4  -2  -2    0.75    0.11
   4  -2  -2    0.44    0.29
   4  -2  -2    0.69    0.20
  -4   2   2    0.92    0.13
  -4   2   2    0.67    0.24
  -4   2   2    0.83    0.14
   3  -2  -2    2.83    0.21
   3  -2  -2    1.81    0.35
   3  -2  -2    2.48    0.21
   3  -2  -2    2.14    0.27
   3  -2  -2    2.30    0.36
  -3   2   2    2.56    0.33
  -3   2   2    2.58    0.22
  -3   2   2    2.12    0.21
   2  -2  -2   17.18    1.07
   2  -2  -2   16.88    1.47
   2  -2  -2   16.15    1.46
   2  -2  -2   17.77    1.07
   2  -2  -2   16.45    1.26
  -2   2   2   17.37    1.07
  -2   2   2   14.58    1.45
  -2   2   2   17.27    1.07
   1  -2  -2   31.29    1.83
   1  -2  -2   31.24    1.83
   1  -2  -2   28.92    2.46
   1  -2  -2   28.92    2.43
  -1   2   2   26.11    2.42
  -1   2   2   26.84    2.46
  -1   2   2   30.53    1.83
  -1   2   2   31.08    1.83
   0  -2  -2    0.08    0.05
   0  -2  -2    0.04    0.05
   0  -2  -2    0.05    0.05
   0  -2  -2    0.19    0.06
   0  -2  -2    0.09    0.04
   0   2   2    0.05    0.04
   0   2   2    0.11    0.04
   0   2   2    0.09    0.05
   0   2   2    0.13    0.07
   0   2   2    0.08    0.05
   0   2   2    0.23    0.05
  -1  -2  -2   99.78    5.90
  -1  -2  -2   98.79    5.91
  -1  -2  -2   92.82    6.93
   1   2   2   99.32    5.90
   1   2   2   98.03    5.90
   1   2   2   96.10    6.93
   1   2   2   93.09    6.49
   1   2   2   92.00    7.07
  -2  -2  -2  107.46    6.72
  -2  -2  -2  111.58    6.67
  -2  -2  -2  112.47    6.81
   2   2   2  105.79    7.85
   2   2   2  104.03    8.02
   2   2   2  109.45    6.67
   2   2   2  110.90    6.67
  -3  -2  -2   -0.02    0.13
  -3  -2  -2    0.11    0.06
  -3  -2  -2    0.00    0.10
  -3  -2  -2    0.05    0.12
   3   2   2    0.19    0.05
   3   2   2    0.09    0.05
   3   2   2    0.28    0.15
   3   2   2    0.14    0.15
  -4  -2  -2    1.66    0.28
  -4  -2  -2    1.77    0.14
  -4  -2  -2    1.73    0.28
  -4  -2  -2    1.73    0.28
  -4  -2  -2    1.71    0.14
   4   2   2    1.12    0.30
   4   2   2    1.20    0.31
   4   2   2    1.61    0.28
  -5  -2  -2   -0.30    0.18
  -5  -2  -2    0.03    0.21
   5   2   2    0.31    0.21
   5   2   2   -0.23    0.20
   5   2   2   -0.22    0.30
  -6  -2  -2    0.43    0.27
  -6  -2  -2    0.07    0.18
   6   2   2    0.20    0.36
   6   2   2   -0.19    0.23
   6  -3  -2   -0.20    0.31
   6  -3  -2    0.56    0.41
  -6   3   2   -0.28    0.24
   5  -3  -2    2.72    0.55
   5  -3  -2    2.71    0.51
  -5   3   2    2.85    0.29
  -5   3   2    3.53    0.46
   4  -3  -2    1.60    0.36
   4  -3  -2    0.90    0.35
   4  -3  -2    1.39    0.24
   4  -3  -2    1.77    0.19
  -4   3   2    1.74    0.22
  -4   3   2    1.66    0.20
  -4   3   2    1.67    0.32
   3  -3  -2    2.71    0.40
   3  -3  -2    2.61    0.41
   3  -3  -2    2.54    0.25
   3  -3  -2    2.80    0.28
  -3   3   2    2.87    0.26
  -3   3   2    2.69    0.26
  -3   3   2    3.20    0.35
   2  -3  -2   18.29    1.72
   2  -3  -2   19.79    1.73
   2  -3  -2   20.89    1.27
   2  -3  -2   19.53    1.48
   2  -3  -2   20.90    1.27
  -2   3   2   20.54    1.27
  -2   3   2   19.74    1.27
  -2   3   2   18.90    1.72
   1  -3  -2   34.30    2.94
   1  -3  -2   32.59    2.90
   1  -3  -2   36.15    2.19
   1  -3  -2   39.29    2.56
   1  -3  -2   36.04    2.19
  -1   3   2   35.09    2.19
  -1   3   2   35.92    2.19
  -1   3   2   31.50    2.94
  -1   3   2   31.06    2.89
  -1   3   2   39.02    2.56
   0  -3  -2   43.12    2.66
   0  -3  -2   43.91    3.50
   0  -3  -2   43.27    2.91
   0  -3  -2   41.55    3.11
   0  -3  -2   43.37    2.66
   0   3   2   42.04    3.11
   0   3   2   43.00    2.66
   0   3   2   47.31    3.57
   0   3   2   42.83    2.66
   0   3   2   38.50    3.49
  -1  -3  -2   19.00    1.19
  -1  -3  -2   19.06    1.19
  -1  -3  -2   18.82    1.41
  -1  -3  -2   16.75    1.29
   1   3   2   19.16    1.19
   1   3   2   19.38    1.42
   1   3   2   19.46    1.29
   1   3   2   18.93    1.18
  -2  -3  -2   21.16    1.46
  -2  -3  -2   22.36    1.35
   2   3   2   19.84    1.66
   2   3   2   20.87    1.62
   2   3   2   22.14    1.34
   2   3   2   22.20    1.34
  -3  -3  -2   -0.21    0.12
  -3  -3  -2    0.16    0.16
  -3  -3  -2    0.05    0.12
  -3  -3  -2    0.12    0.06
  -3  -3  -2    0.15    0.06
   3   3   2   -0.03    0.17
   3   3   2    0.01    0.04
   3   3   2    0.02    0.04
   3   3   2   -0.08    0.14
  -4  -3  -2    0.87    0.23
  -4  -3  -2    1.19    0.23
  -4  -3  -2    1.21    0.09
  -4  -3  -2    1.26    0.09
  -4  -3  -2    1.48    0.29
   4   3   2    1.68    0.31
   4   3   2    1.15    0.29
  -5  -3  -2   -0.07    0.18
  -5  -3  -2   -0.20    0.19
   5   3   2   -0.06    0.22
   5   3   2   -0.09    0.23
   5   3   2   -0.10    0.21
  -6  -3  -2    0.07    0.18
  -6  -3  -2   -0.12    0.24
   6   3   2   -0.45    0.32
   6   3   2    0.41    0.32
   6   3   2   -0.13    0.24
   6  -4  -2   -0.26    0.33
   6  -4  -2    0.64    0.41
  -6   4   2    0.54    0.30
   5  -4  -2    0.07    0.23
   5  -4  -2    0.02    0.29
  -5   4   2    0.01    0.14
  -5   4   2    0.02    0.24
   4  -4  -2    0.78    0.17
   4  -4  -2    0.60    0.15
   4  -4  -2    0.55    0.30
   4  -4  -2    0.64    0.29
  -4   4   2    0.86    0.27
  -4   4   2    0.87    0.19
  -4   4   2    0.72    0.16
   3  -4  -2    1.60    0.31
   3  -4  -2    1.14    0.17
   3  -4  -2    1.15    0.30
   3  -4  -2    1.38    0.19
   3  -4  -2    1.76    0.23
  -3   4   2    1.39    0.19
  -3   4   2    1.49    0.19
   2  -4  -2   72.86    4.48
   2  -4  -2   78.55    5.29
   2  -4  -2   82.43    5.25
   2  -4  -2   72.28    4.48
   2  -4  -2   70.92    6.06
   2  -4  -2   66.97    5.95
  -2   4   2   73.54    4.48
  -2   4   2   60.62    6.04
  -2   4   2   72.20    4.48
   1  -4  -2   54.62    3.35
   1  -4  -2   56.30    3.35
   1  -4  -2   56.23    3.92
   1  -4  -2   50.50    4.43
   1  -4  -2   55.69    4.51
  -1   4   2   49.46    4.43
  -1   4   2   59.07    3.92
  -1   4   2   54.52    3.35
  -1   4   2   54.26    3.94
  -1   4   2   48.66    4.50
  -1   4   2   54.47    3.35
   0  -4  -2    6.82    0.59
   0  -4  -2    6.99    0.50
   0  -4  -2    7.74    0.61
   0  -4  -2    5.90    0.55
   0  -4  -2    6.53    0.47
   0  -4  -2    6.64    0.47
   0   4   2    6.85    0.50
   0   4   2    6.82    0.60
   0   4   2    6.71    0.47
   0   4   2    5.79    0.58
   0   4   2    6.78    0.47
   0   4   2    7.01    0.55
  -1  -4  -2  188.46   13.85
  -1  -4  -2  208.57   12.59
  -1  -4  -2  192.49   14.77
  -1  -4  -2  208.81   12.59
   1   4   2  212.43   12.59
   1   4   2  202.73   14.78
   1   4   2  220.33   13.85
   1   4   2  210.57   12.59
  -2  -4  -2   40.33    2.45
  -2  -4  -2   39.60    2.45
  -2  -4  -2   40.78    2.64
   2   4   2   38.98    2.71
   2   4   2   38.20    2.92
   2   4   2   39.13    2.45
  -3  -4  -2    4.09    0.28
  -3  -4  -2    3.45    0.36
  -3  -4  -2    4.23    0.37
  -3  -4  -2    3.46    0.37
  -3  -4  -2    3.66    0.27
   3   4   2    3.57    0.35
   3   4   2    3.77    0.26
   3   4   2    4.11    0.26
   3   4   2    3.52    0.42
   3   4   2    3.48    0.44
  -4  -4  -2    1.15    0.22
  -4  -4  -2    1.24    0.25
  -4  -4  -2    1.62    0.31
   4   4   2    1.28    0.30
   4   4   2    1.16    0.30
  -5  -4  -2    0.84    0.29
  -5  -4  -2    1.49    0.31
   5   4   2    1.19    0.33
   5   4   2    1.70    0.37
  -6  -4  -2   -0.12    0.22
  -6  -4  -2   -0.05    0.20
   6   4   2    0.50    0.41
   6   4   2    0.26    0.31
   6   4   2    0.05    0.22
   6   4   2    0.01    0.29
   6  -5  -2    0.14    0.27
   6  -5  -2   -0.32    0.34
  -6   5   2    0.19    0.27
   5  -5  -2    0.20    0.34
   5  -5  -2    0.58    0.30
  -5   5   2    0.49    0.26
  -5   5   2    0.48    0.20
   4  -5  -2    1.10    0.18
   4  -5  -2    1.40    0.39
   4  -5  -2    1.41    0.23
   4  -5  -2    1.34    0.38
  -4   5   2    1.45    0.30
  -4   5   2    1.38    0.23
   3  -5  -2    0.11    0.20
   3  -5  -2   -0.04    0.19
   3  -5  -2    0.10    0.07
   3  -5  -2    0.06    0.12
   3  -5  -2    0.14    0.14
  -3   5   2    0.08    0.12
  -3   5   2    0.33    0.15
   2  -5  -2    4.36    0.48
   2  -5  -2    4.26    0.39
   2  -5  -2    4.13    0.36
   2  -5  -2    4.45    0.49
  -2   5   2    3.93    0.35
  -2   5   2    4.27    0.36
   1  -5  -2    9.43    0.88
   1  -5  -2   10.31    0.78
   1  -5  -2    9.95    0.74
   1  -5  -2    9.81    0.67
   1  -5  -2   10.63    0.90
   1  -5  -2    9.85    0.68
  -1   5   2   11.04    0.78
  -1   5   2   10.13    0.74
  -1   5   2    8.66    0.88
  -1   5   2   10.08    0.68
  -1   5   2    8.51    0.87
  -1   5   2   10.33    0.69
   0  -5  -2    2.08    0.20
   0  -5  -2    2.19    0.23
   0  -5  -2    2.12    0.23
   0  -5  -2    2.21    0.24
   0  -5  -2    3.02    0.28
   0  -5  -2    2.27    0.22
   0   5   2    2.01    0.22
   0   5   2    2.38    0.21
   0   5   2    2.02    0.22
   0   5   2    2.23    0.24
   0   5   2    2.11    0.24
   0   5   2    1.86    0.23
  -1  -5  -2    3.14    0.28
  -1  -5  -2    3.15    0.27
  -1  -5  -2    3.26    0.28
  -1  -5  -2    2.91    0.33
   1   5   2    3.33    0.27
   1   5   2    3.52    0.28
   1   5   2    3.37    0.35
   1   5   2    3.40    0.28
   1   5   2    4.00    0.33
  -2  -5  -2   33.90    2.10
  -2  -5  -2   36.18    2.27
  -2  -5  -2   33.74    2.10
   2   5   2   33.28    2.10
   2   5   2   33.69    2.10
   2   5   2   34.54    2.32
   2   5   2   30.16    2.51
  -3  -5  -2    4.57    0.42
  -3  -5  -2    4.78    0.34
  -3  -5  -2    5.45    0.43
  -3  -5  -2    4.91    0.35
   3   5   2    5.06    0.44
   3   5   2    4.72    0.34
   3   5   2    5.38    0.55
   3   5   2    4.82    0.34
  -4  -5  -2   10.04    0.66
  -4  -5  -2   12.09    0.86
  -4  -5  -2   10.42    0.66
  -4  -5  -2   12.22    0.86
  -4  -5  -2   10.28    0.79
   4   5   2   10.77    1.00
   4   5   2   10.35    0.84
   4   5   2   11.11    0.98
  -5  -5  -2    0.18    0.28
  -5  -5  -2    0.30    0.22
  -5  -5  -2   -0.31    0.15
   5   5   2    0.00    0.27
   5   5   2    0.27    0.32
   5   5   2    0.51    0.24
  -6  -5  -2   -0.23    0.26
  -6  -5  -2   -0.17    0.15
   6   5   2   -0.06    0.24
   6   5   2   -0.43    0.31
   6   5   2    0.03    0.34
   6   5   2    0.24    0.23
   5  -6  -2   -0.22    0.19
   5  -6  -2   -0.27    0.30
  -5   6   2   -0.01    0.19
  -5   6   2   -0.02    0.16
   4  -6  -2    0.98    0.37
   4  -6  -2    0.87    0.34
   4  -6  -2    0.78    0.21
  -4   6   2    0.78    0.22
   3  -6  -2    2.39    0.39
   3  -6  -2    2.93    0.31
   3  -6  -2    1.94    0.28
   3  -6  -2    1.84    0.39
  -3   6   2    2.26    0.28
  -3   6   2    2.31    0.28
   2  -6  -2   10.65    1.06
   2  -6  -2   11.47    0.80
   2  -6  -2   12.46    1.08
   2  -6  -2   12.56    0.91
  -2   6   2   11.25    0.80
  -2   6   2    9.94    0.85
  -2   6   2   12.56    0.80
   1  -6  -2    4.07    0.36
   1  -6  -2    3.25    0.40
   1  -6  -2    4.21    0.34
   1  -6  -2    4.57    0.43
   1  -6  -2    3.79    0.34
   1  -6  -2    3.20    0.35
  -1   6   2    4.06    0.30
  -1   6   2    3.84    0.32
  -1   6   2    3.09    0.38
  -1   6   2    3.86    0.36
  -1   6   2    3.32    0.39
  -1   6   2    3.52    0.32
   0  -6  -2    0.03    0.08
   0  -6  -2    0.07    0.09
   0  -6  -2   -0.05    0.11
   0  -6  -2    0.07    0.11
   0  -6  -2   -0.09    0.06
   0  -6  -2   -0.11    0.12
   0   6   2    0.01    0.13
   0   6   2   -0.11    0.11
   0   6   2    0.01    0.10
   0   6   2    0.04    0.07
   0   6   2    0.03    0.06
   0   6   2    0.18    0.12
  -1  -6  -2   33.45    2.45
  -1  -6  -2   32.37    2.64
  -1  -6  -2   37.20    2.25
  -1  -6  -2   34.63    2.24
   1   6   2   33.57    2.65
   1   6   2   38.18    2.45
   1   6   2   35.53    2.24
   1   6   2   36.16    2.24
   1   6   2   38.60    2.92
  -2  -6  -2    0.10    0.09
  -2  -6  -2   -0.08    0.08
  -2  -6  -2    0.15    0.10
  -2  -6  -2    0.06    0.09
   2   6   2    0.10    0.14
   2   6   2    0.21    0.10
   2   6   2    0.01    0.08
   2   6   2    0.06    0.09
   2   6   2   -0.02    0.07
  -3  -6  -2    2.92    0.34
  -3  -6  -2    3.25    0.34
  -3  -6  -2    2.83    0.24
   3   6   2    2.59    0.31
   3   6   2    2.97    0.24
   3   6   2    2.65    0.42
  -4  -6  -2    2.02    0.17
  -4  -6  -2    2.02    0.29
  -4  -6  -2    1.95    0.32
  -4  -6  -2    1.93    0.33
  -4  -6  -2    2.22    0.17
   4   6   2    2.15    0.31
   4   6   2    1.87    0.42
  -5  -6  -2    0.49    0.28
  -5  -6  -2    0.07    0.20
  -5  -6  -2   -0.31    0.21
   5   6   2   -0.36    0.25
   5   6   2   -0.14    0.21
   5   6   2   -0.17    0.17
  -6  -6  -2    0.74    0.29
  -6  -6  -2    1.07    0.30
   6   6   2    1.23    0.42
   6   6   2    0.81    0.40
   5  -7  -2    0.01    0.30
   5  -7  -2   -0.27    0.33
  -5   7   2   -0.49    0.19
  -5   7   2   -0.13    0.21
   4  -7  -2    2.46    0.53
   4  -7  -2    2.19    0.48
  -4   7   2    3.13    0.37
   3  -7  -2    3.21    0.50
   3  -7  -2    3.85    0.55
   3  -7  -2    3.78    0.39
   3  -7  -2    3.32    0.38
  -3   7   2    3.65    0.39
  -3   7   2    3.85    0.40
   2  -7  -2    1.98    0.26
   2  -7  -2    1.99    0.33
   2  -7  -2    1.51    0.28
   2  -7  -2    2.51    0.27
  -2   7   2    1.77    0.23
  -2   7   2    2.11    0.26
  -2   7   2    1.54    0.17
  -2   7   2    1.74    0.23
   1  -7  -2    3.81    0.40
   1  -7  -2    4.04    0.36
   1  -7  -2    4.42    0.48
   1  -7  -2    4.04    0.44
  -1   7   2    3.73    0.43
  -1   7   2    3.77    0.35
  -1   7   2    4.30    0.34
  -1   7   2    4.34    0.40
  -1   7   2    4.23    0.35
   0  -7  -2    3.43    0.32
   0  -7  -2    4.14    0.39
   0  -7  -2    3.41    0.35
   0  -7  -2    3.59    0.31
   0  -7  -2    3.05    0.37
   0  -7  -2    3.29    0.32
   0   7   2    3.17    0.34
   0   7   2    3.33    0.37
   0   7   2    3.20    0.31
   0   7   2    3.23    0.31
   0   7   2    3.26    0.34
   0   7   2    3.46    0.30
  -1  -7  -2   17.89    1.60
  -1  -7  -2   21.10    1.73
  -1  -7  -2   20.25    1.47
  -1  -7  -2   20.92    1.35
  -1  -7  -2   21.04    1.36
   1   7   2   20.76    1.73
   1   7   2   19.76    1.61
   1   7   2   24.08    1.82
   1   7   2   20.15    1.35
   1   7   2   21.02    1.35
   1   7   2   22.07    1.48
  -2  -7  -2    6.95    0.52
  -2  -7  -2    6.53    0.52
  -2  -7  -2    5.88    0.54
   2   7   2    6.80    0.51
   2   7   2    8.60    0.66
   2   7   2    6.70    0.68
   2   7   2    8.34    0.58
  -3  -7  -2    0.59    0.18
  -3  -7  -2    0.38    0.11
  -3  -7  -2    0.35    0.11
  -3  -7  -2    0.33    0.14
   3   7   2    0.44    0.17
   3   7   2    0.46    0.27
   3   7   2    0.46    0.10
  -4  -7  -2    3.37    0.26
  -4  -7  -2    3.66    0.27
  -4  -7  -2    3.03    0.41
  -4  -7  -2    3.19    0.43
  -4  -7  -2    3.80    0.42
   4   7   2    3.40    0.39
   4   7   2    2.81    0.50
  -5  -7  -2    0.56    0.25
  -5  -7  -2    0.93    0.31
  -5  -7  -2    1.07    0.34
   5   7   2    0.15    0.35
   5   7   2    1.25    0.42
   5   7   2    0.63    0.24
  -6  -7  -2    0.08    0.30
  -6  -7  -2    0.56    0.27
   6   7   2   -0.03    0.27
   6   7   2    0.18    0.37
   5  -8  -2   -0.24    0.31
   5  -8  -2    0.44    0.32
  -5   8   2   -0.16    0.19
  -5   8   2   -0.24    0.20
   4  -8  -2    1.29    0.43
   4  -8  -2    0.84    0.37
  -4   8   2    1.73    0.31
   3  -8  -2    1.64    0.27
   3  -8  -2    1.46    0.28
   3  -8  -2    1.50    0.33
   3  -8  -2    1.41    0.38
  -3   8   2    2.08    0.31
   2  -8  -2   -0.03    0.17
   2  -8  -2    0.45    0.17
   2  -8  -2    0.03    0.18
   2  -8  -2    0.33    0.21
  -2   8   2    0.50    0.17
  -2   8   2    0.24    0.08
  -2   8   2    0.62    0.16
   1  -8  -2    1.23    0.23
   1  -8  -2    0.97    0.21
   1  -8  -2    1.16    0.22
   1  -8  -2    1.19    0.20
  -1   8   2    1.44    0.22
  -1   8   2    0.95    0.19
  -1   8   2    1.10    0.15
   0  -8  -2   32.56    2.01
   0  -8  -2   32.82    2.02
   0  -8  -2   33.84    2.59
   0  -8  -2   30.62    2.36
   0   8   2   27.65    2.59
   0   8   2   31.13    2.35
   0   8   2   30.46    2.00
   0   8   2   31.13    2.19
  -1  -8  -2    0.52    0.13
  -1  -8  -2    0.66    0.15
  -1  -8  -2    0.77    0.15
  -1  -8  -2    0.74    0.13
   1   8   2    0.59    0.22
   1   8   2    0.45    0.15
   1   8   2    0.47    0.11
   1   8   2    0.45    0.13
  -2  -8  -2    1.20    0.19
  -2  -8  -2    1.25    0.18
  -2  -8  -2    1.08    0.17
   2   8   2    1.09    0.29
   2   8   2    0.95    0.18
   2   8   2    0.74    0.19
   2   8   2    0.98    0.17
  -3  -8  -2   13.82    0.96
  -3  -8  -2   14.92    1.07
  -3  -8  -2   14.24    0.96
   3   8   2   16.49    1.27
   3   8   2   14.50    1.08
   3   8   2   13.51    0.95
   3   8   2   13.03    1.25
  -4  -8  -2    0.01    0.22
  -4  -8  -2    0.19    0.21
  -4  -8  -2    0.10    0.09
  -4  -8  -2   -0.02    0.08
   4   8   2    0.21    0.17
   4   8   2   -0.33    0.19
  -5  -8  -2   -0.27    0.18
  -5  -8  -2    0.10    0.25
  -5  -8  -2   -0.20    0.26
   5   8   2   -0.40    0.32
   5   8   2   -0.03    0.21
   5   8   2    0.26    0.27
  -6  -8  -2   -0.30    0.19
  -6  -8  -2   -0.02    0.22
   6   8   2   -0.45    0.36
   6   8   2    0.24    0.29
   5  -9  -2    0.24    0.34
   5  -9  -2    0.61    0.44
  -5   9   2    0.81    0.32
  -5   9   2    0.21    0.23
   4  -9  -2    0.74    0.36
   4  -9  -2    1.09    0.42
  -4   9   2    1.18    0.30
   3  -9  -2   12.20    1.22
   3  -9  -2   11.31    1.20
   3  -9  -2   11.85    0.91
  -3   9   2   12.42    0.92
   2  -9  -2    9.50    1.01
   2  -9  -2   12.29    1.08
   2  -9  -2   10.48    0.90
   2  -9  -2   10.17    0.78
  -2   9   2   11.58    0.86
  -2   9   2   10.87    0.81
  -2   9   2    9.03    0.80
   1  -9  -2    0.08    0.12
   1  -9  -2    0.36    0.17
   1  -9  -2    0.06    0.14
  -1   9   2    0.14    0.09
  -1   9   2    0.21    0.15
  -1   9   2    0.08    0.13
   0  -9  -2   -0.19    0.15
   0  -9  -2    0.19    0.13
   0  -9  -2    0.25    0.12
   0   9   2    0.33    0.14
   0   9   2    0.26    0.18
   0   9   2    0.11    0.16
   0   9   2    0.27    0.11
  -1  -9  -2    3.13    0.30
  -1  -9  -2    2.74    0.32
  -1  -9  -2    2.70    0.30
   1   9   2    2.51    0.39
   1   9   2    3.13    0.33
   1   9   2    2.77    0.31
   1   9   2    2.49    0.29
  -2  -9  -2    2.31    0.27
  -2  -9  -2    2.68    0.28
   2   9   2    2.32    0.27
   2   9   2    1.77    0.38
   2   9   2    1.98    0.25
   2   9   2    2.02    0.28
  -3  -9  -2   -0.04    0.12
  -3  -9  -2   -0.09    0.12
   3   9   2   -0.04    0.15
   3   9   2    0.08    0.11
   3   9   2    0.28    0.29
   3   9   2   -0.14    0.13
  -4  -9  -2    1.95    0.36
  -4  -9  -2    2.22    0.37
  -4  -9  -2    1.78    0.21
   4   9   2    1.67    0.40
   4   9   2    2.07    0.31
  -5  -9  -2    0.00    0.14
  -5  -9  -2   -0.34    0.16
  -5  -9  -2    0.18    0.20
   5   9   2    0.14    0.21
   5   9   2   -0.25    0.33
   5   9   2   -0.05    0.25
  -6  -9  -2    0.16    0.24
  -6  -9  -2   -0.21    0.31
  -6  -9  -2   -0.11    0.20
   6   9   2    0.39    0.40
   6   9   2    0.01    0.39
   5 -10  -2    1.49    0.45
  -5  10   2    0.44    0.29
   4 -10  -2    0.42    0.27
   4 -10  -2    0.57    0.39
  -4  10   2    0.44    0.29
   3 -10  -2    3.16    0.41
   3 -10  -2    2.67    0.49
   3 -10  -2    2.40    0.47
  -3  10   2    3.29    0.40
   2 -10  -2    0.78    0.27
   2 -10  -2    1.03    0.28
   2 -10  -2    0.61    0.21
  -2  10   2    0.52    0.20
  -2  10   2    0.56    0.13
  -2  10   2    0.72    0.26
   1 -10  -2    0.01    0.12
   1 -10  -2   -0.33    0.18
   1 -10  -2   -0.55    0.18
  -1  10   2   -0.05    0.14
  -1  10   2   -0.56    0.17
  -1  10   2   -0.08    0.08
   0 -10  -2    4.70    0.46
   0 -10  -2    6.15    0.62
   0 -10  -2    5.74    0.52
   0  10   2    5.34    0.55
   0  10   2    4.94    0.46
   0  10   2    5.82    0.52
   0  10   2    4.65    0.51
  -1 -10  -2   11.45    0.78
  -1 -10  -2   11.00    0.89
   1  10   2    9.72    0.74
   1  10   2    9.22    0.89
   1  10   2    9.34    0.89
   1  10   2   10.93    0.82
  -2 -10  -2    5.46    0.46
  -2 -10  -2    4.93    0.43
   2  10   2    4.60    0.43
   2  10   2    4.53    0.61
   2  10   2    5.42    0.50
   2  10   2    5.89    0.50
  -3 -10  -2    0.67    0.19
  -3 -10  -2    0.73    0.19
   3  10   2    1.41    0.19
   3  10   2    1.14    0.25
   3  10   2    0.50    0.20
   3  10   2    0.85    0.35
  -4 -10  -2   -0.13    0.12
  -4 -10  -2    0.22    0.22
   4  10   2   -0.30    0.21
   4  10   2    0.11    0.18
  -5 -10  -2    0.47    0.30
  -5 -10  -2   -0.13    0.27
  -5 -10  -2   -0.06    0.18
   5  10   2    0.28    0.31
   5  10   2    0.14    0.23
   4 -11  -2    0.18    0.30
   4 -11  -2   -0.26    0.25
  -4  11   2    0.46    0.29
   3 -11  -2    0.76    0.38
   3 -11  -2    0.08    0.27
   3 -11  -2    0.11    0.24
  -3  11   2   -0.16    0.19
   2 -11  -2    4.47    0.61
   2 -11  -2    6.07    0.75
   2 -11  -2    5.09    0.55
  -2  11   2    5.18    0.52
  -2  11   2    4.66    0.51
   1 -11  -2    0.48    0.19
   1 -11  -2    0.40    0.21
   1 -11  -2    0.86    0.30
  -1  11   2    0.85    0.27
  -1  11   2    0.52    0.21
  -1  11   2    0.61    0.14
   0 -11  -2    0.15    0.17
   0 -11  -2    0.28    0.17
   0 -11  -2    0.43    0.14
   0  11   2    0.34    0.18
   0  11   2    0.22    0.11
   0  11   2    0.58    0.18
   0  11   2    0.28    0.21
  -1 -11  -2    0.76    0.24
  -1 -11  -2    0.64    0.13
   1  11   2    0.35    0.21
   1  11   2    0.29    0.19
   1  11   2    0.60    0.14
   1  11   2    0.61    0.22
  -2 -11  -2    0.42    0.19
  -2 -11  -2    0.50    0.19
   2  11   2    0.33    0.20
   2  11   2    0.64    0.31
   2  11   2    0.27    0.11
   2  11   2    0.83    0.19
  -3 -11  -2    5.03    0.47
   3  11   2    5.06    0.45
   3  11   2    6.02    0.74
   3  11   2    6.13    0.55
  -4 -11  -2    0.60    0.18
  -4 -11  -2    0.89    0.25
   4  11   2    0.84    0.42
   4  11   2    0.81    0.24
  -5 -11  -2    1.56    0.36
  -5 -11  -2    0.25    0.22
   5  11   2    0.02    0.41
   4 -12  -2    0.39    0.34
   4 -12  -2   -0.16    0.41
  -4  12   2    0.48    0.35
   3 -12  -2    1.11    0.35
   3 -12  -2    0.46    0.24
   3 -12  -2    0.93    0.36
  -3  12   2    0.72    0.34
   2 -12  -2    0.23    0.21
   2 -12  -2    0.41    0.27
   2 -12  -2    0.17    0.22
  -2  12   2    0.42    0.19
  -2  12   2   -0.05    0.26
   1 -12  -2    0.25    0.16
   1 -12  -2    0.70    0.30
   1 -12  -2    0.06    0.18
  -1  12   2    0.52    0.23
  -1  12   2   -0.30    0.18
   0 -12  -2    0.48    0.28
   0 -12  -2    0.90    0.20
   0  12   2    1.29    0.31
   0  12   2    1.34    0.29
   0  12   2    1.02    0.24
  -1 -12  -2    0.02    0.16
   1  12   2    0.04    0.25
   1  12   2    0.24    0.12
   1  12   2    0.05    0.19
   1  12   2    0.13    0.20
  -2 -12  -2    3.50    0.42
   2  12   2    2.96    0.52
   2  12   2    3.42    0.42
   2  12   2    3.00    0.37
  -3 -12  -2    2.27    0.32
   3  12   2    1.90    0.49
   3  12   2    2.15    0.35
  -4 -12  -2    0.25    0.26
  -4 -12  -2    0.17    0.17
   4  12   2    0.48    0.24
   4  12   2    0.01    0.39
  -5 -12  -2    0.70    0.27
   5  12   2    1.28    0.52
   3 -13  -2   -0.06    0.28
   3 -13  -2    0.37    0.43
   3 -13  -2    0.36    0.28
  -3  13   2   -0.09    0.23
   2 -13  -2    1.84    0.38
   2 -13  -2    1.56    0.35
   2 -13  -2    2.07    0.44
  -2  13   2    2.15    0.37
  -2  13   2    1.99    0.33
   1 -13  -2    3.44    0.54
   1 -13  -2    3.65    0.45
   1 -13  -2    3.96    0.52
  -1  13   2    3.29    0.49
  -1  13   2    3.71    0.48
   0 -13  -2    0.43    0.23
   0 -13  -2    0.25    0.16
   0  13   2    0.41    0.21
   0  13   2    0.30    0.26
   0  13   2    0.30    0.25
  -1 -13  -2    0.14    0.26
   1  13   2   -0.05    0.15
   1  13   2    0.43    0.25
   1  13   2    0.09    0.27
  -2 -13  -2    0.86    0.26
   2  13   2    0.66    0.26
   2  13   2    0.79    0.23
   2  13   2    0.70    0.37
  -3 -13  -2    0.02    0.18
   3  13   2    0.16    0.22
   3  13   2    0.09    0.33
  -4 -13  -2   -0.18    0.22
  -4 -13  -2   -0.25    0.17
   4  13   2    0.01    0.24
   4  13   2    0.00    0.38
  -5 -13  -2   -0.28    0.18
   5  13   2    0.28    0.45
   3 -14  -2    0.25    0.26
   3 -14  -2    0.84    0.34
   3 -14  -2    0.25    0.36
  -3  14   2    0.22    0.38
   2 -14  -2    0.55    0.27
   2 -14  -2    0.35    0.41
   2 -14  -2    0.27    0.25
  -2  14   2    0.15    0.20
  -2  14   2    1.05    0.38
   1 -14  -2    0.50    0.33
   1 -14  -2    0.33    0.20
   1 -14  -2    0.43    0.28
  -1  14   2   -0.16    0.27
  -1  14   2    0.69    0.28
   0 -14  -2    1.27    0.27
   0 -14  -2    1.92    0.41
   0  14   2    1.56    0.34
   0  14   2    1.70    0.32
   0  14   2    2.40    0.42
  -1 -14  -2    1.09    0.34
   1  14   2    1.18    0.32
   1  14   2    0.66    0.28
   1  14   2    1.41    0.40
  -2 -14  -2   -0.14    0.15
   2  14   2    0.16    0.15
   2  14   2   -0.21    0.31
   2  14   2    0.06    0.24
  -3 -14  -2   -0.02    0.20
   3  14   2    0.53    0.40
   3  14   2    0.27    0.25
  -4 -14  -2   -0.32    0.22
  -4 -14  -2   -0.10    0.19
   4  14   2   -0.21    0.40
   4  14   2   -0.42    0.23
   2 -15  -2    2.55    0.58
   2 -15  -2    1.92    0.47
   2 -15  -2    1.25    0.35
  -2  15   2    2.15    0.41
   1 -15  -2    0.89    0.32
   1 -15  -2    0.66    0.34
  -1  15   2    0.95    0.30
  -1  15   2    0.40    0.28
   0 -15  -2    1.72    0.36
   0  15   2    1.38    0.39
   0  15   2    1.31    0.36
   0  15   2    1.62    0.39
  -1 -15  -2    1.68    0.35
   1  15   2    0.87    0.40
   1  15   2    1.90    0.38
   1  15   2    1.01    0.32
  -2 -15  -2    0.15    0.28
   2  15   2    0.00    0.24
   2  15   2   -0.39    0.35
  -3 -15  -2    1.23    0.30
   3  15   2    1.20    0.50
   3  15   2    1.54    0.36
  -4 -15  -2    0.20    0.26
  -4 -15  -2   -0.16    0.21
   4  15   2    0.18    0.46
   2 -16  -2   -0.02    0.33
   2 -16  -2    0.50    0.30
  -2  16   2    0.26    0.30
   1 -16  -2    0.90    0.41
   1 -16  -2    0.80    0.35
  -1  16   2    0.54    0.31
  -1  16   2    0.58    0.38
   0 -16  -2    0.35    0.33
   0  16   2   -0.17    0.21
   0  16   2    0.32    0.24
   0  16   2    0.11    0.29
  -1 -16  -2   -0.01    0.30
   1  16   2    0.36    0.28
   1  16   2   -0.23    0.34
   1  16   2   -0.29    0.27
  -2 -16  -2    1.01    0.35
   2  16   2    0.93    0.34
   2  16   2    0.73    0.47
  -3 -16  -2   -0.03    0.23
   3  16   2   -0.46    0.25
   3  16   2    0.00    0.42
   1 -17  -2    0.21    0.29
  -1  17   2    0.42    0.39
   0 -17  -2    0.39    0.39
   0  17   2    0.07    0.31
   0  17   2    0.27    0.32
  -1 -17  -2    0.40    0.36
   1  17   2    0.46    0.26
   1  17   2    0.87    0.43
   1  17   2    0.72    0.35
  -2 -17  -2    1.35    0.39
   2  17   2    1.29    0.51
   2  17   2    1.45    0.41
   2  15  -3   -0.18    0.32
   2  15  -3   -0.23    0.24
  -2 -15   3   -0.17    0.26
   1  15  -3    0.63    0.32
   1  15  -3   -0.05    0.32
   1  15  -3    0.36    0.36
  -1 -15   3    0.95    0.32
   0  15  -3   -0.01    0.27
   0  15  -3   -0.14    0.30
   0  15  -3    0.29    0.30
   0 -15   3    0.36    0.36
  -1  15  -3    0.71    0.34
  -1  15  -3    0.12    0.24
   1 -15   3   -0.03    0.23
   1 -15   3   -0.39    0.22
   3  14  -3    0.27    0.28
   3  14  -3   -0.25    0.28
  -3 -14   3    0.11    0.22
   2  14  -3    0.76    0.37
   2  14  -3    0.70    0.43
  -2 -14   3    0.86    0.32
   1  14  -3    2.83    0.57
   1  14  -3    4.23    0.57
   1  14  -3    4.15    0.52
  -1 -14   3    4.75    0.55
   0  14  -3    1.22    0.36
   0  14  -3    0.47    0.28
   0  14  -3    0.55    0.32
   0 -14   3    1.00    0.31
  -1  14  -3    0.02    0.21
  -1  14  -3    0.19    0.32
   1 -14   3    0.25    0.36
   1 -14   3    0.67    0.28
  -2  14  -3    0.15    0.33
   2 -14   3   -0.52    0.39
   2 -14   3   -0.23    0.24
   4  13  -3    0.41    0.46
   4  13  -3   -0.02    0.36
  -4 -13   3    1.10    0.23
   3  13  -3   -0.37    0.21
   3  13  -3    0.02    0.40
  -3 -13   3    0.22    0.23
   2  13  -3    1.13    0.38
   2  13  -3    1.55    0.35
  -2 -13   3    1.85    0.36
   1  13  -3    0.28    0.23
   1  13  -3    0.04    0.30
   1  13  -3    0.04    0.23
  -1 -13   3   -0.04    0.25
   0  13  -3    1.18    0.30
   0  13  -3    0.99    0.34
   0  13  -3    1.94    0.37
   0 -13   3    1.57    0.35
   0 -13   3    1.83    0.38
  -1  13  -3   -0.05    0.27
  -1  13  -3    0.42    0.25
  -1  13  -3    0.98    0.29
   1 -13   3    0.82    0.38
   1 -13   3    0.56    0.28
  -2  13  -3   -0.54    0.27
   2 -13   3    0.11    0.29
   2 -13   3   -0.10    0.29
  -3  13  -3   -0.32    0.30
   3 -13   3    0.04    0.24
   3 -13   3   -0.28    0.40
   4  12  -3    0.50    0.36
   4  12  -3    0.55    0.35
  -4 -12   3    0.63    0.20
   3  12  -3   -0.05    0.33
   3  12  -3    0.07    0.31
  -3 -12   3    0.13    0.20
  -3 -12   3   -0.05    0.20
   2  12  -3    0.42    0.20
   2  12  -3   -0.04    0.33
   2  12  -3   -0.01    0.28
  -2 -12   3   -0.11    0.20
  -2 -12   3    0.21    0.17
   1  12  -3    0.42    0.31
   1  12  -3    0.33    0.18
   1  12  -3    0.35    0.25
  -1 -12   3    0.50    0.28
   0  12  -3   -0.11    0.18
   0  12  -3    0.02    0.24
   0  12  -3    0.16    0.20
   0 -12   3   -0.16    0.27
   0 -12   3    0.21    0.20
  -1  12  -3    1.03    0.28
  -1  12  -3    1.00    0.27
  -1  12  -3    0.68    0.26
   1 -12   3    1.09    0.35
   1 -12   3    1.17    0.32
  -2  12  -3    0.10    0.29
   2 -12   3    0.45    0.32
   2 -12   3   -0.09    0.31
   2 -12   3    0.12    0.19
  -3  12  -3    0.03    0.31
   3 -12   3    0.10    0.23
   3 -12   3    0.33    0.23
   3 -12   3    0.45    0.34
   4  11  -3    1.60    0.41
   4  11  -3    1.18    0.49
  -4 -11   3    1.65    0.25
   3  11  -3    0.44    0.30
   3  11  -3    0.50    0.37
  -3 -11   3    0.92    0.25
  -3 -11   3    0.71    0.23
   2  11  -3    3.69    0.52
   2  11  -3    3.27    0.55
   2  11  -3    4.74    0.42
  -2 -11   3    4.15    0.40
  -2 -11   3    3.37    0.43
   1  11  -3   15.21    1.35
   1  11  -3   14.82    1.10
   1  11  -3   16.33    1.24
  -1 -11   3   15.73    1.12
   0  11  -3    2.48    0.39
   0  11  -3    1.94    0.39
   0  11  -3    2.13    0.36
   0 -11   3    2.72    0.41
   0 -11   3    3.16    0.44
   0 -11   3    2.39    0.23
  -1  11  -3    0.36    0.28
  -1  11  -3    0.36    0.21
  -1  11  -3    0.13    0.17
   1 -11   3    0.35    0.29
   1 -11   3    0.11    0.26
   1 -11   3    0.05    0.13
  -2  11  -3    0.38    0.22
   2 -11   3    0.23    0.18
   2 -11   3    0.56    0.28
   2 -11   3    0.78    0.31
  -3  11  -3   -0.13    0.29
   3 -11   3   -0.16    0.19
   3 -11   3    0.51    0.31
   3 -11   3    0.10    0.23
  -4  11  -3    1.15    0.38
   4 -11   3    1.33    0.40
   4 -11   3    0.76    0.47
   5  10  -3    0.18    0.28
   5  10  -3    0.18    0.39
  -5 -10   3    0.23    0.32
   4  10  -3    0.18    0.29
   4  10  -3   -0.03    0.27
  -4 -10   3    0.00    0.13
  -4 -10   3    0.66    0.29
   3  10  -3    0.27    0.27
   3  10  -3    0.80    0.25
  -3 -10   3    0.27    0.19
  -3 -10   3    0.34    0.20
   2  10  -3    6.28    0.72
   2  10  -3    7.34    0.70
   2  10  -3    6.59    0.55
  -2 -10   3    7.01    0.56
  -2 -10   3    6.69    0.55
   1  10  -3    0.59    0.29
   1  10  -3    0.36    0.22
   1  10  -3    0.73    0.27
  -1 -10   3    1.06    0.25
   0  10  -3    6.45    0.63
   0  10  -3    5.71    0.64
   0  10  -3    6.75    0.59
   0 -10   3    5.86    0.56
   0 -10   3    6.07    0.54
   0 -10   3    7.55    0.70
  -1  10  -3    0.13    0.18
  -1  10  -3   -0.07    0.22
  -1  10  -3   -0.31    0.15
   1 -10   3    0.13    0.25
   1 -10   3   -0.14    0.12
   1 -10   3    0.10    0.19
  -2  10  -3    0.91    0.26
  -2  10  -3    0.64    0.23
  -2  10  -3    0.94    0.18
   2 -10   3    1.06    0.30
   2 -10   3    0.54    0.22
   2 -10   3    0.69    0.24
  -3  10  -3    0.86    0.32
   3 -10   3    0.78    0.38
   3 -10   3    0.31    0.25
   3 -10   3    0.71    0.24
  -4  10  -3    1.15    0.35
   4 -10   3    0.40    0.32
   4 -10   3    0.36    0.30
   5   9  -3   -0.24    0.27
   5   9  -3   -0.26    0.40
  -5  -9   3    0.38    0.31
   4   9  -3    0.00    0.32
   4   9  -3    0.20    0.27
  -4  -9   3    0.27    0.26
  -4  -9   3    0.19    0.12
   3   9  -3    0.87    0.38
   3   9  -3    1.64    0.31
  -3  -9   3    1.25    0.23
  -3  -9   3    1.89    0.28
  -3  -9   3    1.30    0.29
   2   9  -3    1.40    0.38
   2   9  -3    1.60    0.24
   2   9  -3    1.40    0.32
  -2  -9   3    1.93    0.26
  -2  -9   3    1.55    0.26
  -2  -9   3    1.96    0.25
   1   9  -3    2.02    0.38
   1   9  -3    2.18    0.28
   1   9  -3    2.29    0.35
  -1  -9   3    2.40    0.32
   0   9  -3    6.74    0.60
   0   9  -3    6.08    0.61
   0   9  -3    6.14    0.52
   0  -9   3    6.89    0.66
   0  -9   3    5.95    0.53
   0  -9   3    5.88    0.56
  -1   9  -3    0.45    0.23
  -1   9  -3   -0.10    0.20
  -1   9  -3    0.07    0.15
   1  -9   3   -0.09    0.20
   1  -9   3   -0.08    0.10
   1  -9   3   -0.09    0.19
  -2   9  -3   15.26    1.21
  -2   9  -3   16.77    1.17
  -2   9  -3   15.56    1.25
   2  -9   3   14.43    1.43
   2  -9   3   16.20    1.15
   2  -9   3   18.81    1.58
  -3   9  -3   -0.15    0.23
   3  -9   3    0.25    0.31
   3  -9   3    0.28    0.18
   3  -9   3    0.07    0.21
  -4   9  -3    1.69    0.37
   4  -9   3    1.28    0.42
   4  -9   3    1.20    0.38
   5   8  -3    0.24    0.31
   5   8  -3    0.08    0.41
  -5  -8   3    0.34    0.25
   4   8  -3    0.15    0.24
   4   8  -3   -0.03    0.33
   4   8  -3    0.09    0.13
  -4  -8   3   -0.03    0.23
  -4  -8   3    0.09    0.09
  -4  -8   3    0.10    0.13
   3   8  -3    2.39    0.25
   3   8  -3    2.21    0.38
   3   8  -3    1.60    0.39
   3   8  -3    2.19    0.24
  -3  -8   3    1.82    0.29
  -3  -8   3    1.91    0.24
  -3  -8   3    2.06    0.26
  -3  -8   3    1.99    0.32
   2   8  -3    6.63    0.72
   2   8  -3    6.83    0.64
   2   8  -3    6.03    0.51
  -2  -8   3    6.58    0.53
  -2  -8   3    6.55    0.52
  -2  -8   3    6.48    0.52
  -2  -8   3    7.80    0.56
   1   8  -3    0.08    0.18
   1   8  -3   -0.07    0.13
   1   8  -3   -0.06    0.19
  -1  -8   3    0.12    0.16
  -1  -8   3    0.05    0.14
   0   8  -3    8.09    0.75
   0   8  -3    7.93    0.65
   0   8  -3    8.70    0.71
   0  -8   3    9.50    0.67
   0  -8   3   10.33    0.84
   0  -8   3    7.93    0.72
  -1   8  -3    0.33    0.15
  -1   8  -3    0.46    0.17
  -1   8  -3    0.57    0.18
   1  -8   3    0.48    0.17
   1  -8   3    0.34    0.14
   1  -8   3    0.65    0.20
  -2   8  -3   29.22    1.92
  -2   8  -3   29.68    2.10
  -2   8  -3   28.18    2.13
   2  -8   3   26.92    2.48
   2  -8   3   31.31    2.59
   2  -8   3   29.23    1.93
  -3   8  -3    0.98    0.24
   3  -8   3    1.73    0.41
   3  -8   3    1.14    0.28
   3  -8   3    0.82    0.30
  -4   8  -3    1.53    0.33
   4  -8   3    0.93    0.37
   4  -8   3    0.74    0.28
   4  -8   3    0.93    0.30
  -5   8  -3    1.31    0.35
  -5   8  -3    0.62    0.23
   5  -8   3    0.51    0.31
   5  -8   3    0.90    0.50
   5   7  -3    0.38    0.23
   5   7  -3    0.21    0.19
   5   7  -3   -0.15    0.25
  -5  -7   3    0.11    0.13
  -5  -7   3    0.02    0.20
   4   7  -3    0.11    0.14
   4   7  -3    0.09    0.24
   4   7  -3   -0.27    0.21
  -4  -7   3    0.17    0.08
  -4  -7   3   -0.31    0.20
  -4  -7   3    0.04    0.12
   3   7  -3    8.92    0.83
   3   7  -3   10.57    0.85
   3   7  -3    8.58    0.89
   3   7  -3    9.39    0.65
  -3  -7   3    9.61    0.67
  -3  -7   3    9.41    0.72
  -3  -7   3    9.79    0.76
  -3  -7   3    9.94    0.67
   2   7  -3   12.69    0.88
   2   7  -3   12.02    1.13
   2   7  -3   12.75    1.02
  -2  -7   3   13.83    0.90
  -2  -7   3   13.01    0.89
  -2  -7   3   12.98    0.90
  -2  -7   3   13.91    0.97
   1   7  -3    0.07    0.19
   1   7  -3   -0.18    0.15
   1   7  -3   -0.19    0.11
  -1  -7   3   -0.09    0.08
  -1  -7   3    0.12    0.09
  -1  -7   3    0.15    0.14
   0   7  -3    2.27    0.30
   0   7  -3    1.73    0.29
   0   7  -3    2.02    0.27
   0  -7   3    2.07    0.26
   0  -7   3    2.16    0.26
   0  -7   3    2.36    0.31
   0  -7   3    1.85    0.20
  -1   7  -3   12.03    0.94
  -1   7  -3   11.64    0.95
  -1   7  -3   13.38    0.89
   1  -7   3   12.94    1.14
   1  -7   3   12.32    0.89
   1  -7   3   11.34    1.07
  -2   7  -3    0.60    0.11
  -2   7  -3    0.74    0.21
  -2   7  -3    0.54    0.22
   2  -7   3    0.30    0.16
   2  -7   3    0.74    0.22
  -3   7  -3    0.98    0.26
   3  -7   3    0.98    0.25
   3  -7   3    0.78    0.25
   3  -7   3    0.43    0.32
  -4   7  -3    0.23    0.23
  -4   7  -3    0.47    0.19
   4  -7   3    0.54    0.25
   4  -7   3    0.39    0.28
   4  -7   3    0.06    0.19
   4  -7   3    0.94    0.33
  -5   7  -3    0.25    0.20
  -5   7  -3    0.66    0.25
   5  -7   3    0.31    0.32
   5  -7   3   -0.10    0.39
   6   6  -3    0.03    0.41
   6   6  -3   -0.04    0.31
   6   6  -3    0.19    0.31
  -6  -6   3    0.30    0.19
  -6  -6   3    0.02    0.33
   5   6  -3    1.96    0.40
   5   6  -3    1.37    0.48
   5   6  -3    1.46    0.31
  -5  -6   3    1.52    0.34
  -5  -6   3    1.49    0.27
   4   6  -3    1.24    0.32
   4   6  -3    1.27    0.25
  -4  -6   3    1.04    0.09
  -4  -6   3    1.09    0.09
  -4  -6   3    1.22    0.28
  -4  -6   3    1.15    0.21
   3   6  -3    7.49    0.72
   3   6  -3    7.71    0.69
   3   6  -3    7.80    0.53
  -3  -6   3    7.88    0.61
  -3  -6   3    8.07    0.67
  -3  -6   3    7.86    0.55
  -3  -6   3    8.17    0.57
   2   6  -3    7.65    0.63
   2   6  -3    8.40    0.70
   2   6  -3    6.96    0.51
   2   6  -3    6.60    0.61
  -2  -6   3    7.48    0.53
  -2  -6   3    6.99    0.52
  -2  -6   3    6.60    0.54
  -2  -6   3    7.69    0.58
   1   6  -3    4.75    0.53
   1   6  -3    6.26    0.51
   1   6  -3    5.33    0.44
   1   6  -3    6.09    0.56
  -1  -6   3    6.15    0.46
  -1  -6   3    5.82    0.44
  -1  -6   3    5.57    0.41
   0   6  -3    0.11    0.14
   0   6  -3    0.25    0.13
   0   6  -3    0.33    0.13
   0   6  -3    0.47    0.17
   0   6  -3    0.54    0.14
   0  -6   3    0.16    0.12
   0  -6   3    0.08    0.14
   0  -6   3    0.24    0.14
   0  -6   3    0.30    0.07
  -1   6  -3    6.14    0.54
  -1   6  -3    5.41    0.51
  -1   6  -3    6.42    0.51
  -1   6  -3    6.39    0.52
   1  -6   3    6.68    0.52
   1  -6   3    6.27    0.62
  -2   6  -3    0.97    0.20
  -2   6  -3    0.98    0.20
  -2   6  -3    1.12    0.13
   2  -6   3    1.37    0.17
   2  -6   3    0.85    0.22
   2  -6   3    1.21    0.26
   2  -6   3    1.68    0.24
  -3   6  -3    1.17    0.25
   3  -6   3    0.52    0.25
   3  -6   3    0.87    0.24
   3  -6   3    0.51    0.21
  -4   6  -3    0.98    0.24
  -4   6  -3    1.51    0.30
   4  -6   3    0.81    0.33
   4  -6   3    1.06    0.25
   4  -6   3    1.45    0.30
  -5   6  -3    0.10    0.22
  -5   6  -3    0.20    0.19
   5  -6   3   -0.32    0.24
   5  -6   3    0.10    0.29
   6   5  -3    0.25    0.28
   6   5  -3   -0.16    0.37
   6   5  -3    0.07    0.28
   6   5  -3    0.10    0.31
   6   5  -3   -0.04    0.29
  -6  -5   3   -0.10    0.17
  -6  -5   3    0.22    0.24
   5   5  -3   -0.09    0.19
   5   5  -3    0.32    0.24
  -5  -5   3    0.50    0.18
  -5  -5   3    0.32    0.23
   4   5  -3    0.70    0.27
   4   5  -3    1.58    0.28
  -4  -5   3    1.67    0.23
  -4  -5   3    1.23    0.28
   3   5  -3    0.73    0.10
   3   5  -3    0.66    0.16
   3   5  -3    0.69    0.10
   3   5  -3    0.42    0.23
  -3  -5   3    0.83    0.15
  -3  -5   3    0.67    0.21
  -3  -5   3    0.59    0.11
  -3  -5   3    0.71    0.11
   2   5  -3   15.38    1.32
   2   5  -3   15.24    1.19
   2   5  -3   15.70    1.03
   2   5  -3   15.53    1.02
  -2  -5   3   15.74    1.06
  -2  -5   3   16.23    1.03
  -2  -5   3   17.09    1.04
  -2  -5   3   15.77    1.13
   1   5  -3    0.13    0.11
   1   5  -3    0.13    0.10
   1   5  -3   -0.02    0.10
   1   5  -3   -0.15    0.13
  -1  -5   3    0.14    0.12
  -1  -5   3    0.12    0.11
  -1  -5   3    0.01    0.10
  -1  -5   3    0.07    0.09
  -1  -5   3    0.12    0.09
   0   5  -3   27.38    1.91
   0   5  -3   27.53    1.74
   0   5  -3   28.43    1.74
   0   5  -3   29.99    2.06
   0   5  -3   23.97    2.02
   0   5  -3   25.05    2.31
   0  -5   3   24.92    1.90
   0  -5   3   29.10    2.31
   0  -5   3   27.83    1.74
   0  -5   3   26.92    1.75
  -1   5  -3    8.83    0.87
  -1   5  -3    9.74    0.69
  -1   5  -3    9.59    0.72
  -1   5  -3    9.50    0.76
  -1   5  -3    9.16    0.68
  -1   5  -3    8.23    0.72
   1  -5   3    9.81    0.69
   1  -5   3    9.29    0.69
   1  -5   3   10.03    0.89
   1  -5   3    9.96    0.73
  -2   5  -3    8.67    0.64
  -2   5  -3    7.43    0.70
  -2   5  -3    8.10    0.64
   2  -5   3    9.89    0.73
   2  -5   3    8.39    0.59
   2  -5   3    8.29    0.62
   2  -5   3    8.00    0.83
  -3   5  -3   11.05    0.81
  -3   5  -3   11.39    0.82
   3  -5   3   11.72    1.16
   3  -5   3    9.93    0.79
   3  -5   3   11.96    0.95
  -4   5  -3    3.74    0.41
  -4   5  -3    4.23    0.45
   4  -5   3    4.78    0.49
   4  -5   3    4.54    0.68
   4  -5   3    3.85    0.42
  -5   5  -3    0.90    0.24
  -5   5  -3    0.51    0.24
   5  -5   3    0.68    0.34
   5  -5   3    0.20    0.26
   6   4  -3   -0.23    0.27
   6   4  -3    0.41    0.32
   6   4  -3    0.14    0.30
   6   4  -3    0.18    0.28
   6   4  -3    0.61    0.43
  -6  -4   3    0.15    0.32
  -6  -4   3    0.32    0.20
   5   4  -3    0.07    0.27
   5   4  -3   -0.03    0.22
   5   4  -3    0.14    0.22
  -5  -4   3   -0.18    0.23
  -5  -4   3    0.11    0.15
   4   4  -3    0.41    0.21
   4   4  -3    0.43    0.20
  -4  -4   3    0.65    0.27
  -4  -4   3    1.10    0.19
   3   4  -3    3.22    0.40
   3   4  -3    3.14    0.42
   3   4  -3    3.65    0.25
  -3  -4   3    3.81    0.31
  -3  -4   3    3.60    0.26
  -3  -4   3    3.40    0.36
  -3  -4   3    3.65    0.26
   2   4  -3    1.49    0.23
   2   4  -3    1.19    0.18
   2   4  -3    1.32    0.15
   2   4  -3    1.36    0.15
  -2  -4   3    1.30    0.16
  -2  -4   3    1.28    0.21
  -2  -4   3    1.08    0.15
   1   4  -3   12.91    0.98
   1   4  -3   11.31    0.80
   1   4  -3   13.67    1.06
   1   4  -3   11.80    0.90
   1   4  -3   12.27    0.80
  -1  -4   3   10.28    0.89
  -1  -4   3   12.07    0.80
  -1  -4   3   11.63    0.79
  -1  -4   3   11.72    0.80
  -1  -4   3   11.83    0.84
   0   4  -3    5.90    0.63
   0   4  -3    7.99    0.55
   0   4  -3    7.68    0.59
   0   4  -3    6.75    0.51
   0   4  -3    6.39    0.50
   0  -4   3    6.94    0.51
   0  -4   3    6.45    0.55
   0  -4   3    7.10    0.50
   0  -4   3    7.53    0.64
  -1   4  -3   30.07    1.84
  -1   4  -3   29.91    2.00
  -1   4  -3   25.55    2.08
  -1   4  -3   28.72    2.15
  -1   4  -3   28.74    1.83
  -1   4  -3   25.31    2.44
   1  -4   3   28.88    2.45
   1  -4   3   27.85    1.83
   1  -4   3   30.09    1.83
   1  -4   3   31.95    2.01
  -2   4  -3   14.81    1.21
  -2   4  -3   14.55    1.03
  -2   4  -3   15.90    1.05
   2  -4   3   14.85    1.40
   2  -4   3   17.50    1.22
   2  -4   3   14.96    1.03
   2  -4   3   15.29    1.01
  -3   4  -3    0.09    0.11
  -3   4  -3   -0.09    0.13
  -3   4  -3   -0.23    0.14
   3  -4   3    0.05    0.15
   3  -4   3    0.24    0.15
   3  -4   3    0.02    0.14
  -4   4  -3   12.61    0.87
  -4   4  -3    9.97    0.88
   4  -4   3   12.29    0.85
   4  -4   3   11.68    1.01
   4  -4   3   13.16    1.28
  -5   4  -3    0.26    0.19
  -5   4  -3    0.29    0.20
   5  -4   3   -0.22    0.21
   5  -4   3   -0.01    0.34
  -6   4  -3    0.33    0.21
  -6   4  -3    0.01    0.22
   6  -4   3   -0.40    0.38
   6  -4   3    0.47    0.29
   6   3  -3    0.15    0.28
   6   3  -3    0.65    0.32
   6   3  -3   -0.30    0.25
   6   3  -3   -0.07    0.29
  -6  -3   3    0.01    0.19
  -6  -3   3    0.77    0.33
   5   3  -3    1.08    0.30
   5   3  -3    1.18    0.34
   5   3  -3    0.93    0.32
  -5  -3   3    0.97    0.23
  -5  -3   3    1.67    0.38
   4   3  -3   -0.13    0.16
   4   3  -3   -0.12    0.18
  -4  -3   3   -0.18    0.20
  -4  -3   3   -0.06    0.12
   3   3  -3    1.35    0.25
   3   3  -3    1.32    0.25
  -3  -3   3    1.64    0.13
  -3  -3   3    1.61    0.26
  -3  -3   3    1.82    0.13
  -3  -3   3    1.70    0.21
   2   3  -3  192.95   11.56
   2   3  -3  186.65   11.56
   2   3  -3  180.18   12.80
   2   3  -3  192.69   11.62
   2   3  -3  184.97   15.32
  -2  -3   3  186.36   12.36
  -2  -3   3  197.94   11.57
   1   3  -3   16.16    1.18
   1   3  -3   17.49    1.05
   1   3  -3   15.77    1.05
   1   3  -3   16.47    1.34
  -1  -3   3   17.03    1.05
  -1  -3   3   14.82    1.17
  -1  -3   3   16.50    1.05
   0   3  -3    0.85    0.13
   0   3  -3    0.73    0.15
   0   3  -3    0.64    0.13
   0   3  -3    0.87    0.14
   0   3  -3    0.83    0.13
   0  -3   3    0.85    0.14
   0  -3   3    0.84    0.13
   0  -3   3    0.77    0.13
   0  -3   3    0.88    0.13
  -1   3  -3    0.43    0.08
  -1   3  -3    0.39    0.12
  -1   3  -3    0.48    0.12
  -1   3  -3    0.60    0.12
  -1   3  -3    0.39    0.13
  -1   3  -3    0.43    0.14
   1  -3   3    0.56    0.12
   1  -3   3    0.54    0.12
   1  -3   3    0.56    0.08
   1  -3   3    0.46    0.11
   1  -3   3    0.74    0.15
   1  -3   3    0.48    0.15
  -2   3  -3    3.56    0.37
  -2   3  -3    3.66    0.33
  -2   3  -3    3.93    0.33
  -2   3  -3    3.56    0.33
   2  -3   3    3.67    0.30
   2  -3   3    3.78    0.33
   2  -3   3    3.78    0.37
   2  -3   3    3.45    0.46
   2  -3   3    4.07    0.36
  -3   3  -3    0.61    0.16
  -3   3  -3    0.35    0.15
  -3   3  -3    0.77    0.17
  -3   3  -3    0.44    0.17
  -3   3  -3    0.60    0.15
   3  -3   3    0.81    0.19
   3  -3   3    0.59    0.15
   3  -3   3    0.53    0.20
  -4   3  -3    0.49    0.18
  -4   3  -3    0.55    0.23
  -4   3  -3    0.78    0.19
  -4   3  -3    0.64    0.19
   4  -3   3    0.45    0.17
   4  -3   3    0.59    0.27
   4  -3   3    0.47    0.22
  -5   3  -3   -0.06    0.17
  -5   3  -3   -0.08    0.18
  -5   3  -3    0.13    0.18
   5  -3   3   -0.02    0.20
   5  -3   3   -0.54    0.28
  -6   3  -3    0.74    0.22
  -6   3  -3    0.23    0.21
   6  -3   3   -0.14    0.27
   6   2  -3    1.05    0.38
   6   2  -3    0.99    0.34
   6   2  -3    0.91    0.38
  -6  -2   3    1.53    0.41
   5   2  -3   -0.05    0.24
   5   2  -3   -0.02    0.23
  -5  -2   3   -0.04    0.24
  -5  -2   3   -0.17    0.15
   4   2  -3    2.05    0.37
   4   2  -3    1.66    0.37
  -4  -2   3    2.69    0.30
  -4  -2   3    2.66    0.37
   3   2  -3    0.00    0.13
  -3  -2   3   -0.10    0.09
  -3  -2   3   -0.02    0.02
  -3  -2   3   -0.01    0.03
  -3  -2   3   -0.04    0.11
   2   2  -3    0.71    0.09
   2   2  -3    0.76    0.13
   2   2  -3    0.45    0.15
   2   2  -3    0.68    0.15
   2   2  -3    0.59    0.09
  -2  -2   3    0.59    0.10
  -2  -2   3    0.64    0.14
   1   2  -3    6.57    0.49
   1   2  -3    6.22    0.41
   1   2  -3    6.21    0.41
   1   2  -3    6.02    0.41
   1   2  -3    5.58    0.51
  -1  -2   3    6.39    0.41
  -1  -2   3    6.24    0.41
  -1  -2   3    5.09    0.51
   0   2  -3   36.14    2.57
   0   2  -3   37.24    2.33
   0   2  -3   37.57    2.34
   0   2  -3   33.10    3.12
   0   2  -3   40.71    2.78
   0  -2   3   42.04    3.05
   0  -2   3   36.81    2.33
   0  -2   3   38.32    2.34
   0  -2   3   37.31    3.12
   0  -2   3   35.15    2.57
  -1   2  -3    1.60    0.22
  -1   2  -3    1.65    0.19
  -1   2  -3    1.54    0.17
  -1   2  -3    1.42    0.17
  -1   2  -3    1.39    0.19
   1  -2   3    1.83    0.19
   1  -2   3    1.70    0.17
   1  -2   3    1.10    0.20
   1  -2   3    1.58    0.20
   1  -2   3    1.59    0.16
  -2   2  -3   29.14    2.30
  -2   2  -3   27.21    2.61
  -2   2  -3   31.76    1.93
  -2   2  -3   30.55    1.97
  -2   2  -3   30.85    1.93
   2  -2   3   31.88    2.30
   2  -2   3   30.39    1.93
   2  -2   3   29.50    1.92
   2  -2   3   28.48    2.62
   2  -2   3   31.23    1.92
   2  -2   3   33.46    2.12
  -3   2  -3    6.61    0.52
  -3   2  -3    6.80    0.50
  -3   2  -3    6.38    0.49
  -3   2  -3    6.41    0.52
  -3   2  -3    6.07    0.59
   3  -2   3    6.96    0.61
   3  -2   3    7.12    0.52
   3  -2   3    6.11    0.70
   3  -2   3    6.58    0.50
  -4   2  -3   -0.15    0.11
  -4   2  -3   -0.02    0.15
  -4   2  -3    0.05    0.19
  -4   2  -3   -0.14    0.14
   4  -2   3   -0.01    0.26
   4  -2   3   -0.19    0.07
   4  -2   3    0.17    0.19
   4  -2   3    0.01    0.13
   4  -2   3   -0.16    0.06
  -5   2  -3   -0.07    0.16
  -5   2  -3    0.40    0.20
  -5   2  -3    0.26    0.19
   5  -2   3   -0.06    0.21
   5  -2   3    0.27    0.34
  -6   2  -3    1.11    0.22
  -6   2  -3    1.53    0.34
  -6   2  -3    1.32    0.34
   6  -2   3    0.90    0.40
   6   1  -3    0.81    0.36
   6   1  -3    0.36    0.27
  -6  -1   3    0.74    0.37
   5   1  -3    0.50    0.30
   5   1  -3    0.69    0.29
   5   1  -3    0.45    0.29
  -5  -1   3    0.67    0.21
  -5  -1   3    0.70    0.32
   4   1  -3    0.49    0.21
   4   1  -3    0.39    0.24
  -4  -1   3    0.50    0.24
  -4  -1   3    0.31    0.15
   3   1  -3   -0.05    0.11
   3   1  -3   -0.04    0.13
  -3  -1   3    0.01    0.03
  -3  -1   3    0.00    0.03
  -3  -1   3   -0.07    0.09
  -3  -1   3    0.07    0.12
   2   1  -3    4.12    0.33
   2   1  -3    4.01    0.27
   2   1  -3    3.83    0.27
   2   1  -3    3.88    0.41
  -2  -1   3    3.99    0.36
  -2  -1   3    4.11    0.28
   1   1  -3    4.42    0.30
   1   1  -3    4.25    0.38
   1   1  -3    3.85    0.37
   1   1  -3    3.94    0.30
  -1  -1   3    4.14    0.30
  -1  -1   3    4.20    0.30
  -1  -1   3    4.19    0.38
   0   1  -3  196.65   12.28
   0   1  -3  187.33   13.52
   0   1  -3  199.19   12.28
   0   1  -3  183.80   16.55
   0   1  -3  213.35   14.66
   0  -1   3  187.57   16.59
   0  -1   3  226.52   16.29
   0  -1   3  196.23   12.28
   0  -1   3  199.01   12.28
   0  -1   3  189.03   13.53
   0  -1   3  228.63   14.67
  -1   1  -3  126.95   11.70
  -1   1  -3  134.83   10.35
  -1   1  -3  150.66   10.13
  -1   1  -3  146.93    9.53
  -1   1  -3  138.54    8.67
  -1   1  -3  142.37    8.67
  -1   1  -3  137.16    8.66
   1  -1   3  132.18   11.70
   1  -1   3  141.13    8.67
   1  -1   3  158.29    9.54
   1  -1   3  138.48    8.67
   1  -1   3  145.18   10.35
  -2   1  -3    0.34    0.12
  -2   1  -3    0.44    0.12
  -2   1  -3    0.37    0.13
  -2   1  -3    0.63    0.14
  -2   1  -3    0.39    0.10
   2  -1   3    0.36    0.12
   2  -1   3    0.32    0.17
   2  -1   3    0.26    0.11
   2  -1   3    0.43    0.05
   2  -1   3    0.43    0.11
   2  -1   3    0.48    0.11
  -3   1  -3    0.34    0.15
  -3   1  -3    0.37    0.12
  -3   1  -3    0.30    0.12
  -3   1  -3    0.18    0.10
  -3   1  -3   -0.04    0.11
   3  -1   3    0.26    0.19
   3  -1   3    0.22    0.10
   3  -1   3    0.07    0.13
   3  -1   3    0.12    0.07
   3  -1   3    0.12    0.15
  -4   1  -3    0.00    0.11
  -4   1  -3    0.22    0.16
  -4   1  -3    0.14    0.15
  -4   1  -3    0.01    0.12
   4  -1   3   -0.30    0.24
   4  -1   3    0.24    0.19
   4  -1   3   -0.01    0.09
   4  -1   3    0.17    0.11
  -5   1  -3    0.18    0.18
  -5   1  -3   -0.06    0.16
  -5   1  -3    0.17    0.15
   5  -1   3   -0.01    0.31
   5  -1   3   -0.20    0.21
  -6   1  -3    1.88    0.43
  -6   1  -3    2.12    0.38
   6  -1   3    2.48    0.56
   6  -1   3    2.48    0.48
   6   0  -3    1.01    0.39
   6   0  -3    1.06    0.39
  -6   0   3    0.42    0.33
   5   0  -3    0.93    0.28
   5   0  -3    1.18    0.35
   5   0  -3    1.03    0.36
  -5   0   3    1.05    0.32
   4   0  -3    7.18    0.76
   4   0  -3    6.09    0.73
  -4   0   3    8.05    0.57
  -4   0   3    6.03    0.62
   3   0  -3    0.50    0.17
   3   0  -3    0.33    0.17
   3   0  -3    0.54    0.06
   3   0  -3    0.44    0.06
  -3   0   3    0.57    0.13
  -3   0   3    0.73    0.18
  -3   0   3    0.59    0.07
  -3   0   3    0.57    0.08
   2   0  -3    0.14    0.10
   2   0  -3    0.11    0.06
   2   0  -3    0.03    0.09
   2   0  -3    0.20    0.05
  -2   0   3    0.13    0.06
  -2   0   3   -0.15    0.12
   1   0  -3   -0.18    0.05
   1   0  -3   -0.03    0.07
  -1   0   3   -0.03    0.06
  -1   0   3   -0.07    0.06
  -1   0   3   -0.23    0.06
   0   0  -3  124.17    8.93
   0   0  -3  133.39    9.68
   0   0  -3  135.02   10.71
   0   0  -3  130.70    8.11
   0   0  -3  126.30    8.11
   0   0   3  123.62    8.93
   0   0   3  121.83   10.92
   0   0   3  150.35   10.72
   0   0   3  135.11    8.11
   0   0   3  141.17    9.68
   0   0   3  133.97    8.11
  -1   0  -3  145.86   10.66
  -1   0  -3  136.99   10.89
  -1   0  -3  148.91    9.12
  -1   0  -3  151.80   10.02
  -1   0  -3  145.98    9.12
   1   0   3  155.39    9.12
   1   0   3  134.06   12.31
   1   0   3  144.68    9.12
   1   0   3  141.38   10.89
   1   0   3  164.04   10.03
   1   0   3  166.17   10.66
  -2   0  -3    2.37    0.22
  -2   0  -3    2.17    0.23
  -2   0  -3    2.15    0.20
  -2   0  -3    2.12    0.20
  -2   0  -3    2.04    0.24
   2   0   3    2.07    0.20
   2   0   3    2.03    0.20
   2   0   3    2.21    0.20
   2   0   3    1.69    0.29
   2   0   3    2.23    0.19
   2   0   3    2.22    0.25
  -3   0  -3    0.04    0.08
  -3   0  -3    0.15    0.10
  -3   0  -3    0.06    0.14
  -3   0  -3   -0.04    0.09
  -3   0  -3    0.17    0.11
  -3   0  -3    0.12    0.13
   3   0   3    0.05    0.12
   3   0   3   -0.01    0.08
   3   0   3    0.16    0.16
   3   0   3   -0.06    0.09
   3   0   3   -0.07    0.07
  -4   0  -3   -0.36    0.14
  -4   0  -3   -0.28    0.12
  -4   0  -3   -0.10    0.09
  -4   0  -3    0.15    0.11
   4   0   3    0.03    0.12
   4   0   3    0.00    0.19
   4   0   3   -0.03    0.17
   4   0   3   -0.09    0.08
  -5   0  -3    3.95    0.50
  -5   0  -3    3.76    0.47
  -5   0  -3    3.88    0.34
   5   0   3    3.85    0.54
   5   0   3    4.16    0.43
   5   0   3    3.60    0.62
  -6   0  -3    0.93    0.29
  -6   0  -3    0.58    0.25
   6   0   3    0.81    0.46
   6   0   3    0.74    0.31
   6  -1  -3    0.44    0.36
   6  -1  -3   -0.34    0.27
  -6   1   3    0.26    0.28
   5  -1  -3    9.08    1.01
   5  -1  -3    9.53    0.87
   5  -1  -3   10.88    1.06
  -5   1   3    8.79    0.82
   4  -1  -3    1.26    0.10
   4  -1  -3    1.10    0.32
   4  -1  -3    1.32    0.31
   4  -1  -3    1.15    0.10
   4  -1  -3    0.93    0.24
  -4   1   3    1.18    0.13
  -4   1   3    1.38    0.27
   3  -1  -3    0.54    0.08
   3  -1  -3    0.50    0.17
   3  -1  -3    0.51    0.08
   3  -1  -3    0.41    0.20
  -3   1   3    0.54    0.09
  -3   1   3    0.43    0.16
   2  -1  -3    1.37    0.24
   2  -1  -3    1.69    0.15
   2  -1  -3    1.54    0.15
   2  -1  -3    1.36    0.21
  -2   1   3    1.38    0.14
  -2   1   3    1.66    0.16
  -2   1   3    2.16    0.24
   1  -1  -3   51.02    3.00
   1  -1  -3   48.43    4.03
   1  -1  -3   52.06    3.00
   1  -1  -3   48.27    3.98
  -1   1   3   45.88    4.03
  -1   1   3   51.00    3.00
  -1   1   3   43.48    3.97
   0  -1  -3   18.52    1.44
   0  -1  -3   19.12    1.29
   0  -1  -3   17.35    1.10
   0  -1  -3   16.59    1.30
   0  -1  -3   15.64    1.10
   0   1   3   17.63    1.10
   0   1   3   16.85    1.10
   0   1   3   17.24    1.43
   0   1   3   16.60    1.30
  -1  -1  -3   86.81    6.50
  -1  -1  -3   91.05    5.56
  -1  -1  -3   89.85    5.56
  -1  -1  -3   81.29    6.64
   1   1   3   85.06    6.65
   1   1   3   98.70    6.51
   1   1   3   91.67    5.56
   1   1   3   98.37    6.10
   1   1   3   90.88    5.56
  -2  -1  -3    6.88    0.46
  -2  -1  -3    6.99    0.48
  -2  -1  -3    6.52    0.49
  -2  -1  -3    5.56    0.56
  -2  -1  -3    6.77    0.46
   2   1   3    6.56    0.58
   2   1   3    6.64    0.45
   2   1   3    6.75    0.53
   2   1   3    7.10    0.46
  -3  -1  -3   10.83    0.70
  -3  -1  -3   10.24    0.76
  -3  -1  -3   10.09    0.77
  -3  -1  -3   10.70    0.70
  -3  -1  -3   10.95    0.76
   3   1   3   10.39    0.69
   3   1   3   10.18    0.83
   3   1   3   10.42    0.69
   3   1   3   10.54    0.90
   3   1   3    9.99    1.01
  -4  -1  -3   -0.20    0.13
  -4  -1  -3    0.00    0.15
  -4  -1  -3   -0.02    0.09
  -4  -1  -3   -0.04    0.05
   4   1   3   -0.11    0.13
   4   1   3   -0.17    0.17
   4   1   3   -0.20    0.15
   4   1   3   -0.05    0.07
  -5  -1  -3    0.47    0.22
  -5  -1  -3    0.56    0.13
  -5  -1  -3    0.96    0.30
   5   1   3    1.18    0.34
   5   1   3    0.86    0.39
   5   1   3    0.43    0.21
  -6  -1  -3    0.59    0.26
  -6  -1  -3    0.49    0.29
   6   1   3    0.00    0.39
   6   1   3    0.42    0.32
   6  -2  -3   -0.55    0.28
   6  -2  -3   -0.01    0.23
  -6   2   3    0.20    0.29
   5  -2  -3    0.78    0.35
   5  -2  -3    0.61    0.32
   5  -2  -3    0.35    0.20
  -5   2   3    0.44    0.28
   4  -2  -3    6.89    0.63
   4  -2  -3    7.78    0.80
   4  -2  -3    7.01    0.48
   4  -2  -3    6.07    0.77
  -4   2   3    7.16    0.49
  -4   2   3    6.73    0.62
  -4   2   3    7.75    0.50
   3  -2  -3    0.17    0.15
   3  -2  -3    0.22    0.08
   3  -2  -3    0.17    0.15
   3  -2  -3   -0.02    0.10
   3  -2  -3    0.28    0.09
  -3   2   3    0.08    0.08
  -3   2   3    0.16    0.09
  -3   2   3    0.04    0.17
   2  -2  -3   42.17    2.47
   2  -2  -3   37.64    3.31
   2  -2  -3   39.33    3.35
   2  -2  -3   41.12    2.47
  -2   2   3   35.30    3.34
  -2   2   3   40.74    2.47
  -2   2   3   41.18    2.47
   1  -2  -3   69.47    4.15
   1  -2  -3   77.56    4.93
   1  -2  -3   67.61    4.15
   1  -2  -3   66.36    5.58
   1  -2  -3   66.06    5.50
  -1   2   3   68.44    4.15
  -1   2   3   68.87    4.15
  -1   2   3   59.14    5.49
  -1   2   3   61.98    5.58
   0  -2  -3  190.57   14.82
   0  -2  -3  212.15   14.56
   0  -2  -3  201.96   12.42
   0  -2  -3  204.54   12.42
   0  -2  -3  208.87   16.43
   0   2   3  206.11   16.49
   0   2   3  215.20   14.56
   0   2   3  203.66   12.42
   0   2   3  185.69   14.82
   0   2   3  200.71   12.42
  -1  -2  -3   29.31    1.80
  -1  -2  -3   28.00    2.10
  -1  -2  -3   27.17    2.15
   1   2   3   30.50    1.80
   1   2   3   29.19    2.11
   1   2   3   27.50    2.16
   1   2   3   29.55    1.79
  -2  -2  -3   23.31    1.38
  -2  -2  -3   22.99    1.38
  -2  -2  -3   19.46    1.62
  -2  -2  -3   22.73    1.43
   2   2   3   20.85    1.63
   2   2   3   21.82    1.37
   2   2   3   20.68    1.68
   2   2   3   22.45    1.37
  -3  -2  -3    0.93    0.18
  -3  -2  -3    0.79    0.12
  -3  -2  -3    0.57    0.18
  -3  -2  -3    0.88    0.18
   3   2   3    1.24    0.26
   3   2   3    0.64    0.18
   3   2   3    0.92    0.12
   3   2   3    0.83    0.11
  -4  -2  -3    1.30    0.15
  -4  -2  -3    1.28    0.22
  -4  -2  -3    1.23    0.24
  -4  -2  -3    1.14    0.23
   4   2   3    1.06    0.33
   4   2   3    1.14    0.13
   4   2   3    0.71    0.21
   4   2   3    1.41    0.29
   4   2   3    0.99    0.12
  -5  -2  -3   -0.02    0.19
  -5  -2  -3    0.14    0.08
  -5  -2  -3    0.18    0.23
   5   2   3    0.17    0.19
   5   2   3    0.20    0.32
   5   2   3    0.53    0.28
  -6  -2  -3    0.46    0.28
  -6  -2  -3    0.17    0.18
   6   2   3   -0.44    0.34
   6   2   3    0.05    0.29
   6  -3  -3   -0.34    0.30
   6  -3  -3    0.22    0.35
  -6   3   3    0.20    0.22
   5  -3  -3    1.03    0.36
   5  -3  -3    0.58    0.29
  -5   3   3    0.47    0.15
  -5   3   3    0.51    0.29
   4  -3  -3   -0.13    0.08
   4  -3  -3   -0.02    0.12
   4  -3  -3   -0.12    0.24
   4  -3  -3    0.10    0.20
  -4   3   3    0.06    0.11
  -4   3   3   -0.02    0.15
  -4   3   3   -0.15    0.07
   3  -3  -3    0.13    0.10
   3  -3  -3    0.37    0.17
   3  -3  -3    0.44    0.19
   3  -3  -3    0.29    0.11
  -3   3   3    0.14    0.10
  -3   3   3    0.30    0.11
   2  -3  -3  130.63    7.54
   2  -3  -3  118.64    8.97
   2  -3  -3  126.03   10.20
   2  -3  -3  126.68    7.54
   2  -3  -3  113.43   10.01
  -2   3   3  128.56    7.55
  -2   3   3  110.06   10.18
  -2   3   3  127.53    7.55
   1  -3  -3   38.37    3.17
   1  -3  -3   36.65    3.13
   1  -3  -3   38.75    2.36
   1  -3  -3   39.86    2.36
   1  -3  -3   43.87    2.78
  -1   3   3   38.28    2.36
  -1   3   3   34.25    3.16
  -1   3   3   31.95    3.12
  -1   3   3   39.53    2.36
   0  -3  -3  130.62    8.13
   0  -3  -3  137.97   10.74
   0  -3  -3  130.87    9.52
   0  -3  -3  123.78    9.69
   0  -3  -3  135.69    8.13
   0   3   3  136.11    9.53
   0   3   3  125.98   10.74
   0   3   3  146.25   10.95
   0   3   3  132.37    8.13
   0   3   3  133.76    8.13
   0   3   3  123.98    9.69
  -1  -3  -3   10.90    0.71
  -1  -3  -3   11.21    0.72
  -1  -3  -3    9.37    0.75
  -1  -3  -3   10.58    0.85
   1   3   3   11.21    0.71
   1   3   3   10.15    0.87
   1   3   3   11.50    0.72
   1   3   3   12.74    0.94
   1   3   3   10.58    0.85
   1   3   3   11.62    0.75
  -2  -3  -3   68.45    5.45
  -2  -3  -3   79.35    4.64
  -2  -3  -3   76.57    4.63
  -2  -3  -3   78.29    4.95
   2   3   3   75.11    4.63
   2   3   3   77.35    4.63
   2   3   3   74.80    5.46
   2   3   3   71.35    5.58
  -3  -3  -3    0.42    0.16
  -3  -3  -3    0.39    0.13
  -3  -3  -3    0.36    0.14
  -3  -3  -3    0.30    0.09
   3   3   3    0.23    0.08
   3   3   3   -0.10    0.13
   3   3   3    0.35    0.21
   3   3   3    0.36    0.08
  -4  -3  -3    0.77    0.21
  -4  -3  -3    0.73    0.11
  -4  -3  -3    0.77    0.22
  -4  -3  -3    0.76    0.10
  -4  -3  -3    0.68    0.20
   4   3   3    0.26    0.25
   4   3   3    0.76    0.09
   4   3   3    0.75    0.09
   4   3   3    0.82    0.23
  -5  -3  -3    0.12    0.22
  -5  -3  -3    0.11    0.21
   5   3   3   -0.09    0.19
   5   3   3    0.17    0.25
   5   3   3   -0.17    0.28
  -6  -3  -3   -0.02    0.22
  -6  -3  -3   -0.22    0.22
   6   3   3    0.08    0.30
   6   3   3   -0.04    0.38
   6  -4  -3    0.06    0.32
   6  -4  -3    0.05    0.28
  -6   4   3    0.08    0.21
   5  -4  -3   -0.02    0.29
   5  -4  -3   -0.09    0.20
  -5   4   3   -0.24    0.22
  -5   4   3   -0.18    0.14
   4  -4  -3    0.32    0.27
   4  -4  -3    0.60    0.27
   4  -4  -3    0.38    0.14
   4  -4  -3    0.58    0.14
  -4   4   3    0.48    0.26
  -4   4   3    0.50    0.14
  -4   4   3    0.28    0.16
   3  -4  -3    3.94    0.39
   3  -4  -3    2.82    0.46
   3  -4  -3    3.34    0.30
   3  -4  -3    3.70    0.47
   3  -4  -3    3.50    0.30
  -3   4   3    3.55    0.31
  -3   4   3    3.37    0.31
   2  -4  -3    9.00    0.60
   2  -4  -3    7.92    0.80
   2  -4  -3    9.44    0.70
   2  -4  -3    8.31    0.80
   2  -4  -3    8.52    0.59
  -2   4   3    8.00    0.59
  -2   4   3    8.29    0.59
  -2   4   3    8.13    0.79
   1  -4  -3    4.78    0.35
   1  -4  -3    4.25    0.35
   1  -4  -3    4.65    0.44
   1  -4  -3    4.29    0.45
   1  -4  -3    4.64    0.40
  -1   4   3    3.59    0.43
  -1   4   3    5.00    0.40
  -1   4   3    4.32    0.43
  -1   4   3    4.12    0.34
  -1   4   3    4.54    0.34
   0  -4  -3  118.28    7.13
   0  -4  -3  112.61    8.36
   0  -4  -3  116.36    7.84
   0  -4  -3  119.10    7.14
   0  -4  -3  122.01    9.42
   0   4   3  107.38    8.49
   0   4   3  126.50    9.61
   0   4   3  116.24    7.13
   0   4   3  116.43    7.13
   0   4   3  116.50    8.36
   0   4   3  104.88    9.41
  -1  -4  -3  185.15   14.30
  -1  -4  -3  208.98   12.19
  -1  -4  -3  187.67   13.40
  -1  -4  -3  203.99   12.19
   1   4   3  199.53   12.19
   1   4   3  219.55   13.40
   1   4   3  185.27   14.57
   1   4   3  201.76   12.19
   1   4   3  198.26   14.30
  -2  -4  -3   24.33    1.55
  -2  -4  -3   23.68    1.45
  -2  -4  -3   20.90    1.73
  -2  -4  -3   23.36    1.44
   2   4   3   23.54    1.44
   2   4   3   22.51    1.58
   2   4   3   20.36    1.77
   2   4   3   23.33    1.44
   2   4   3   23.47    1.74
  -3  -4  -3   60.18    3.56
  -3  -4  -3   56.91    3.64
  -3  -4  -3   60.15    3.84
  -3  -4  -3   57.85    3.68
   3   4   3   57.94    4.25
   3   4   3   54.98    3.94
   3   4   3   54.25    4.34
   3   4   3   58.36    3.55
   3   4   3   57.41    3.55
  -4  -4  -3    4.67    0.32
  -4  -4  -3    4.88    0.51
  -4  -4  -3    4.60    0.32
  -4  -4  -3    4.25    0.47
  -4  -4  -3    4.76    0.46
   4   4   3    4.32    0.30
   4   4   3    4.37    0.53
   4   4   3    4.41    0.30
   4   4   3    4.91    0.60
  -5  -4  -3    0.37    0.25
  -5  -4  -3    0.70    0.23
  -5  -4  -3    0.49    0.29
   5   4   3    1.09    0.31
   5   4   3    0.85    0.29
  -6  -4  -3    0.85    0.32
  -6  -4  -3    0.82    0.26
   6   4   3    1.17    0.36
   6   4   3    0.57    0.42
   6   4   3    0.86    0.37
   6  -5  -3   -0.03    0.38
   6  -5  -3    0.32    0.42
  -6   5   3    0.20    0.30
   5  -5  -3    0.52    0.37
   5  -5  -3    0.08    0.24
  -5   5   3   -0.15    0.16
  -5   5   3    0.02    0.15
   4  -5  -3    0.51    0.11
   4  -5  -3    0.34    0.22
   4  -5  -3    0.36    0.25
  -4   5   3    0.51    0.25
  -4   5   3    0.60    0.20
   3  -5  -3    1.63    0.22
   3  -5  -3    1.72    0.26
   3  -5  -3    1.79    0.15
   3  -5  -3    1.29    0.33
   3  -5  -3    1.91    0.34
  -3   5   3    1.42    0.21
  -3   5   3    1.94    0.24
   2  -5  -3    1.85    0.27
   2  -5  -3    1.77    0.22
   2  -5  -3    1.34    0.27
   2  -5  -3    1.93    0.24
  -2   5   3    1.74    0.22
  -2   5   3    1.37    0.24
  -2   5   3    2.32    0.24
   1  -5  -3   27.08    2.03
   1  -5  -3   24.51    1.77
   1  -5  -3   22.34    1.99
   1  -5  -3   24.21    1.51
   1  -5  -3   24.35    1.52
  -1   5   3   25.57    1.77
  -1   5   3   21.66    1.73
  -1   5   3   20.83    2.01
  -1   5   3   21.48    1.98
  -1   5   3   24.61    1.52
  -1   5   3   24.17    1.52
   0  -5  -3    4.46    0.34
   0  -5  -3    4.22    0.34
   0  -5  -3    4.17    0.33
   0  -5  -3    4.50    0.41
   0  -5  -3    3.84    0.39
   0  -5  -3    4.96    0.42
   0   5   3    4.34    0.41
   0   5   3    4.16    0.40
   0   5   3    4.30    0.33
   0   5   3    4.32    0.33
   0   5   3    3.65    0.40
  -1  -5  -3   33.07    2.66
  -1  -5  -3   34.94    2.46
  -1  -5  -3   37.52    2.26
  -1  -5  -3   36.41    2.26
  -1  -5  -3   35.89    2.96
   1   5   3   36.13    2.26
   1   5   3   34.71    2.67
   1   5   3   38.97    2.46
   1   5   3   36.61    2.26
  -2  -5  -3   16.11    1.01
  -2  -5  -3   14.88    1.23
  -2  -5  -3   17.26    1.10
  -2  -5  -3   15.30    1.01
   2   5   3   15.01    1.00
   2   5   3   15.61    1.00
   2   5   3   15.00    1.23
   2   5   3   15.48    1.09
  -3  -5  -3    7.79    0.58
  -3  -5  -3    7.45    0.50
  -3  -5  -3    7.90    0.59
   3   5   3    7.04    0.66
   3   5   3    7.01    0.48
   3   5   3    6.58    0.56
   3   5   3    6.90    0.48
   3   5   3    6.91    0.68
  -4  -5  -3    0.41    0.20
  -4  -5  -3    0.15    0.07
  -4  -5  -3    0.14    0.07
  -4  -5  -3    0.27    0.19
  -4  -5  -3    0.00    0.14
   4   5   3    0.28    0.23
   4   5   3   -0.10    0.24
   4   5   3    0.19    0.05
   4   5   3   -0.18    0.14
   4   5   3    0.07    0.04
  -5  -5  -3   -0.02    0.16
  -5  -5  -3    0.09    0.17
  -5  -5  -3   -0.25    0.25
   5   5   3   -0.01    0.19
   5   5   3   -0.10    0.25
   5   5   3    0.25    0.30
  -6  -5  -3   -0.24    0.24
  -6  -5  -3    0.14    0.25
   6   5   3    0.21    0.29
   6   5   3    0.14    0.26
   6   5   3   -0.12    0.30
   5  -6  -3   -0.26    0.21
   5  -6  -3   -0.05    0.31
  -5   6   3   -0.36    0.17
  -5   6   3   -0.17    0.22
   4  -6  -3    1.32    0.35
   4  -6  -3    1.47    0.40
  -4   6   3    1.32    0.25
   3  -6  -3    0.09    0.22
   3  -6  -3    0.24    0.15
   3  -6  -3    0.54    0.17
   3  -6  -3    0.30    0.23
  -3   6   3    0.52    0.16
  -3   6   3    0.29    0.16
   2  -6  -3    7.27    0.72
   2  -6  -3    7.00    0.53
   2  -6  -3    7.63    0.61
   2  -6  -3    5.88    0.69
  -2   6   3    7.24    0.54
  -2   6   3    7.29    0.54
   1  -6  -3   21.80    1.39
   1  -6  -3   25.33    1.87
   1  -6  -3   22.20    1.40
   1  -6  -3   20.57    1.61
   1  -6  -3   23.29    1.53
   1  -6  -3   20.31    1.82
  -1   6   3   22.51    1.62
  -1   6   3   19.61    1.82
  -1   6   3   18.35    1.83
  -1   6   3   21.23    1.39
  -1   6   3   21.03    1.39
   0  -6  -3    1.97    0.22
   0  -6  -3    2.18    0.28
   0  -6  -3    2.23    0.22
   0  -6  -3    2.25    0.27
   0  -6  -3    2.14    0.20
   0  -6  -3    1.96    0.24
   0   6   3    2.02    0.21
   0   6   3    2.12    0.25
   0   6   3    1.48    0.25
   0   6   3    1.77    0.21
   0   6   3    1.61    0.21
  -1  -6  -3   16.27    1.20
  -1  -6  -3   17.36    1.44
  -1  -6  -3   15.56    1.33
  -1  -6  -3   17.37    1.12
  -1  -6  -3   17.15    1.13
   1   6   3   18.45    1.21
   1   6   3   17.28    1.12
   1   6   3   18.83    1.45
   1   6   3   15.95    1.33
   1   6   3   17.15    1.12
  -2  -6  -3   38.84    2.43
  -2  -6  -3   38.87    2.42
   2   6   3   41.11    2.66
   2   6   3   32.73    2.41
   2   6   3   36.13    2.89
   2   6   3   38.56    2.42
   2   6   3   44.49    3.21
  -3  -6  -3   17.43    1.19
  -3  -6  -3   16.14    1.08
  -3  -6  -3   17.02    1.08
   3   6   3   16.68    1.20
   3   6   3   16.59    1.07
   3   6   3   16.72    1.09
   3   6   3   16.14    1.36
  -4  -6  -3   -0.16    0.18
  -4  -6  -3    0.23    0.18
  -4  -6  -3    0.19    0.08
  -4  -6  -3   -0.14    0.16
  -4  -6  -3    0.08    0.08
   4   6   3    0.04    0.20
   4   6   3    0.07    0.06
   4   6   3   -0.10    0.12
   4   6   3    0.05    0.06
   4   6   3   -0.07    0.24
  -5  -6  -3    1.13    0.33
  -5  -6  -3    0.55    0.27
  -5  -6  -3    0.89    0.28
   5   6   3    0.12    0.18
   5   6   3    0.49    0.28
   5   6   3    0.77    0.35
  -6  -6  -3    0.39    0.24
  -6  -6  -3    0.65    0.25
   6   6   3    0.05    0.34
   6   6   3    0.44    0.36
   5  -7  -3    0.13    0.24
   5  -7  -3    0.24    0.36
  -5   7   3    0.03    0.21
  -5   7   3   -0.06    0.26
   4  -7  -3    0.82    0.30
   4  -7  -3    1.13    0.38
  -4   7   3    0.97    0.25
   3  -7  -3    0.64    0.23
   3  -7  -3    0.55    0.15
   3  -7  -3    0.36    0.26
  -3   7   3    0.52    0.15
  -3   7   3    0.14    0.18
   2  -7  -3    0.23    0.18
   2  -7  -3    0.54    0.16
   2  -7  -3    0.32    0.16
   2  -7  -3    0.34    0.16
  -2   7   3    0.22    0.16
  -2   7   3    0.65    0.17
   1  -7  -3   19.92    1.78
   1  -7  -3   20.35    1.59
   1  -7  -3   20.32    1.37
   1  -7  -3   24.46    1.83
  -1   7   3   20.33    1.36
  -1   7   3   18.18    1.77
  -1   7   3   20.90    1.37
  -1   7   3   22.16    1.58
   0  -7  -3   12.05    1.00
   0  -7  -3   12.11    0.86
   0  -7  -3   11.14    0.93
   0  -7  -3   11.36    0.80
   0  -7  -3   11.80    0.80
   0  -7  -3   14.03    1.06
   0   7   3   11.19    0.79
   0   7   3    9.97    1.00
   0   7   3   11.28    0.86
   0   7   3   11.74    0.94
   0   7   3   11.35    0.79
   0   7   3   11.05    1.03
  -1  -7  -3   29.44    1.89
  -1  -7  -3   29.33    1.89
  -1  -7  -3   28.59    2.05
  -1  -7  -3   27.62    2.23
  -1  -7  -3   30.26    2.44
   1   7   3   27.41    2.23
   1   7   3   29.16    1.89
   1   7   3   32.84    2.53
   1   7   3   30.47    2.45
   1   7   3   30.39    2.05
   1   7   3   29.25    1.89
  -2  -7  -3    0.89    0.14
  -2  -7  -3    0.83    0.16
  -2  -7  -3    0.88    0.16
   2   7   3    0.86    0.17
   2   7   3    1.15    0.28
   2   7   3    0.78    0.15
  -3  -7  -3   15.07    1.03
  -3  -7  -3   16.80    1.14
  -3  -7  -3   15.58    1.03
   3   7   3   16.47    1.33
   3   7   3   15.16    1.14
  -4  -7  -3    0.63    0.23
  -4  -7  -3    0.47    0.21
  -4  -7  -3    0.98    0.13
  -4  -7  -3    0.84    0.12
   4   7   3    0.43    0.26
   4   7   3    0.57    0.18
   4   7   3    0.13    0.31
  -5  -7  -3   -0.05    0.24
  -5  -7  -3    0.21    0.26
  -5  -7  -3   -0.03    0.15
   5   7   3   -0.26    0.29
   5   7   3    0.06    0.30
   5   7   3   -0.05    0.17
  -6  -7  -3   -0.37    0.22
  -6  -7  -3    0.20    0.30
   6   7   3    0.20    0.38
   6   7   3   -0.40    0.31
   5  -8  -3    0.35    0.38
   5  -8  -3    0.09    0.24
  -5   8   3    0.29    0.26
  -5   8   3   -0.01    0.24
   4  -8  -3    0.61    0.36
   4  -8  -3    0.80    0.29
  -4   8   3    0.65    0.24
   3  -8  -3    0.87    0.24
   3  -8  -3    0.50    0.24
   3  -8  -3    0.72    0.26
  -3   8   3    0.21    0.20
  -3   8   3    0.89    0.23
   2  -8  -3    5.14    0.55
   2  -8  -3    4.45    0.52
   2  -8  -3    4.32    0.41
   2  -8  -3    3.98    0.41
  -2   8   3    3.44    0.29
  -2   8   3    3.56    0.37
  -2   8   3    4.96    0.41
   1  -8  -3    1.77    0.27
   1  -8  -3    1.55    0.26
   1  -8  -3    1.90    0.28
   1  -8  -3    1.18    0.22
  -1   8   3    1.63    0.23
  -1   8   3    2.02    0.27
   0  -8  -3    4.23    0.38
   0  -8  -3    4.33    0.39
   0  -8  -3    6.04    0.53
   0  -8  -3    5.19    0.42
   0  -8  -3    4.95    0.46
   0   8   3    3.70    0.45
   0   8   3    4.54    0.42
   0   8   3    4.06    0.38
   0   8   3    4.92    0.46
  -1  -8  -3    0.28    0.11
  -1  -8  -3    0.31    0.11
  -1  -8  -3    0.15    0.14
  -1  -8  -3    0.39    0.14
   1   8   3    0.32    0.20
   1   8   3    0.19    0.10
   1   8   3    0.27    0.10
   1   8   3    0.32    0.13
  -2  -8  -3    1.18    0.18
  -2  -8  -3    1.33    0.19
  -2  -8  -3    1.55    0.21
   2   8   3    1.41    0.20
   2   8   3    1.62    0.20
   2   8   3    1.65    0.33
   2   8   3    1.18    0.22
  -3  -8  -3    0.99    0.17
  -3  -8  -3    1.02    0.18
   3   8   3    1.06    0.19
   3   8   3    1.12    0.17
   3   8   3    1.26    0.30
  -4  -8  -3    2.16    0.34
  -4  -8  -3    2.89    0.38
  -4  -8  -3    2.12    0.23
  -4  -8  -3    2.19    0.22
   4   8   3    2.12    0.29
   4   8   3    2.12    0.42
  -5  -8  -3   -0.52    0.22
  -5  -8  -3   -0.15    0.19
  -5  -8  -3    0.20    0.20
   5   8   3   -0.05    0.18
   5   8   3   -0.12    0.32
   5   8   3   -0.19    0.32
  -6  -8  -3   -0.09    0.32
  -6  -8  -3    0.04    0.28
  -6  -8  -3   -0.36    0.22
   6   8   3   -0.08    0.36
   6   8   3   -0.09    0.38
   5  -9  -3    0.10    0.38
   5  -9  -3    0.03    0.26
  -5   9   3   -0.16    0.22
  -5   9   3   -0.03    0.22
   4  -9  -3   -0.27    0.21
   4  -9  -3    0.18    0.24
  -4   9   3   -0.34    0.20
   3  -9  -3    1.26    0.33
   3  -9  -3    2.25    0.41
   3  -9  -3    1.57    0.28
  -3   9   3    1.94    0.33
   2  -9  -3   25.35    1.65
   2  -9  -3   27.69    2.19
   2  -9  -3   24.79    2.15
  -2   9   3   25.81    1.86
  -2   9   3   21.24    1.80
  -2   9   3   23.88    1.63
   1  -9  -3    0.02    0.17
   1  -9  -3    0.08    0.13
   1  -9  -3   -0.04    0.12
  -1   9   3    0.02    0.12
  -1   9   3    0.11    0.15
   0  -9  -3   -0.10    0.09
   0  -9  -3   -0.08    0.11
   0  -9  -3   -0.06    0.16
   0   9   3    0.03    0.09
   0   9   3    0.07    0.12
   0   9   3    0.03    0.11
   0   9   3   -0.16    0.10
  -1  -9  -3    0.86    0.15
  -1  -9  -3    0.81    0.17
  -1  -9  -3    0.83    0.19
  -1  -9  -3    0.82    0.19
   1   9   3    0.75    0.17
   1   9   3    0.71    0.15
   1   9   3    0.71    0.19
   1   9   3    0.58    0.21
  -2  -9  -3    0.37    0.15
  -2  -9  -3    0.66    0.15
  -2  -9  -3    0.70    0.17
   2   9   3    0.46    0.16
   2   9   3    0.48    0.15
   2   9   3    0.43    0.21
   2   9   3    0.58    0.16
  -3  -9  -3    4.67    0.42
  -3  -9  -3    4.35    0.41
   3   9   3    4.61    0.39
   3   9   3    5.16    0.65
   3   9   3    5.46    0.46
  -4  -9  -3    4.33    0.38
  -4  -9  -3    4.66    0.54
   4   9   3    5.54    0.49
   4   9   3    4.59    0.67
  -5  -9  -3   -0.01    0.19
  -5  -9  -3   -0.07    0.19
  -5  -9  -3    0.12    0.27
   5   9   3    0.16    0.37
   5   9   3    0.21    0.21
   5   9   3   -0.06    0.26
  -6  -9  -3   -0.50    0.27
  -6  -9  -3   -0.08    0.21
  -6  -9  -3    0.30    0.25
   6   9   3    0.06    0.40
   6   9   3   -0.61    0.34
  -5  10   3    0.38    0.31
   4 -10  -3   -0.24    0.19
   4 -10  -3    0.20    0.35
  -4  10   3   -0.22    0.24
   3 -10  -3    0.50    0.30
   3 -10  -3    0.26    0.32
   3 -10  -3    0.53    0.20
  -3  10   3    0.62    0.25
   2 -10  -3    0.36    0.23
   2 -10  -3    0.22    0.21
   2 -10  -3    0.50    0.28
  -2  10   3    0.05    0.16
  -2  10   3    0.01    0.15
  -2  10   3   -0.05    0.07
   1 -10  -3   -0.02    0.13
   1 -10  -3   -0.36    0.12
   1 -10  -3   -0.08    0.19
  -1  10   3   -0.33    0.12
  -1  10   3    0.01    0.08
  -1  10   3   -0.06    0.15
   0 -10  -3    2.00    0.26
   0 -10  -3    1.92    0.30
   0  10   3    1.15    0.25
   0  10   3    1.79    0.29
   0  10   3    1.84    0.26
   0  10   3    1.59    0.25
  -1 -10  -3    0.64    0.20
  -1 -10  -3    0.72    0.15
   1  10   3    0.60    0.16
   1  10   3    0.53    0.14
   1  10   3    0.70    0.19
   1  10   3    0.26    0.23
  -2 -10  -3    1.16    0.22
  -2 -10  -3    0.63    0.18
   2  10   3    0.88    0.18
   2  10   3    1.00    0.21
   2  10   3    1.14    0.19
   2  10   3    0.93    0.32
  -3 -10  -3    6.40    0.51
  -3 -10  -3    6.45    0.52
   3  10   3    6.66    0.76
   3  10   3    7.28    0.59
   3  10   3    5.62    0.50
  -4 -10  -3    3.02    0.42
  -4 -10  -3    2.19    0.27
   4  10   3    2.40    0.53
   4  10   3    2.99    0.36
  -5 -10  -3    0.31    0.23
  -5 -10  -3    0.74    0.30
   5  10   3   -0.17    0.36
   5  10   3   -0.14    0.26
   4 -11  -3   -0.22    0.29
   4 -11  -3   -0.09    0.36
  -4  11   3    0.32    0.28
   3 -11  -3    0.69    0.22
   3 -11  -3    0.55    0.31
   3 -11  -3    0.80    0.37
  -3  11   3    0.53    0.29
   2 -11  -3   18.46    1.36
   2 -11  -3   19.23    1.73
   2 -11  -3   20.61    1.79
  -2  11   3   18.50    1.34
  -2  11   3   18.45    1.49
   1 -11  -3    1.33    0.28
   1 -11  -3    1.71    0.30
   1 -11  -3    2.01    0.39
  -1  11   3    1.73    0.29
  -1  11   3    1.85    0.22
  -1  11   3    2.39    0.32
   0 -11  -3    8.79    0.68
   0 -11  -3    8.36    0.73
   0  11   3    7.06    0.70
   0  11   3    7.11    0.62
   0  11   3    7.08    0.65
  -1 -11  -3   -0.15    0.12
  -1 -11  -3    0.11    0.10
   1  11   3    0.03    0.17
   1  11   3   -0.04    0.09
   1  11   3   -0.03    0.17
   1  11   3   -0.21    0.15
  -2 -11  -3    1.96    0.29
  -2 -11  -3    2.15    0.29
   2  11   3    1.62    0.28
   2  11   3    1.73    0.25
   2  11   3    1.97    0.41
   2  11   3    2.00    0.28
  -3 -11  -3    0.89    0.22
   3  11   3    0.93    0.19
   3  11   3    0.82    0.22
   3  11   3    0.19    0.32
  -4 -11  -3    1.27    0.22
  -4 -11  -3    1.44    0.32
   4  11   3    0.96    0.43
   4  11   3    1.27    0.27
  -5 -11  -3    0.14    0.20
  -5 -11  -3    0.11    0.20
   5  11   3    0.06    0.41
   5  11   3   -0.44    0.36
   4 -12  -3    0.18    0.34
   4 -12  -3    0.28    0.36
  -4  12   3    0.36    0.31
   3 -12  -3    0.80    0.25
   3 -12  -3    0.77    0.29
   3 -12  -3    0.84    0.42
  -3  12   3    0.98    0.35
   2 -12  -3   -0.13    0.17
   2 -12  -3    0.35    0.23
   2 -12  -3    0.16    0.32
  -2  12   3    0.09    0.20
  -2  12   3    0.48    0.30
   1 -12  -3    9.76    0.93
   1 -12  -3   11.44    1.06
   1 -12  -3    9.87    0.84
  -1  12   3    8.72    0.86
  -1  12   3    9.08    0.78
   0 -12  -3    0.43    0.17
   0 -12  -3    0.23    0.26
   0  12   3    0.25    0.22
   0  12   3    0.35    0.25
   0  12   3    0.19    0.18
  -1 -12  -3    0.10    0.11
  -1 -12  -3    0.20    0.17
   1  12   3    0.06    0.18
   1  12   3    0.08    0.11
   1  12   3   -0.08    0.19
   1  12   3    0.00    0.26
  -2 -12  -3   -0.15    0.14
   2  12   3   -0.22    0.17
   2  12   3    0.21    0.29
   2  12   3   -0.23    0.10
  -3 -12  -3    0.55    0.21
   3  12   3    0.88    0.32
   3  12   3    0.81    0.24
  -4 -12  -3    0.02    0.17
  -4 -12  -3    0.45    0.25
   4  12   3    0.15    0.20
   4  12   3    0.13    0.30
  -5 -12  -3    0.27    0.30
   5  12   3    0.37    0.36
   5  12   3    0.79    0.40
   3 -13  -3    0.00    0.26
   3 -13  -3   -0.06    0.27
   3 -13  -3    0.13    0.32
  -3  13   3    0.15    0.32
   2 -13  -3    0.19    0.33
   2 -13  -3    0.50    0.24
   2 -13  -3    0.26    0.23
  -2  13   3    0.20    0.19
  -2  13   3   -0.03    0.21
   1 -13  -3    0.39    0.20
   1 -13  -3    0.65    0.34
   1 -13  -3    0.08    0.28
  -1  13   3   -0.11    0.26
  -1  13   3    0.36    0.24
   0 -13  -3    4.08    0.49
   0 -13  -3    4.10    0.48
   0  13   3    3.59    0.50
   0  13   3    3.72    0.45
   0  13   3    3.97    0.47
  -1 -13  -3    0.31    0.26
  -1 -13  -3    0.71    0.16
   1  13   3    0.56    0.33
   1  13   3    0.54    0.20
   1  13   3    0.45    0.24
  -2 -13  -3    1.11    0.30
   2  13   3    0.96    0.26
   2  13   3    1.01    0.34
   2  13   3    1.55    0.28
  -3 -13  -3   -0.08    0.19
   3  13   3   -0.06    0.23
   3  13   3   -0.34    0.20
  -4 -13  -3    0.51    0.25
  -4 -13  -3    0.87    0.23
   4  13   3    0.82    0.38
   4  13   3    0.60    0.26
  -5 -13  -3   -0.38    0.28
   5  13   3    0.67    0.49
   3 -14  -3    0.09    0.45
   3 -14  -3    0.29    0.30
   3 -14  -3    0.60    0.33
  -3  14   3    0.06    0.35
   2 -14  -3   -0.24    0.28
   2 -14  -3    0.26    0.23
   2 -14  -3    0.08    0.28
  -2  14   3    0.10    0.19
  -2  14   3    0.18    0.32
   1 -14  -3   -0.09    0.15
   1 -14  -3   -0.51    0.29
   1 -14  -3    0.22    0.23
  -1  14   3    0.08    0.22
  -1  14   3   -0.42    0.18
   0 -14  -3    1.17    0.35
   0 -14  -3    1.42    0.28
   0  14   3    0.92    0.34
   0  14   3    1.80    0.39
  -1 -14  -3    0.67    0.31
   1  14   3    0.65    0.27
   1  14   3    0.52    0.23
   1  14   3    0.38    0.25
  -2 -14  -3   -0.40    0.19
   2  14   3    0.08    0.21
   2  14   3   -0.04    0.22
   2  14   3    0.04    0.26
  -3 -14  -3    0.45    0.24
   3  14   3    0.80    0.36
   3  14   3    1.00    0.28
  -4 -14  -3    0.20    0.24
  -4 -14  -3   -0.01    0.19
   4  14   3   -0.12    0.30
   2 -15  -3   -0.10    0.39
   2 -15  -3    0.14    0.23
   2 -15  -3    0.21    0.24
  -2  15   3   -0.20    0.32
  -2  15   3    0.07    0.21
   1 -15  -3    0.26    0.32
   1 -15  -3    0.07    0.19
   1 -15  -3   -0.19    0.32
  -1  15   3    0.08    0.32
  -1  15   3    0.28    0.26
   0 -15  -3    1.74    0.40
   0 -15  -3    1.10    0.27
   0  15   3    1.24    0.37
   0  15   3    1.31    0.31
  -1 -15  -3    0.15    0.23
   1  15   3    0.27    0.27
   1  15   3   -0.23    0.15
   1  15   3    0.06    0.24
  -2 -15  -3   -0.04    0.18
   2  15   3    0.15    0.26
   2  15   3    0.10    0.27
   2  15   3    0.14    0.17
  -3 -15  -3    1.43    0.33
   3  15   3    2.15    0.37
   3  15   3    1.40    0.44
  -4 -15  -3    0.44    0.28
  -4 -15  -3    0.17    0.21
   4  15   3    0.18    0.44
   2 -16  -3   -0.56    0.40
   2 -16  -3    0.35    0.37
  -2  16   3    0.21    0.38
   1 -16  -3   -0.20    0.22
  -1  16   3    0.12    0.25
  -1  16   3    0.00    0.23
   0 -16  -3    1.10    0.40
   0  16   3    0.73    0.34
   0  16   3    0.36    0.32
  -1 -16  -3    0.31    0.34
   1  16   3   -0.11    0.20
   1  16   3    0.32    0.36
   1  16   3    0.25    0.23
  -2 -16  -3    0.29    0.30
   2  16   3    0.35    0.30
   2  16   3    0.49    0.39
  -3 -16  -3   -0.10    0.24
   3  16   3   -0.07    0.30
   3  16   3    0.21    0.28
   1 -17  -3    0.77    0.42
  -1  17   3    1.48    0.43
  -1  17   3    0.49    0.32
   0 -17  -3   -0.03    0.24
   0  17   3    0.48    0.27
   0  17   3   -0.25    0.30
  -1 -17  -3   -0.05    0.26
   1  17   3   -0.01    0.28
   1  17   3    0.65    0.35
   1  17   3   -0.09    0.33
  -2 -17  -3    1.11    0.37
   2  17   3    1.09    0.36
   2  17   3    1.32    0.51
   2  15  -4   -0.22    0.25
   2  15  -4   -0.03    0.40
  -2 -15   4   -0.17    0.29
   1  15  -4    2.10    0.52
   1  15  -4    2.04    0.43
  -1 -15   4    2.10    0.41
   0  15  -4   -0.20    0.27
   0  15  -4    0.62    0.32
   0  15  -4   -0.41    0.32
   0 -15   4    0.19    0.35
  -1  15  -4    0.80    0.38
  -1  15  -4    0.90    0.39
   1 -15   4    0.41    0.30
   1 -15   4    0.13    0.29
   3  14  -4   -0.15    0.37
   3  14  -4    0.17    0.44
  -3 -14   4   -0.04    0.23
   2  14  -4    0.35    0.39
   2  14  -4    0.45    0.37
  -2 -14   4   -0.04    0.26
   1  14  -4    1.44    0.43
   1  14  -4    1.26    0.42
   1  14  -4    0.69    0.30
  -1 -14   4    0.81    0.35
   0  14  -4   -0.28    0.30
   0  14  -4    0.09    0.27
   0  14  -4    0.23    0.28
   0 -14   4    0.09    0.25
  -1  14  -4   -0.17    0.29
  -1  14  -4   -0.47    0.17
   1 -14   4    0.14    0.26
   1 -14   4   -0.44    0.29
  -2  14  -4    1.00    0.39
   2 -14   4    0.61    0.37
   2 -14   4    0.11    0.42
   3  13  -4    1.33    0.42
   3  13  -4    0.49    0.35
  -3 -13   4    1.21    0.30
   2  13  -4   -0.22    0.24
   2  13  -4    0.06    0.33
  -2 -13   4    0.13    0.25
   1  13  -4    0.09    0.34
   1  13  -4    0.75    0.36
   1  13  -4    0.14    0.18
  -1 -13   4    0.67    0.32
   0  13  -4    3.99    0.57
   0  13  -4    4.10    0.57
   0  13  -4    3.42    0.47
   0 -13   4    4.14    0.55
  -1  13  -4    0.55    0.26
  -1  13  -4    0.24    0.23
  -1  13  -4    0.48    0.28
   1 -13   4    0.30    0.35
   1 -13   4    0.34    0.33
  -2  13  -4   -0.22    0.29
   2 -13   4    0.00    0.31
   2 -13   4   -0.37    0.24
  -3  13  -4    0.59    0.36
   3 -13   4    0.28    0.26
   4  12  -4    0.40    0.33
   4  12  -4   -0.16    0.34
  -4 -12   4   -0.25    0.16
   3  12  -4   -0.46    0.33
   3  12  -4    0.18    0.26
  -3 -12   4    0.00    0.18
   2  12  -4    0.50    0.38
   2  12  -4    0.85    0.30
  -2 -12   4    1.02    0.28
   1  12  -4    0.29    0.30
   1  12  -4    0.50    0.25
   1  12  -4    0.19    0.23
  -1 -12   4    0.47    0.22
   0  12  -4    4.32    0.56
   0  12  -4    4.76    0.60
   0  12  -4    4.00    0.54
   0 -12   4    4.92    0.61
   0 -12   4    5.98    0.61
  -1  12  -4   -0.20    0.18
  -1  12  -4    0.07    0.20
  -1  12  -4    0.37    0.29
   1 -12   4   -0.17    0.28
   1 -12   4   -0.12    0.28
  -2  12  -4    0.41    0.24
  -2  12  -4    0.21    0.24
   2 -12   4    0.64    0.32
   2 -12   4    0.08    0.34
  -3  12  -4   -0.61    0.29
   3 -12   4   -0.37    0.19
   3 -12   4    0.00    0.28
   3 -12   4    0.53    0.28
   4  11  -4    0.17    0.33
   4  11  -4    0.33    0.40
  -4 -11   4   -0.17    0.16
   3  11  -4    2.18    0.54
   3  11  -4    2.79    0.45
  -3 -11   4    3.02    0.37
   2  11  -4    0.46    0.20
   2  11  -4    0.53    0.35
   2  11  -4    0.51    0.30
  -2 -11   4    0.42    0.18
  -2 -11   4    0.28    0.22
   1  11  -4    1.73    0.38
   1  11  -4    2.06    0.33
   1  11  -4    2.72    0.43
  -1 -11   4    2.12    0.24
  -1 -11   4    2.06    0.35
   0  11  -4    3.91    0.56
   0  11  -4    4.62    0.54
   0  11  -4    3.87    0.50
   0 -11   4    4.40    0.51
   0 -11   4    5.00    0.57
  -1  11  -4    0.52    0.22
  -1  11  -4    0.17    0.20
  -1  11  -4    0.03    0.19
   1 -11   4    0.42    0.30
   1 -11   4    0.07    0.21
   1 -11   4    0.20    0.13
  -2  11  -4    0.02    0.24
  -2  11  -4    0.17    0.21
   2 -11   4    0.05    0.16
   2 -11   4    0.31    0.21
   2 -11   4    0.27    0.25
  -3  11  -4    0.26    0.30
   3 -11   4   -0.27    0.31
   3 -11   4   -0.30    0.26
   3 -11   4   -0.15    0.20
  -4  11  -4    0.82    0.35
   4 -11   4    0.30    0.32
   4 -11   4   -0.26    0.39
   5  10  -4   -0.27    0.27
   5  10  -4   -0.14    0.31
  -5 -10   4    0.13    0.32
   4  10  -4    1.27    0.38
   4  10  -4    1.01    0.45
  -4 -10   4    1.11    0.21
  -4 -10   4    1.65    0.37
   3  10  -4   -0.40    0.19
   3  10  -4    0.33    0.22
  -3 -10   4   -0.07    0.18
   2  10  -4    0.10    0.27
   2  10  -4    0.22    0.24
   2  10  -4    0.45    0.19
  -2 -10   4    0.66    0.22
  -2 -10   4    0.37    0.18
   1  10  -4   21.01    1.45
   1  10  -4   15.66    1.49
   1  10  -4   18.02    1.26
  -1 -10   4   19.27    1.29
  -1 -10   4   18.14    1.20
   0  10  -4    0.86    0.23
   0  10  -4    0.88    0.25
   0  10  -4    0.71    0.27
   0 -10   4    1.27    0.31
   0 -10   4    0.56    0.06
   0 -10   4    1.26    0.27
  -1  10  -4    1.90    0.38
  -1  10  -4    1.96    0.38
  -1  10  -4    1.60    0.31
   1 -10   4    2.67    0.41
   1 -10   4    2.86    0.45
   1 -10   4    1.87    0.28
  -2  10  -4    4.59    0.44
  -2  10  -4    4.95    0.52
  -2  10  -4    5.54    0.59
   2 -10   4    5.74    0.67
   2 -10   4    4.59    0.59
   2 -10   4    4.64    0.56
  -3  10  -4   -0.05    0.19
   3 -10   4   -0.39    0.22
   3 -10   4    0.24    0.23
   3 -10   4    0.00    0.33
  -4  10  -4    0.29    0.31
   4 -10   4    0.04    0.28
   4 -10   4    0.17    0.29
   5   9  -4   -0.46    0.19
   5   9  -4   -0.63    0.37
  -5  -9   4    0.66    0.37
   4   9  -4    2.06    0.42
   4   9  -4    1.03    0.46
  -4  -9   4    1.26    0.33
  -4  -9   4    1.28    0.20
   3   9  -4    2.36    0.40
   3   9  -4    1.36    0.44
  -3  -9   4    1.52    0.26
  -3  -9   4    2.08    0.34
   2   9  -4    4.59    0.55
   2   9  -4    4.94    0.43
   2   9  -4    4.07    0.58
  -2  -9   4    4.47    0.40
  -2  -9   4    4.97    0.46
  -2  -9   4    4.72    0.44
   1   9  -4   20.53    1.84
   1   9  -4   23.90    1.74
   1   9  -4   23.39    1.57
  -1  -9   4   24.08    1.50
  -1  -9   4   24.93    1.59
   0   9  -4    0.23    0.16
   0   9  -4    0.13    0.21
   0   9  -4    0.14    0.19
   0  -9   4    0.28    0.21
   0  -9   4    0.14    0.15
   0  -9   4    0.10    0.04
  -1   9  -4    0.42    0.17
  -1   9  -4    0.43    0.20
  -1   9  -4    0.05    0.23
   1  -9   4    0.89    0.28
   1  -9   4    0.59    0.21
   1  -9   4    0.41    0.15
  -2   9  -4    0.52    0.22
  -2   9  -4    0.27    0.24
  -2   9  -4    0.61    0.14
   2  -9   4    0.78    0.32
   2  -9   4    0.38    0.21
   2  -9   4    0.52    0.27
  -3   9  -4    0.73    0.30
   3  -9   4    1.05    0.31
   3  -9   4    0.96    0.38
   3  -9   4    1.56    0.33
  -4   9  -4    0.16    0.27
   4  -9   4    0.25    0.30
   4  -9   4    0.15    0.27
   5   8  -4   -0.52    0.36
   5   8  -4    0.37    0.33
  -5  -8   4   -0.24    0.28
   4   8  -4    2.19    0.50
   4   8  -4    1.65    0.35
  -4  -8   4    1.33    0.18
  -4  -8   4    1.64    0.35
   3   8  -4    0.31    0.26
   3   8  -4    0.09    0.22
  -3  -8   4   -0.01    0.14
  -3  -8   4    0.04    0.14
   2   8  -4    1.34    0.21
   2   8  -4    1.03    0.29
   2   8  -4    1.17    0.26
  -2  -8   4    1.67    0.26
  -2  -8   4    1.28    0.24
  -2  -8   4    1.49    0.23
  -2  -8   4    1.44    0.22
   1   8  -4    4.65    0.48
   1   8  -4    3.90    0.53
   1   8  -4    4.81    0.44
  -1  -8   4    5.20    0.45
  -1  -8   4    4.97    0.37
  -1  -8   4    5.18    0.46
   0   8  -4    0.08    0.17
   0   8  -4    0.54    0.18
   0   8  -4    0.52    0.21
   0  -8   4    0.44    0.18
   0  -8   4    0.24    0.06
   0  -8   4    0.72    0.21
  -1   8  -4   12.19    1.04
  -1   8  -4   14.11    1.04
  -1   8  -4   12.91    0.97
   1  -8   4   14.90    1.25
   1  -8   4   13.51    0.98
   1  -8   4   11.91    1.15
  -2   8  -4    0.04    0.19
  -2   8  -4    0.02    0.24
  -2   8  -4    0.17    0.10
   2  -8   4   -0.01    0.10
   2  -8   4    0.03    0.16
   2  -8   4    0.02    0.16
   2  -8   4    0.47    0.26
  -3   8  -4   -0.16    0.23
   3  -8   4    0.12    0.28
   3  -8   4    0.06    0.21
   3  -8   4   -0.18    0.14
  -4   8  -4    1.61    0.31
  -4   8  -4    1.95    0.33
   4  -8   4    2.39    0.38
   4  -8   4    1.78    0.39
   4  -8   4    2.08    0.49
   4  -8   4    1.53    0.31
  -5   8  -4    0.29    0.28
   5  -8   4   -0.22    0.27
   5  -8   4   -0.14    0.42
   5   7  -4    0.18    0.31
   5   7  -4    0.49    0.33
  -5  -7   4    0.05    0.28
   4   7  -4    0.12    0.14
   4   7  -4    0.24    0.28
  -4  -7   4    0.04    0.16
  -4  -7   4    0.18    0.10
   3   7  -4    0.32    0.20
   3   7  -4    0.34    0.12
   3   7  -4    0.09    0.09
  -3  -7   4    0.11    0.12
  -3  -7   4    0.15    0.13
  -3  -7   4   -0.03    0.18
  -3  -7   4    0.21    0.11
   2   7  -4    0.45    0.23
   2   7  -4    0.43    0.14
  -2  -7   4    0.13    0.15
  -2  -7   4    0.35    0.15
  -2  -7   4    0.29    0.13
  -2  -7   4    0.50    0.16
   1   7  -4    3.52    0.49
   1   7  -4    4.38    0.39
   1   7  -4    4.67    0.43
  -1  -7   4    4.28    0.40
  -1  -7   4    4.07    0.38
  -1  -7   4    4.17    0.33
   0   7  -4    9.39    0.70
   0   7  -4    8.02    0.64
   0   7  -4    8.09    0.72
   0  -7   4   10.14    0.81
   0  -7   4    8.44    0.63
   0  -7   4    6.92    0.69
  -1   7  -4    6.37    0.54
  -1   7  -4    5.56    0.54
  -1   7  -4    6.43    0.55
   1  -7   4    6.71    0.66
   1  -7   4    6.27    0.55
  -2   7  -4    0.38    0.18
  -2   7  -4    0.33    0.09
  -2   7  -4    0.10    0.14
   2  -7   4    0.22    0.10
   2  -7   4    0.25    0.18
   2  -7   4   -0.07    0.20
  -3   7  -4    3.67    0.44
   3  -7   4    3.80    0.46
   3  -7   4    5.37    0.54
   3  -7   4    3.77    0.63
  -4   7  -4    0.45    0.26
  -4   7  -4    0.68    0.21
   4  -7   4    0.28    0.26
   4  -7   4    0.53    0.30
   4  -7   4    0.82    0.25
  -5   7  -4    0.39    0.26
   5  -7   4    0.16    0.29
   5  -7   4    0.08    0.38
   5   6  -4    0.03    0.21
   5   6  -4    0.44    0.25
  -5  -6   4    0.55    0.27
   4   6  -4    0.20    0.16
   4   6  -4    0.32    0.22
  -4  -6   4    0.37    0.14
  -4  -6   4    0.28    0.08
  -4  -6   4    0.17    0.19
   3   6  -4    1.81    0.20
   3   6  -4    1.75    0.25
   3   6  -4    1.78    0.32
  -3  -6   4    2.00    0.22
  -3  -6   4    2.00    0.30
  -3  -6   4    2.10    0.23
  -3  -6   4    2.06    0.22
   2   6  -4    3.43    0.29
   2   6  -4    2.99    0.29
   2   6  -4    2.71    0.37
   2   6  -4    3.80    0.41
  -2  -6   4    3.18    0.32
  -2  -6   4    2.97    0.30
  -2  -6   4    2.97    0.32
   1   6  -4    0.48    0.19
   1   6  -4    0.28    0.14
   1   6  -4    0.38    0.13
  -1  -6   4    0.09    0.12
  -1  -6   4    0.25    0.14
  -1  -6   4    0.37    0.10
   0   6  -4   12.69    1.18
   0   6  -4   14.44    1.02
   0   6  -4   16.15    1.12
   0   6  -4   12.95    1.32
   0  -6   4   15.22    1.03
   0  -6   4   15.33    1.03
   0  -6   4   15.63    0.94
   0  -6   4   17.64    1.35
  -1   6  -4    4.41    0.44
  -1   6  -4    5.67    0.46
  -1   6  -4    5.02    0.46
   1  -6   4    5.03    0.54
   1  -6   4    5.17    0.34
   1  -6   4    4.61    0.45
  -2   6  -4    0.11    0.06
  -2   6  -4    0.10    0.14
  -2   6  -4    0.27    0.14
   2  -6   4    0.19    0.19
   2  -6   4    0.10    0.09
   2  -6   4    0.47    0.18
   2  -6   4    0.14    0.15
  -3   6  -4   26.23    1.75
   3  -6   4   24.08    1.73
   3  -6   4   24.53    2.35
   3  -6   4   28.89    2.05
  -4   6  -4    0.24    0.15
  -4   6  -4   -0.03    0.20
   4  -6   4    0.18    0.25
   4  -6   4   -0.04    0.20
   4  -6   4    0.04    0.19
  -5   6  -4    0.58    0.26
  -5   6  -4    0.39    0.19
   5  -6   4    0.09    0.31
   6   5  -4   -0.16    0.23
   6   5  -4   -0.10    0.39
  -6  -5   4    0.17    0.25
   5   5  -4   -0.12    0.21
   5   5  -4    0.40    0.31
  -5  -5   4    0.05    0.15
  -5  -5   4    0.12    0.21
   4   5  -4    2.39    0.38
   4   5  -4    2.55    0.44
  -4  -5   4    3.28    0.30
  -4  -5   4    2.70    0.42
   3   5  -4    0.25    0.09
   3   5  -4    0.22    0.22
   3   5  -4    0.23    0.13
  -3  -5   4    0.05    0.09
  -3  -5   4    0.21    0.11
  -3  -5   4   -0.13    0.16
   2   5  -4   24.55    2.06
   2   5  -4   24.54    1.59
   2   5  -4   24.42    1.82
  -2  -5   4   25.11    1.60
  -2  -5   4   25.62    1.73
  -2  -5   4   26.11    1.61
   1   5  -4    1.09    0.18
   1   5  -4    1.27    0.19
   1   5  -4    0.97    0.20
  -1  -5   4    1.05    0.19
  -1  -5   4    1.17    0.17
  -1  -5   4    1.45    0.18
   0   5  -4   13.68    1.14
   0   5  -4   12.19    1.24
   0   5  -4   13.68    0.96
   0   5  -4   14.06    1.04
   0  -5   4   13.94    0.96
   0  -5   4   16.37    1.25
   0  -5   4   15.03    0.96
  -1   5  -4    1.19    0.23
  -1   5  -4    1.01    0.17
  -1   5  -4    1.28    0.22
  -1   5  -4    1.51    0.22
   1  -5   4    1.21    0.24
   1  -5   4    1.45    0.12
   1  -5   4    1.41    0.24
  -2   5  -4   -0.04    0.11
  -2   5  -4    0.01    0.13
  -2   5  -4   -0.04    0.15
  -2   5  -4   -0.03    0.02
   2  -5   4   -0.02    0.12
   2  -5   4   -0.07    0.08
   2  -5   4   -0.16    0.14
   2  -5   4    0.01    0.14
  -3   5  -4    2.47    0.32
  -3   5  -4    2.44    0.31
   3  -5   4    2.53    0.36
   3  -5   4    2.47    0.29
   3  -5   4    2.64    0.33
   3  -5   4    2.35    0.45
  -4   5  -4    1.25    0.24
  -4   5  -4    1.61    0.29
   4  -5   4    1.07    0.35
   4  -5   4    1.33    0.29
   4  -5   4    1.35    0.27
  -5   5  -4    0.11    0.21
  -5   5  -4    0.09    0.16
   5  -5   4    0.25    0.27
   5  -5   4   -0.10    0.24
   6   4  -4    0.01    0.25
   6   4  -4    0.48    0.34
  -6  -4   4    0.12    0.19
  -6  -4   4    0.02    0.32
   5   4  -4    0.11    0.24
   5   4  -4    0.29    0.23
   5   4  -4   -0.41    0.24
  -5  -4   4    0.12    0.21
  -5  -4   4    0.06    0.14
   4   4  -4    0.59    0.21
   4   4  -4    0.07    0.26
  -4  -4   4    1.04    0.19
  -4  -4   4    0.51    0.26
   3   4  -4    0.25    0.07
   3   4  -4    0.13    0.06
   3   4  -4   -0.16    0.18
   3   4  -4    0.15    0.13
  -3  -4   4   -0.20    0.14
  -3  -4   4    0.10    0.07
  -3  -4   4   -0.11    0.08
  -3  -4   4    0.15    0.09
   2   4  -4   32.91    2.80
   2   4  -4   34.48    2.13
   2   4  -4   34.67    2.42
   2   4  -4   32.44    2.13
  -2  -4   4   32.98    2.30
  -2  -4   4   35.99    2.14
  -2  -4   4   34.90    2.14
   1   4  -4   76.15    4.86
   1   4  -4   74.56    5.38
   1   4  -4   77.33    4.86
   1   4  -4   87.71    6.54
   1   4  -4   86.84    6.36
  -1  -4   4   79.23    4.87
  -1  -4   4   77.22    4.87
  -1  -4   4   67.51    5.37
  -1  -4   4   78.76    5.17
   0   4  -4   32.74    3.15
   0   4  -4   36.58    2.60
   0   4  -4   41.00    2.82
   0   4  -4   37.76    2.37
   0   4  -4   35.49    2.37
   0  -4   4   39.58    2.38
   0  -4   4   39.70    3.16
   0  -4   4   36.28    2.37
   0  -4   4   35.03    2.60
   0  -4   4   40.80    3.06
  -1   4  -4   11.17    0.81
  -1   4  -4   11.71    0.80
  -1   4  -4   10.15    0.88
  -1   4  -4   10.86    0.93
  -1   4  -4   10.00    1.04
  -1   4  -4   12.47    0.87
   1  -4   4   12.25    0.80
   1  -4   4   11.41    0.80
   1  -4   4   12.51    0.87
   1  -4   4   11.52    1.06
   1  -4   4   14.33    0.96
  -2   4  -4    1.58    0.22
  -2   4  -4    1.42    0.22
  -2   4  -4    1.61    0.25
  -2   4  -4    1.59    0.25
   2  -4   4    1.68    0.25
   2  -4   4    1.74    0.26
   2  -4   4    1.43    0.27
   2  -4   4    1.65    0.19
  -3   4  -4    0.62    0.16
  -3   4  -4    0.73    0.16
  -3   4  -4    0.45    0.18
  -3   4  -4    0.86    0.19
   3  -4   4    0.29    0.14
   3  -4   4    0.45    0.21
   3  -4   4    0.77    0.22
   3  -4   4    0.48    0.15
  -4   4  -4    1.55    0.29
  -4   4  -4    1.06    0.22
   4  -4   4    0.96    0.28
   4  -4   4    0.98    0.22
   4  -4   4    1.64    0.42
  -5   4  -4    4.17    0.50
  -5   4  -4    4.38    0.48
   5  -4   4    5.81    0.59
   5  -4   4    4.14    0.73
  -6   4  -4    0.22    0.20
  -6   4  -4    0.26    0.21
   6  -4   4   -0.29    0.38
   6   3  -4    1.17    0.38
   6   3  -4    1.51    0.43
   6   3  -4    1.26    0.39
   6   3  -4    1.89    0.44
  -6  -3   4    1.28    0.40
   5   3  -4    0.03    0.21
   5   3  -4    0.01    0.19
   5   3  -4   -0.20    0.18
  -5  -3   4   -0.16    0.17
  -5  -3   4    0.07    0.17
   4   3  -4    2.55    0.37
   4   3  -4    1.38    0.32
  -4  -3   4    1.76    0.24
  -4  -3   4    1.76    0.32
   3   3  -4    9.80    0.62
   3   3  -4    9.31    0.90
   3   3  -4    8.56    0.79
   3   3  -4    8.98    0.61
  -3  -3   4   10.55    0.67
  -3  -3   4    9.63    0.63
  -3  -3   4   10.10    0.78
  -3  -3   4   10.06    0.63
   2   3  -4    4.12    0.33
   2   3  -4    3.85    0.39
   2   3  -4    3.54    0.39
   2   3  -4    3.43    0.28
   2   3  -4    3.69    0.29
  -2  -3   4    4.08    0.30
  -2  -3   4    3.93    0.37
  -2  -3   4    3.73    0.30
   1   3  -4   12.90    0.83
   1   3  -4   12.05    0.93
   1   3  -4   13.50    1.04
   1   3  -4   14.35    1.08
   1   3  -4   12.28    0.81
   1   3  -4   11.83    0.82
  -1  -3   4   13.22    0.84
  -1  -3   4   11.23    0.92
  -1  -3   4   12.61    0.83
  -1  -3   4   10.60    1.04
   0   3  -4   12.30    0.91
   0   3  -4   13.40    0.98
   0   3  -4   12.21    0.83
   0   3  -4   12.01    0.83
   0   3  -4   11.03    1.08
   0  -3   4   12.25    0.84
   0  -3   4   12.67    1.08
   0  -3   4   11.32    0.91
   0  -3   4   13.88    1.03
   0  -3   4   12.64    0.83
  -1   3  -4  152.25   14.20
  -1   3  -4  174.47   11.59
  -1   3  -4  160.88   12.57
  -1   3  -4  177.50   10.54
  -1   3  -4  165.01   10.54
   1  -3   4  195.14   12.58
   1  -3   4  186.02   11.60
   1  -3   4  171.64   10.54
   1  -3   4  160.59   14.21
   1  -3   4  171.33   10.54
  -2   3  -4    0.11    0.14
  -2   3  -4    0.33    0.14
  -2   3  -4    0.33    0.12
  -2   3  -4    0.29    0.14
  -2   3  -4    0.18    0.13
   2  -3   4    0.36    0.12
   2  -3   4    0.50    0.16
   2  -3   4    0.30    0.15
   2  -3   4    0.20    0.13
  -3   3  -4    0.52    0.15
  -3   3  -4    0.55    0.15
  -3   3  -4    0.68    0.15
  -3   3  -4    0.73    0.20
   3  -3   4    0.93    0.19
   3  -3   4    0.72    0.21
   3  -3   4    0.92    0.24
  -4   3  -4    0.55    0.20
  -4   3  -4    0.93    0.22
  -4   3  -4    0.51    0.20
  -4   3  -4    0.96    0.21
   4  -3   4    0.77    0.20
   4  -3   4    0.74    0.30
   4  -3   4    0.69    0.24
  -5   3  -4    0.14    0.19
  -5   3  -4    0.38    0.27
  -5   3  -4    0.04    0.17
   5  -3   4    0.18    0.36
   5  -3   4    0.14    0.26
  -6   3  -4    0.85    0.22
  -6   3  -4    0.21    0.21
   6  -3   4    0.55    0.38
   6   2  -4    1.06    0.35
   6   2  -4    1.03    0.38
   6   2  -4    1.10    0.42
  -6  -2   4    1.37    0.35
   5   2  -4    2.41    0.45
   5   2  -4    2.24    0.44
  -5  -2   4    2.54    0.33
  -5  -2   4    2.33    0.44
   4   2  -4    0.92    0.26
   4   2  -4    1.03    0.27
  -4  -2   4    0.50    0.27
  -4  -2   4    0.67    0.18
   3   2  -4    0.72    0.20
   3   2  -4    0.87    0.09
   3   2  -4    0.80    0.08
  -3  -2   4    1.20    0.16
  -3  -2   4    0.79    0.10
  -3  -2   4    0.56    0.22
  -3  -2   4    0.85    0.10
   2   2  -4   31.53    2.70
   2   2  -4   29.97    2.29
   2   2  -4   31.98    2.02
   2   2  -4   33.55    2.07
   2   2  -4   32.87    2.03
  -2  -2   4   33.68    2.21
  -2  -2   4   32.65    2.03
  -2  -2   4   33.74    2.03
   1   2  -4    0.97    0.12
   1   2  -4    1.08    0.13
   1   2  -4    0.72    0.12
   1   2  -4    0.52    0.12
   1   2  -4    1.13    0.13
   1   2  -4    0.96    0.17
  -1  -2   4    0.83    0.13
  -1  -2   4    0.79    0.12
  -1  -2   4    0.82    0.14
   0   2  -4    1.01    0.15
   0   2  -4    1.05    0.14
   0   2  -4    1.03    0.17
   0   2  -4    1.12    0.15
   0   2  -4    1.27    0.15
   0  -2   4    1.45    0.14
   0  -2   4    1.16    0.15
   0  -2   4    1.10    0.16
   0  -2   4    1.37    0.16
   0  -2   4    1.07    0.15
   0  -2   4    1.22    0.19
  -1   2  -4    1.44    0.19
  -1   2  -4    1.02    0.19
  -1   2  -4    1.24    0.16
  -1   2  -4    1.17    0.19
  -1   2  -4    1.32    0.18
   1  -2   4    1.03    0.19
   1  -2   4    0.92    0.18
   1  -2   4    1.41    0.17
   1  -2   4    1.30    0.16
   1  -2   4    1.09    0.16
  -2   2  -4   36.05    2.35
  -2   2  -4   39.00    2.32
  -2   2  -4   34.03    2.75
  -2   2  -4   37.57    2.31
  -2   2  -4   31.51    3.11
   2  -2   4   36.25    2.31
   2  -2   4   37.22    2.76
   2  -2   4   35.14    3.13
   2  -2   4   41.80    2.54
  -3   2  -4    0.02    0.08
  -3   2  -4    0.15    0.13
  -3   2  -4   -0.24    0.10
  -3   2  -4    0.14    0.15
   3  -2   4    0.27    0.16
   3  -2   4    0.13    0.14
   3  -2   4    0.01    0.11
  -4   2  -4   -0.35    0.14
  -4   2  -4   -0.24    0.11
  -4   2  -4   -0.07    0.12
  -4   2  -4   -0.32    0.11
   4  -2   4    0.05    0.18
   4  -2   4   -0.40    0.09
   4  -2   4   -0.46    0.23
  -5   2  -4    0.44    0.26
  -5   2  -4    0.02    0.19
  -5   2  -4    0.22    0.18
   5  -2   4    1.04    0.43
   5  -2   4    0.80    0.30
  -6   2  -4   -0.44    0.28
  -6   2  -4    0.03    0.16
  -6   2  -4   -0.12    0.20
   6  -2   4    0.29    0.31
   6   1  -4    0.10    0.23
   6   1  -4    0.59    0.34
  -6  -1   4   -0.05    0.30
   5   1  -4    0.14    0.26
   5   1  -4    0.14    0.23
  -5  -1   4    0.08    0.26
   4   1  -4   15.45    1.51
   4   1  -4   15.64    1.51
  -4  -1   4   16.61    1.26
  -4  -1   4   18.11    1.14
   3   1  -4    0.80    0.21
   3   1  -4    0.60    0.17
   3   1  -4    0.75    0.08
   3   1  -4    0.78    0.08
  -3  -1   4    0.64    0.09
  -3  -1   4    0.84    0.23
  -3  -1   4    0.85    0.15
  -3  -1   4    0.65    0.10
   2   1  -4    3.92    0.37
   2   1  -4    3.23    0.25
   2   1  -4    3.50    0.30
  -2  -1   4    3.47    0.26
  -2  -1   4    3.82    0.34
  -2  -1   4    2.53    0.24
   1   1  -4   30.02    1.92
   1   1  -4   29.48    2.15
   1   1  -4   32.18    1.93
   1   1  -4   31.84    2.53
  -1  -1   4   32.95    1.93
  -1  -1   4   26.99    2.53
  -1  -1   4   32.35    1.93
   0   1  -4    9.72    0.91
   0   1  -4   11.11    0.89
   0   1  -4   10.76    0.71
   0   1  -4   11.30    0.84
   0   1  -4   10.39    0.70
   0   1  -4   10.24    0.77
   0  -1   4    9.31    0.90
   0  -1   4   10.49    0.70
   0  -1   4   10.55    0.71
   0  -1   4   11.51    0.83
   0  -1   4   10.18    0.77
   0  -1   4   12.30    0.90
  -1   1  -4    3.43    0.37
  -1   1  -4    3.07    0.28
  -1   1  -4    3.74    0.29
  -1   1  -4    3.26    0.33
  -1   1  -4    3.54    0.28
  -1   1  -4    3.51    0.25
  -1   1  -4    3.30    0.29
   1  -1   4    3.36    0.33
   1  -1   4    3.53    0.28
   1  -1   4    3.30    0.28
   1  -1   4    3.62    0.29
   1  -1   4    3.21    0.37
  -2   1  -4    3.59    0.30
  -2   1  -4    3.53    0.32
  -2   1  -4    3.24    0.30
  -2   1  -4    3.48    0.36
  -2   1  -4    3.11    0.31
   2  -1   4    3.27    0.31
   2  -1   4    3.43    0.29
   2  -1   4    3.63    0.42
   2  -1   4    3.61    0.38
   2  -1   4    4.20    0.32
  -3   1  -4   11.91    0.87
  -3   1  -4   12.24    0.87
  -3   1  -4   13.15    0.92
  -3   1  -4   13.01    0.91
   3  -1   4   14.14    0.96
   3  -1   4   11.65    1.21
   3  -1   4   13.53    0.94
   3  -1   4   12.32    0.86
   3  -1   4   12.89    1.06
  -4   1  -4   -0.12    0.12
  -4   1  -4   -0.08    0.13
  -4   1  -4   -0.13    0.18
  -4   1  -4   -0.17    0.10
   4  -1   4   -0.18    0.17
   4  -1   4   -0.14    0.07
   4  -1   4    0.10    0.19
   4  -1   4   -0.03    0.12
  -5   1  -4    1.33    0.31
  -5   1  -4    0.53    0.22
  -5   1  -4    1.00    0.21
   5  -1   4    1.14    0.32
   5  -1   4    0.62    0.39
  -6   1  -4    0.09    0.22
  -6   1  -4    0.28    0.15
  -6   1  -4   -0.04    0.21
   6  -1   4    0.23    0.28
   6  -1   4    0.28    0.31
   6   0  -4    0.02    0.28
   6   0  -4    0.13    0.26
  -6   0   4   -0.05    0.21
   5   0  -4    1.38    0.35
   5   0  -4    1.24    0.31
   5   0  -4    2.22    0.41
  -5   0   4    2.24    0.41
   4   0  -4    1.11    0.28
   4   0  -4    1.68    0.36
  -4   0   4    1.20    0.10
  -4   0   4    1.55    0.29
  -4   0   4    1.16    0.10
   3   0  -4   -0.11    0.12
   3   0  -4    0.10    0.06
   3   0  -4    0.12    0.17
   3   0  -4    0.07    0.05
  -3   0   4    0.06    0.06
  -3   0   4   -0.01    0.05
  -3   0   4   -0.29    0.13
   2   0  -4    0.39    0.07
   2   0  -4    0.29    0.08
   2   0  -4    0.43    0.14
   2   0  -4    0.25    0.10
  -2   0   4    0.24    0.08
  -2   0   4    0.20    0.08
  -2   0   4    0.29    0.12
   1   0  -4    2.74    0.23
   1   0  -4    2.17    0.19
   1   0  -4    2.02    0.20
   1   0  -4    2.07    0.24
   1   0  -4    2.34    0.20
  -1   0   4    2.30    0.19
  -1   0   4    2.09    0.19
  -1   0   4    1.84    0.23
   0   0  -4    1.01    0.13
   0   0  -4    1.02    0.12
   0   0  -4    1.17    0.14
   0   0  -4    1.06    0.15
   0   0  -4    1.07    0.14
   0   0   4    0.79    0.11
   0   0   4    0.77    0.13
   0   0   4    0.95    0.12
   0   0   4    1.00    0.14
   0   0   4    1.19    0.14
   0   0   4    0.81    0.12
  -1   0  -4  229.69   14.86
  -1   0  -4  202.64   16.13
  -1   0  -4  226.16   13.51
  -1   0  -4  232.16   15.80
  -1   0  -4  219.90   13.51
   1   0   4  222.13   13.51
   1   0   4  231.45   14.86
   1   0   4  201.67   18.23
   1   0   4  214.75   16.14
   1   0   4  224.08   13.51
  -2   0  -4   12.68    0.86
  -2   0  -4   13.06    0.84
  -2   0  -4   11.13    0.93
  -2   0  -4   12.79    0.84
  -2   0  -4   12.22    0.83
  -2   0  -4   12.11    1.00
   2   0   4   11.91    1.14
   2   0   4   13.05    0.83
   2   0   4   13.57    0.93
   2   0   4   12.47    1.02
   2   0   4   13.04    0.83
  -3   0  -4    0.98    0.20
  -3   0  -4    1.51    0.18
  -3   0  -4    1.26    0.17
  -3   0  -4    1.21    0.18
  -3   0  -4    0.98    0.19
   3   0   4    0.90    0.16
   3   0   4    0.71    0.25
   3   0   4    0.92    0.24
   3   0   4    1.07    0.15
   3   0   4    1.30    0.17
  -4   0  -4    1.31    0.20
  -4   0  -4    1.17    0.19
  -4   0  -4    1.50    0.26
  -4   0  -4    1.09    0.23
   4   0   4    1.28    0.19
   4   0   4    0.84    0.30
   4   0   4    1.25    0.18
   4   0   4    1.63    0.32
  -5   0  -4    1.01    0.26
  -5   0  -4    1.16    0.20
  -5   0  -4    2.06    0.37
   5   0   4    1.14    0.38
   5   0   4    1.37    0.34
  -6   0  -4    1.09    0.30
  -6   0  -4    1.26    0.38
   6   0   4    1.28    0.51
   6   0   4    1.14    0.37
   6  -1  -4    0.01    0.32
   6  -1  -4   -0.03    0.28
  -6   1   4    0.32    0.32
   5  -1  -4    7.21    0.77
   5  -1  -4    4.98    0.58
   5  -1  -4    4.62    0.71
  -5   1   4    4.69    0.60
   4  -1  -4    0.56    0.23
   4  -1  -4    0.32    0.06
   4  -1  -4    0.33    0.25
   4  -1  -4    0.32    0.06
  -4   1   4    0.24    0.09
  -4   1   4    0.52    0.20
  -4   1   4    0.21    0.07
   3  -1  -4    0.48    0.08
   3  -1  -4    0.33    0.08
   3  -1  -4    0.44    0.16
   3  -1  -4    0.06    0.19
  -3   1   4    0.12    0.05
  -3   1   4    0.26    0.14
  -3   1   4    0.53    0.10
   2  -1  -4    0.49    0.16
   2  -1  -4    0.45    0.12
   2  -1  -4    0.50    0.10
   2  -1  -4    0.60    0.09
  -2   1   4    0.42    0.09
  -2   1   4    0.41    0.09
  -2   1   4    0.31    0.15
   1  -1  -4    6.05    0.53
   1  -1  -4    6.31    0.42
   1  -1  -4    6.14    0.57
   1  -1  -4    6.15    0.43
   1  -1  -4    7.24    0.50
  -1   1   4    6.05    0.43
  -1   1   4    5.32    0.56
  -1   1   4    6.37    0.43
   0  -1  -4   21.58    1.36
   0  -1  -4   20.07    1.62
   0  -1  -4   21.19    1.36
   0  -1  -4   23.13    1.60
   0  -1  -4   22.61    1.78
   0   1   4   21.09    1.62
   0   1   4   21.19    1.78
   0   1   4   21.84    1.37
   0   1   4   21.30    1.36
  -1  -1  -4   41.72    3.34
  -1  -1  -4   45.53    3.26
  -1  -1  -4   46.78    3.05
  -1  -1  -4   45.34    2.80
  -1  -1  -4   45.77    2.80
   1   1   4   45.24    2.80
   1   1   4   44.79    3.05
   1   1   4   42.79    3.35
   1   1   4   47.82    3.26
   1   1   4   44.09    2.80
  -2  -1  -4   21.40    1.35
  -2  -1  -4   22.32    1.35
  -2  -1  -4   20.53    1.39
  -2  -1  -4   19.34    1.63
  -2  -1  -4   18.18    1.56
  -2  -1  -4   20.52    1.37
   2   1   4   21.47    1.35
   2   1   4   20.13    1.64
   2   1   4   24.06    1.46
   2   1   4   22.38    1.56
   2   1   4   22.12    1.35
  -3  -1  -4    3.51    0.36
  -3  -1  -4    3.83    0.36
  -3  -1  -4    3.68    0.31
  -3  -1  -4    3.74    0.31
  -3  -1  -4    4.01    0.33
   3   1   4    3.42    0.46
   3   1   4    3.61    0.30
   3   1   4    3.66    0.44
   3   1   4    3.90    0.36
  -4  -1  -4    1.24    0.18
  -4  -1  -4    1.25    0.23
  -4  -1  -4    1.16    0.27
  -4  -1  -4    0.96    0.22
  -4  -1  -4    1.26    0.18
   4   1   4    1.00    0.15
   4   1   4    1.14    0.21
   4   1   4    0.37    0.30
   4   1   4    1.35    0.31
  -5  -1  -4    1.00    0.18
  -5  -1  -4    1.51    0.30
  -5  -1  -4    1.23    0.26
   5   1   4    1.08    0.34
   5   1   4    0.91    0.23
   5   1   4    0.72    0.33
  -6  -1  -4    0.04    0.21
  -6  -1  -4   -0.05    0.26
   6   1   4   -0.26    0.35
   6   1   4   -0.07    0.29
   6  -2  -4    0.43    0.40
   6  -2  -4    0.15    0.36
  -6   2   4    0.79    0.35
   5  -2  -4    0.38    0.33
   5  -2  -4    0.41    0.30
  -5   2   4    0.44    0.09
  -5   2   4    0.31    0.21
   4  -2  -4    0.67    0.12
   4  -2  -4    0.69    0.20
   4  -2  -4    0.91    0.27
   4  -2  -4    0.66    0.25
  -4   2   4    0.70    0.23
  -4   2   4    0.80    0.13
   3  -2  -4    2.34    0.37
   3  -2  -4    2.96    0.37
   3  -2  -4    2.42    0.22
   3  -2  -4    2.65    0.24
  -3   2   4    2.34    0.23
  -3   2   4    2.75    0.24
  -3   2   4    2.93    0.36
   2  -2  -4    0.02    0.07
   2  -2  -4   -0.09    0.13
   2  -2  -4   -0.01    0.07
   2  -2  -4   -0.01    0.09
  -2   2   4   -0.08    0.07
  -2   2   4   -0.13    0.07
   1  -2  -4   46.45    3.81
   1  -2  -4   47.57    2.85
   1  -2  -4   51.35    3.38
   1  -2  -4   45.48    3.77
   1  -2  -4   47.44    2.85
  -1   2   4   46.82    2.85
  -1   2   4   38.58    3.76
  -1   2   4   41.95    3.81
  -1   2   4   47.18    2.85
   0  -2  -4   -0.03    0.07
   0  -2  -4   -0.11    0.05
   0  -2  -4    0.07    0.08
   0  -2  -4    0.02    0.06
   0  -2  -4    0.07    0.09
   0   2   4    0.05    0.08
   0   2   4    0.09    0.10
   0   2   4   -0.02    0.06
   0   2   4    0.02    0.07
   0   2   4   -0.02    0.06
  -1  -2  -4    8.11    0.71
  -1  -2  -4    8.65    0.59
  -1  -2  -4    8.51    0.60
  -1  -2  -4    9.03    0.69
   1   2   4    8.48    0.72
   1   2   4    8.96    0.69
   1   2   4    8.55    0.60
   1   2   4   10.02    0.77
   1   2   4    8.99    0.60
  -2  -2  -4    4.25    0.31
  -2  -2  -4    4.12    0.32
  -2  -2  -4    3.90    0.37
  -2  -2  -4    2.93    0.39
   2   2   4    4.26    0.30
   2   2   4    4.26    0.31
   2   2   4    4.35    0.31
   2   2   4    3.63    0.40
   2   2   4    4.13    0.37
  -3  -2  -4    6.66    0.51
  -3  -2  -4    6.19    0.45
  -3  -2  -4    6.71    0.50
  -3  -2  -4    6.49    0.45
  -3  -2  -4    5.75    0.51
   3   2   4    6.95    0.56
   3   2   4    5.80    0.44
   3   2   4    6.71    0.63
   3   2   4    5.75    0.44
  -4  -2  -4    1.38    0.28
  -4  -2  -4    0.84    0.21
  -4  -2  -4    1.41    0.27
  -4  -2  -4    1.48    0.17
   4   2   4    0.68    0.21
   4   2   4    1.37    0.15
   4   2   4    0.38    0.29
   4   2   4    1.03    0.31
  -5  -2  -4    0.11    0.17
  -5  -2  -4    0.21    0.16
  -5  -2  -4   -0.14    0.10
   5   2   4    0.26    0.21
   5   2   4   -0.01    0.31
   5   2   4   -0.05    0.17
  -6  -2  -4   -0.19    0.19
  -6  -2  -4   -0.02    0.22
   6   2   4    0.33    0.41
   6   2   4   -0.07    0.29
   6  -3  -4   -0.16    0.23
   6  -3  -4   -0.46    0.31
  -6   3   4    0.34    0.24
   5  -3  -4    0.01    0.23
   5  -3  -4   -0.03    0.27
  -5   3   4    0.22    0.27
   4  -3  -4    2.31    0.48
   4  -3  -4    3.00    0.33
   4  -3  -4    2.91    0.46
  -4   3   4    2.51    0.39
  -4   3   4    3.32    0.30
   3  -3  -4    6.09    0.70
   3  -3  -4    5.63    0.52
   3  -3  -4    6.28    0.66
   3  -3  -4    5.91    0.45
  -3   3   4    7.02    0.47
  -3   3   4    6.49    0.46
  -3   3   4    6.96    0.55
   2  -3  -4   17.82    1.18
   2  -3  -4   19.09    1.60
   2  -3  -4   17.60    1.60
   2  -3  -4   18.91    1.18
  -2   3   4   18.95    1.19
  -2   3   4   17.43    1.59
  -2   3   4   18.83    1.19
   1  -3  -4  187.96   12.09
   1  -3  -4  165.04   12.26
   1  -3  -4  163.84   13.64
   1  -3  -4  179.04   13.89
   1  -3  -4  166.40   10.30
   1  -3  -4  167.14   10.30
  -1   3   4  147.32   13.88
  -1   3   4  166.15   10.31
  -1   3   4  169.00   10.31
   0  -3  -4   77.79    6.02
   0  -3  -4   69.24    5.43
   0  -3  -4   73.67    4.56
   0  -3  -4   73.06    4.56
   0  -3  -4   75.73    5.35
   0   3   4   72.02    4.56
   0   3   4   69.45    6.02
   0   3   4   76.34    5.35
   0   3   4   67.38    5.43
   0   3   4   84.68    6.13
   0   3   4   74.00    4.56
  -1  -3  -4   28.09    1.77
  -1  -3  -4   26.39    2.11
  -1  -3  -4   26.79    2.07
  -1  -3  -4   28.37    1.77
   1   3   4   29.10    1.77
   1   3   4   29.68    2.08
   1   3   4   27.49    2.12
   1   3   4   28.81    1.77
  -2  -3  -4    0.87    0.16
  -2  -3  -4    0.70    0.12
  -2  -3  -4    0.66    0.12
   2   3   4    0.72    0.12
   2   3   4    0.71    0.21
   2   3   4    0.90    0.18
   2   3   4    0.71    0.12
  -3  -3  -4   26.20    1.78
  -3  -3  -4   26.22    1.65
  -3  -3  -4   26.91    1.74
  -3  -3  -4   24.50    1.71
   3   3   4   26.73    1.65
   3   3   4   27.08    1.65
   3   3   4   26.77    1.98
   3   3   4   23.90    2.04
  -4  -3  -4    0.88    0.15
  -4  -3  -4    1.15    0.24
  -4  -3  -4    1.09    0.22
  -4  -3  -4    1.12    0.22
   4   3   4    0.48    0.24
   4   3   4    1.03    0.23
   4   3   4    1.12    0.14
  -5  -3  -4    0.48    0.23
  -5  -3  -4    0.29    0.20
  -5  -3  -4    0.45    0.10
  -5  -3  -4    0.26    0.20
   5   3   4    1.04    0.29
   5   3   4    0.50    0.34
   5   3   4    0.54    0.25
  -6  -3  -4   -0.21    0.23
  -6  -3  -4    0.40    0.29
   6   3   4   -0.35    0.33
   6   3   4    0.21    0.31
   6  -4  -4   -0.33    0.32
   6  -4  -4   -0.10    0.34
  -6   4   4    0.17    0.29
   5  -4  -4    0.18    0.32
   5  -4  -4    0.14    0.29
  -5   4   4    0.09    0.19
  -5   4   4   -0.02    0.14
   4  -4  -4    1.00    0.34
   4  -4  -4    0.87    0.16
   4  -4  -4    1.19    0.32
  -4   4   4    1.21    0.20
  -4   4   4    1.13    0.27
   3  -4  -4   -0.04    0.14
   3  -4  -4   -0.09    0.09
   3  -4  -4   -0.04    0.14
   3  -4  -4    0.02    0.06
  -3   4   4   -0.10    0.10
  -3   4   4    0.02    0.09
   2  -4  -4   16.47    1.46
   2  -4  -4   16.97    1.08
   2  -4  -4   17.01    1.45
  -2   4   4   16.89    1.08
  -2   4   4   17.44    1.08
  -2   4   4   14.03    1.43
   1  -4  -4   87.05    5.60
   1  -4  -4   87.68    6.42
   1  -4  -4   73.18    6.31
   1  -4  -4   78.07    4.77
   1  -4  -4   79.65    4.77
  -1   4   4   68.55    6.40
  -1   4   4   77.57    4.77
  -1   4   4   64.67    6.29
  -1   4   4   78.18    4.77
   0  -4  -4   31.21    1.98
   0  -4  -4   33.46    2.60
   0  -4  -4   29.91    2.32
   0  -4  -4   32.33    1.98
   0   4   4   32.83    2.32
   0   4   4   31.35    1.98
   0   4   4   28.66    2.33
   0   4   4   34.54    2.64
   0   4   4   30.79    1.98
   0   4   4   29.53    2.59
  -1  -4  -4    0.07    0.07
  -1  -4  -4    0.10    0.04
  -1  -4  -4    0.28    0.13
  -1  -4  -4    0.16    0.08
   1   4   4    0.25    0.10
   1   4   4    0.08    0.13
   1   4   4    0.11    0.10
   1   4   4    0.11    0.10
   1   4   4    0.14    0.07
  -2  -4  -4   38.43    2.38
  -2  -4  -4   39.22    2.39
  -2  -4  -4   43.35    2.55
  -2  -4  -4   33.81    2.81
   2   4   4   36.40    2.90
   2   4   4   38.25    2.38
   2   4   4   38.67    2.38
   2   4   4   37.77    2.83
   2   4   4   37.51    2.59
  -3  -4  -4    0.65    0.16
  -3  -4  -4    0.58    0.18
  -3  -4  -4    0.15    0.11
  -3  -4  -4    0.57    0.12
   3   4   4    0.48    0.10
   3   4   4    0.42    0.10
   3   4   4    0.14    0.11
   3   4   4    0.48    0.19
   3   4   4    0.48    0.19
  -4  -4  -4    0.38    0.16
  -4  -4  -4    0.10    0.12
  -4  -4  -4    0.01    0.13
  -4  -4  -4   -0.01    0.08
  -4  -4  -4    0.08    0.10
   4   4   4    0.07    0.07
   4   4   4    0.05    0.18
   4   4   4   -0.22    0.16
  -5  -4  -4    0.62    0.09
  -5  -4  -4    0.38    0.26
  -5  -4  -4    0.16    0.26
  -5  -4  -4    0.50    0.24
   5   4   4    0.73    0.29
   5   4   4    0.09    0.23
  -6  -4  -4    1.49    0.32
  -6  -4  -4    1.57    0.33
   6   4   4    0.81    0.40
   6   4   4    1.42    0.44
   5  -5  -4   -0.59    0.25
   5  -5  -4   -0.06    0.22
  -5   5   4    0.01    0.25
  -5   5   4    0.16    0.16
   4  -5  -4    0.02    0.23
   4  -5  -4   -0.17    0.18
  -4   5   4   -0.45    0.19
  -4   5   4   -0.22    0.15
   3  -5  -4    1.56    0.32
   3  -5  -4    1.49    0.21
   3  -5  -4    1.68    0.32
  -3   5   4    1.84    0.22
  -3   5   4    1.55    0.24
   2  -5  -4    1.73    0.32
   2  -5  -4    2.21    0.28
   2  -5  -4    1.99    0.22
   2  -5  -4    1.98    0.29
  -2   5   4    1.71    0.27
  -2   5   4    2.46    0.25
  -2   5   4    1.94    0.23
   1  -5  -4   56.34    3.49
   1  -5  -4   64.83    4.68
   1  -5  -4   57.23    3.48
   1  -5  -4   53.27    4.60
   1  -5  -4   58.18    4.08
  -1   5   4   47.74    4.59
  -1   5   4   56.05    3.48
  -1   5   4   60.73    4.08
  -1   5   4   49.55    4.66
  -1   5   4   54.89    4.08
  -1   5   4   56.63    3.49
   0  -5  -4   18.49    1.44
   0  -5  -4   19.38    1.33
   0  -5  -4   19.13    1.23
   0  -5  -4   21.46    1.60
   0  -5  -4   19.57    1.23
   0   5   4   19.49    1.44
   0   5   4   18.44    1.23
   0   5   4   16.61    1.59
   0   5   4   17.30    1.44
   0   5   4   19.05    1.23
   0   5   4   20.33    1.62
  -1  -5  -4    3.39    0.27
  -1  -5  -4    2.98    0.27
  -1  -5  -4    2.92    0.24
  -1  -5  -4    2.78    0.30
  -1  -5  -4    2.50    0.30
   1   5   4    3.28    0.27
   1   5   4    2.98    0.25
   1   5   4    2.38    0.33
   1   5   4    3.04    0.24
   1   5   4    3.37    0.31
   1   5   4    2.76    0.31
  -2  -5  -4    7.78    0.74
  -2  -5  -4    9.03    0.62
  -2  -5  -4    8.89    0.61
   2   5   4    7.91    0.75
   2   5   4   10.13    0.64
   2   5   4    8.54    0.61
   2   5   4    9.85    0.81
   2   5   4    8.60    0.79
  -3  -5  -4   11.47    0.78
  -3  -5  -4   10.44    0.69
  -3  -5  -4   10.89    0.69
   3   5   4    9.30    0.74
   3   5   4   10.00    0.70
   3   5   4   10.34    0.89
   3   5   4    9.85    0.68
   3   5   4    9.57    0.90
  -4  -5  -4    0.85    0.21
  -4  -5  -4    1.27    0.25
  -4  -5  -4    1.03    0.14
  -4  -5  -4    1.01    0.13
  -4  -5  -4    0.99    0.21
   4   5   4    0.61    0.19
   4   5   4    1.21    0.29
   4   5   4    0.85    0.12
   4   5   4    0.71    0.27
  -5  -5  -4    0.15    0.06
  -5  -5  -4    0.07    0.26
  -5  -5  -4   -0.36    0.18
  -5  -5  -4   -0.07    0.22
   5   5   4    0.23    0.32
   5   5   4   -0.14    0.23
   5   5   4    0.26    0.18
  -6  -5  -4    0.40    0.29
  -6  -5  -4    0.39    0.27
   6   5   4   -0.06    0.33
   6   5   4    1.14    0.39
   6   5   4    0.54    0.33
   5  -6  -4    0.40    0.34
   5  -6  -4    0.11    0.24
  -5   6   4   -0.15    0.25
  -5   6   4   -0.14    0.17
   4  -6  -4   -0.09    0.25
   4  -6  -4   -0.03    0.27
  -4   6   4   -0.23    0.18
   3  -6  -4    0.60    0.28
   3  -6  -4    1.06    0.25
   3  -6  -4    0.72    0.19
  -3   6   4    0.71    0.20
  -3   6   4    0.93    0.18
   2  -6  -4    0.55    0.14
   2  -6  -4    0.38    0.16
   2  -6  -4    0.28    0.14
   2  -6  -4    0.68    0.17
  -2   6   4    0.88    0.18
  -2   6   4    0.61    0.15
   1  -6  -4   22.96    1.69
   1  -6  -4   26.70    1.94
   1  -6  -4   22.06    1.47
   1  -6  -4   23.72    1.45
   1  -6  -4   22.55    1.90
  -1   6   4   19.33    1.91
  -1   6   4   22.08    1.45
  -1   6   4   20.11    1.64
  -1   6   4   24.41    1.69
  -1   6   4   22.72    1.45
  -1   6   4   20.17    1.89
   0  -6  -4    0.33    0.10
   0  -6  -4    0.47    0.11
   0  -6  -4    0.11    0.13
   0  -6  -4    0.28    0.12
   0  -6  -4    0.38    0.10
   0   6   4    0.38    0.11
   0   6   4    0.29    0.13
   0   6   4    0.28    0.10
   0   6   4    0.29    0.11
   0   6   4    0.02    0.10
   0   6   4    0.24    0.13
  -1  -6  -4   12.39    0.82
  -1  -6  -4   11.93    0.85
  -1  -6  -4   11.16    0.97
  -1  -6  -4   11.73    0.81
  -1  -6  -4   12.12    1.04
   1   6   4   12.23    0.81
   1   6   4   12.07    0.81
   1   6   4   12.14    0.86
   1   6   4   12.62    1.04
   1   6   4   12.09    0.97
  -2  -6  -4   40.43    2.64
  -2  -6  -4   40.11    2.64
   2   6   4   44.36    2.88
   2   6   4   41.19    2.64
   2   6   4   40.28    3.20
   2   6   4   40.94    2.64
   2   6   4   48.93    3.50
   2   6   4   40.58    3.14
  -3  -6  -4   20.56    1.31
  -3  -6  -4   22.69    1.44
  -3  -6  -4   19.99    1.31
   3   6   4   20.18    1.30
   3   6   4   20.49    1.43
   3   6   4   18.27    1.64
   3   6   4   20.34    1.62
  -4  -6  -4   -0.07    0.09
  -4  -6  -4   -0.09    0.08
  -4  -6  -4   -0.05    0.12
  -4  -6  -4   -0.02    0.13
  -4  -6  -4    0.08    0.22
   4   6   4   -0.12    0.12
   4   6   4    0.42    0.27
   4   6   4    0.08    0.27
   4   6   4    0.16    0.08
  -5  -6  -4    0.01    0.20
  -5  -6  -4   -0.24    0.14
  -5  -6  -4   -0.29    0.13
  -5  -6  -4    0.07    0.05
   5   6   4   -0.49    0.27
   5   6   4    0.17    0.16
   5   6   4    0.03    0.27
  -6  -6  -4    0.06    0.24
  -6  -6  -4    0.05    0.27
   6   6   4    0.12    0.34
   6   6   4   -0.20    0.35
   5  -7  -4    0.43    0.37
   5  -7  -4    0.07    0.35
  -5   7   4    0.53    0.32
  -5   7   4    0.57    0.23
   4  -7  -4    1.29    0.38
   4  -7  -4    0.90    0.38
  -4   7   4    1.34    0.27
   3  -7  -4    0.84    0.28
   3  -7  -4    0.64    0.20
   3  -7  -4    0.69    0.28
  -3   7   4    0.94    0.20
  -3   7   4    0.85    0.21
   2  -7  -4   -0.29    0.13
   2  -7  -4   -0.09    0.12
   2  -7  -4    0.07    0.12
  -2   7   4   -0.01    0.12
  -2   7   4    0.15    0.12
   1  -7  -4    1.89    0.27
   1  -7  -4    1.61    0.24
   1  -7  -4    1.45    0.26
   1  -7  -4    2.65    0.31
  -1   7   4    1.67    0.17
  -1   7   4    1.60    0.26
  -1   7   4    1.67    0.26
  -1   7   4    1.57    0.22
  -1   7   4    1.66    0.22
   0  -7  -4    0.08    0.10
   0  -7  -4    0.21    0.09
   0  -7  -4    0.20    0.10
   0  -7  -4    0.25    0.16
   0  -7  -4    0.05    0.13
   0   7   4    0.41    0.17
   0   7   4    0.26    0.11
   0   7   4    0.16    0.09
   0   7   4    0.27    0.11
   0   7   4    0.22    0.08
  -1  -7  -4   12.33    0.89
  -1  -7  -4   11.91    0.84
  -1  -7  -4   12.82    1.07
  -1  -7  -4   11.88    0.85
   1   7   4   12.86    1.07
   1   7   4   12.85    0.85
   1   7   4   12.71    0.90
   1   7   4   11.46    1.01
  -2  -7  -4   77.87    4.85
  -2  -7  -4   77.80    4.85
   2   7   4   72.06    5.72
   2   7   4   85.97    5.31
   2   7   4   76.14    4.84
  -3  -7  -4    0.35    0.11
  -3  -7  -4    0.29    0.13
   3   7   4    0.25    0.19
   3   7   4    0.50    0.25
   3   7   4    0.25    0.12
  -4  -7  -4    0.78    0.14
  -4  -7  -4    0.36    0.21
  -4  -7  -4    0.83    0.27
   4   7   4    0.44    0.26
   4   7   4    0.60    0.17
   4   7   4    0.78    0.29
  -5  -7  -4    0.43    0.08
  -5  -7  -4    0.23    0.26
  -5  -7  -4    0.42    0.26
  -5  -7  -4    0.93    0.29
   5   7   4    0.21    0.32
   5   7   4    0.38    0.25
   5   7   4    0.30    0.18
  -6  -7  -4   -0.45    0.25
  -6  -7  -4   -0.09    0.20
  -6  -7  -4   -0.13    0.26
   6   7   4    0.46    0.38
   6   7   4   -0.20    0.35
   5  -8  -4    0.03    0.33
   5  -8  -4   -0.83    0.29
  -5   8   4    0.66    0.32
  -5   8   4    0.06    0.23
   4  -8  -4    0.12    0.30
   4  -8  -4   -0.09    0.28
  -4   8   4   -0.03    0.20
   3  -8  -4    2.71    0.49
   3  -8  -4    3.00    0.46
   3  -8  -4    2.91    0.37
  -3   8   4    3.27    0.37
  -3   8   4    2.98    0.37
   2  -8  -4    6.09    0.68
   2  -8  -4    6.01    0.52
   2  -8  -4    7.46    0.72
  -2   8   4    6.36    0.55
   1  -8  -4    1.29    0.25
   1  -8  -4    0.71    0.21
   1  -8  -4    1.00    0.22
  -1   8   4    1.11    0.21
  -1   8   4    0.91    0.19
   0  -8  -4   23.87    1.55
   0  -8  -4   22.67    1.65
   0  -8  -4   25.29    1.98
   0   8   4   22.61    1.79
   0   8   4   22.34    1.53
  -1  -8  -4    1.97    0.23
  -1  -8  -4    2.11    0.25
  -1  -8  -4    2.19    0.26
  -1  -8  -4    2.21    0.26
   1   8   4    2.49    0.25
   1   8   4    2.11    0.26
   1   8   4    2.31    0.27
   1   8   4    2.33    0.34
  -2  -8  -4    0.59    0.15
  -2  -8  -4    0.63    0.13
  -2  -8  -4    0.44    0.11
   2   8   4    0.64    0.15
   2   8   4    0.53    0.20
   2   8   4    0.57    0.18
   2   8   4    0.46    0.13
  -3  -8  -4   33.42    2.20
  -3  -8  -4   34.39    2.20
   3   8   4   35.87    2.41
   3   8   4   35.06    2.68
  -4  -8  -4    1.44    0.31
  -4  -8  -4    1.32    0.18
  -4  -8  -4    1.86    0.31
   4   8   4    1.10    0.40
   4   8   4    1.09    0.21
   4   8   4    0.74    0.32
  -5  -8  -4    1.25    0.27
  -5  -8  -4    0.76    0.11
  -5  -8  -4    0.43    0.22
  -5  -8  -4    0.56    0.31
   5   8   4    0.51    0.36
   5   8   4    1.12    0.43
  -6  -8  -4   -0.17    0.29
  -6  -8  -4   -0.26    0.25
  -6  -8  -4   -0.29    0.20
   6   8   4   -0.33    0.24
   6   8   4   -0.33    0.33
   5  -9  -4   -0.17    0.34
   5  -9  -4   -0.16    0.35
  -5   9   4    0.17    0.26
  -5   9   4    0.38    0.28
   4  -9  -4   -0.06    0.24
   4  -9  -4    0.29    0.31
  -4   9   4    0.03    0.22
   3  -9  -4    3.61    0.57
   3  -9  -4    4.22    0.59
   3  -9  -4    3.39    0.42
  -3   9   4    4.16    0.46
   2  -9  -4    6.08    0.59
   2  -9  -4    8.24    0.79
   2  -9  -4    6.87    0.75
  -2   9   4    5.97    0.59
  -2   9   4    6.73    0.63
   1  -9  -4    0.15    0.15
   1  -9  -4    0.04    0.13
   1  -9  -4    0.20    0.19
  -1   9   4    0.19    0.14
  -1   9   4    0.16    0.17
   0  -9  -4   -0.02    0.11
   0  -9  -4   -0.02    0.12
   0   9   4    0.11    0.12
   0   9   4   -0.01    0.09
   0   9   4    0.06    0.18
  -1  -9  -4   16.96    1.14
  -1  -9  -4   16.32    1.15
  -1  -9  -4   18.19    1.45
  -1  -9  -4   16.88    1.23
   1   9   4   17.74    1.23
   1   9   4   16.16    1.45
   1   9   4   16.71    1.38
   1   9   4   16.90    1.15
  -2  -9  -4    6.35    0.59
  -2  -9  -4    8.21    0.60
  -2  -9  -4    8.13    0.58
   2   9   4    8.89    0.63
   2   9   4    8.28    0.78
   2   9   4    7.59    0.58
  -3  -9  -4    4.75    0.41
  -3  -9  -4    3.98    0.39
   3   9   4    5.51    0.44
   3   9   4    4.89    0.56
   3   9   4    3.62    0.37
  -4  -9  -4    2.51    0.28
  -4  -9  -4    2.73    0.39
   4   9   4    2.50    0.49
   4   9   4    2.56    0.31
   4   9   4    2.34    0.45
  -5  -9  -4    0.59    0.29
  -5  -9  -4    0.07    0.19
  -5  -9  -4    0.08    0.10
  -5  -9  -4    0.02    0.22
   5   9   4   -0.20    0.35
   5   9   4    0.27    0.38
  -6  -9  -4   -0.16    0.22
  -6  -9  -4   -0.12    0.25
  -6  -9  -4   -0.02    0.23
   6   9   4    0.20    0.40
   6   9   4   -0.16    0.28
   4 -10  -4    0.24    0.34
   4 -10  -4    0.16    0.32
  -4  10   4    0.41    0.28
   3 -10  -4    0.80    0.32
   3 -10  -4    0.45    0.25
   3 -10  -4    0.95    0.37
  -3  10   4    0.81    0.28
   2 -10  -4    2.41    0.34
   2 -10  -4    2.38    0.43
   2 -10  -4    3.91    0.52
  -2  10   4    3.01    0.40
  -2  10   4    2.70    0.38
   1 -10  -4    5.97    0.66
   1 -10  -4    5.37    0.60
   1 -10  -4    5.28    0.53
  -1  10   4    5.25    0.55
  -1  10   4    5.88    0.53
   0 -10  -4    0.74    0.18
   0 -10  -4    0.42    0.17
   0  10   4    0.73    0.24
   0  10   4    0.42    0.20
  -1 -10  -4    1.23    0.20
  -1 -10  -4    1.08    0.21
   1  10   4    0.98    0.25
   1  10   4    1.03    0.19
   1  10   4    0.97    0.19
   1  10   4    1.50    0.23
  -2 -10  -4    0.03    0.14
  -2 -10  -4   -0.34    0.13
   2  10   4   -0.05    0.17
   2  10   4   -0.40    0.10
   2  10   4   -0.17    0.11
   2  10   4    0.10    0.14
  -3 -10  -4    0.03    0.14
  -3 -10  -4    0.05    0.13
   3  10   4   -0.17    0.12
   3  10   4    0.42    0.31
   3  10   4   -0.07    0.14
  -4 -10  -4    3.30    0.46
  -4 -10  -4    3.13    0.33
   4  10   4    2.84    0.53
   4  10   4    3.13    0.36
   4  10   4    3.32    0.57
  -5 -10  -4    0.23    0.11
  -5 -10  -4    0.02    0.22
  -5 -10  -4    0.09    0.26
   5  10   4   -0.13    0.38
   5  10   4   -0.14    0.35
   4 -11  -4   -0.04    0.32
   4 -11  -4    0.42    0.38
  -4  11   4   -0.11    0.26
   3 -11  -4    0.38    0.27
   3 -11  -4    0.01    0.21
   3 -11  -4    0.31    0.22
  -3  11   4   -0.15    0.24
   2 -11  -4   11.00    1.07
   2 -11  -4    9.71    1.03
   2 -11  -4    9.38    0.80
  -2  11   4   10.86    0.90
  -2  11   4   10.16    0.84
   1 -11  -4    0.84    0.24
   1 -11  -4    1.51    0.30
   1 -11  -4    0.90    0.31
  -1  11   4    0.92    0.27
  -1  11   4    1.17    0.27
   0 -11  -4    6.29    0.59
   0 -11  -4    5.45    0.51
   0  11   4    5.45    0.61
   0  11   4    5.51    0.51
  -1 -11  -4    4.31    0.49
  -1 -11  -4    5.82    0.51
   1  11   4    5.21    0.48
   1  11   4    4.40    0.50
   1  11   4    4.94    0.55
   1  11   4    4.99    0.48
  -2 -11  -4    0.28    0.17
  -2 -11  -4    0.03    0.17
   2  11   4    0.47    0.14
   2  11   4    0.18    0.28
   2  11   4    0.36    0.14
   2  11   4    0.22    0.17
  -3 -11  -4    0.77    0.22
   3  11   4    0.84    0.19
   3  11   4    0.66    0.35
   3  11   4    1.00    0.22
  -4 -11  -4    0.31    0.18
  -4 -11  -4    0.76    0.25
   4  11   4    0.64    0.30
   4  11   4    0.34    0.20
  -5 -11  -4   -0.09    0.11
  -5 -11  -4    0.23    0.22
   5  11   4    0.20    0.31
   5  11   4   -0.13    0.28
   4 -12  -4   -0.18    0.32
   4 -12  -4    0.05    0.40
  -4  12   4    0.30    0.33
   3 -12  -4    0.11    0.25
   3 -12  -4    0.67    0.27
   3 -12  -4    0.26    0.39
  -3  12   4    0.50    0.32
   2 -12  -4   -0.09    0.30
   2 -12  -4   -0.15    0.17
   2 -12  -4   -0.05    0.20
  -2  12   4    0.41    0.28
  -2  12   4   -0.04    0.18
   1 -12  -4    9.10    0.80
   1 -12  -4   10.33    1.01
   1 -12  -4    9.41    0.91
  -1  12   4    8.60    0.84
  -1  12   4    8.53    0.79
   0 -12  -4    1.62    0.28
   0 -12  -4    1.70    0.30
   0  12   4    1.42    0.28
   0  12   4    1.86    0.36
  -1 -12  -4    0.25    0.23
  -1 -12  -4    0.03    0.12
   1  12   4    0.11    0.16
   1  12   4    0.23    0.28
   1  12   4   -0.19    0.17
  -2 -12  -4   -0.07    0.20
   2  12   4   -0.21    0.16
   2  12   4    0.08    0.23
   2  12   4    0.02    0.17
  -3 -12  -4   -0.29    0.16
   3  12   4   -0.21    0.15
   3  12   4   -0.16    0.20
  -4 -12  -4    1.41    0.26
  -4 -12  -4    1.39    0.31
   4  12   4    1.46    0.28
   4  12   4    1.62    0.48
  -5 -12  -4   -0.13    0.12
  -5 -12  -4    0.53    0.32
   5  12   4   -0.21    0.41
   5  12   4    0.28    0.44
   3 -13  -4    0.04    0.27
   3 -13  -4   -0.52    0.24
   3 -13  -4   -0.29    0.36
  -3  13   4    0.20    0.32
   2 -13  -4    0.95    0.27
   2 -13  -4    0.30    0.25
   2 -13  -4    0.08    0.34
  -2  13   4    0.90    0.33
  -2  13   4    0.12    0.20
   1 -13  -4    0.97    0.35
   1 -13  -4    1.09    0.28
   1 -13  -4    0.70    0.32
  -1  13   4    0.95    0.32
  -1  13   4    0.81    0.28
   0 -13  -4    2.44    0.40
   0 -13  -4    3.74    0.45
   0  13   4    3.26    0.50
   0  13   4    4.27    0.48
  -1 -13  -4    0.00    0.24
  -1 -13  -4    0.22    0.13
   1  13   4   -0.10    0.15
   1  13   4   -0.14    0.20
   1  13   4   -0.11    0.19
  -2 -13  -4    0.58    0.21
   2  13   4    0.21    0.24
   2  13   4    0.26    0.16
   2  13   4    0.42    0.23
  -3 -13  -4    0.60    0.26
   3  13   4    0.45    0.37
   3  13   4    0.42    0.24
  -4 -13  -4    0.18    0.20
   4  13   4    0.88    0.47
  -5 -13  -4    0.22    0.16
  -5 -13  -4   -0.06    0.30
   5  13   4    0.39    0.46
   5  13   4    0.40    0.47
   3 -14  -4   -0.25    0.30
   3 -14  -4   -0.35    0.40
   3 -14  -4   -0.19    0.25
  -3  14   4    0.07    0.27
   2 -14  -4   -0.02    0.28
   2 -14  -4   -0.13    0.21
   2 -14  -4   -0.45    0.32
  -2  14   4    0.17    0.21
  -2  14   4   -0.22    0.20
   1 -14  -4    2.07    0.41
   1 -14  -4    1.51    0.32
   1 -14  -4    2.05    0.37
  -1  14   4    1.47    0.36
  -1  14   4    1.47    0.32
   0 -14  -4    1.26    0.28
   0 -14  -4    1.47    0.32
   0  14   4    1.56    0.34
   0  14   4    1.76    0.37
  -1 -14  -4    3.99    0.43
  -1 -14  -4    3.82    0.51
   1  14   4    3.81    0.47
   1  14   4    3.07    0.43
   1  14   4    4.23    0.60
  -2 -14  -4    1.01    0.30
   2  14   4    0.65    0.24
   2  14   4    0.13    0.22
   2  14   4    0.49    0.38
  -3 -14  -4    0.37    0.23
   3  14   4    0.45    0.42
   3  14   4    0.04    0.21
  -4 -14  -4    0.60    0.24
   4  14   4    0.90    0.45
   2 -15  -4    0.55    0.29
   2 -15  -4    0.53    0.44
   2 -15  -4    0.99    0.38
  -2  15   4    1.40    0.41
  -2  15   4    1.09    0.30
   1 -15  -4   -0.12    0.22
   1 -15  -4   -0.21    0.22
   1 -15  -4   -0.36    0.20
  -1  15   4   -0.03    0.23
  -1  15   4    0.08    0.23
   0 -15  -4   -0.35    0.28
   0 -15  -4   -0.06    0.21
   0  15   4    0.36    0.23
   0  15   4    0.97    0.35
  -1 -15  -4    1.50    0.39
   1  15   4    0.88    0.30
   1  15   4    0.66    0.36
   1  15   4    1.34    0.33
  -2 -15  -4    1.76    0.33
   2  15   4    2.08    0.36
   2  15   4    1.18    0.31
   2  15   4    1.47    0.47
  -3 -15  -4    0.89    0.29
   3  15   4    0.26    0.28
   3  15   4    0.29    0.42
  -4 -15  -4    1.04    0.31
  -4 -15  -4    0.98    0.26
   4  15   4    1.01    0.41
   2 -16  -4    0.75    0.40
   2 -16  -4    0.45    0.30
   2 -16  -4    0.57    0.32
  -2  16   4    0.52    0.29
   1 -16  -4    0.96    0.30
   1 -16  -4    1.35    0.42
  -1  16   4    1.21    0.42
  -1  16   4    0.52    0.31
   0 -16  -4   -0.26    0.22
   0  16   4   -0.05    0.23
   0  16   4    0.14    0.30
  -1 -16  -4   -0.09    0.22
   1  16   4    0.14    0.27
   1  16   4   -0.16    0.23
   1  16   4    0.33    0.29
  -2 -16  -4    1.93    0.38
   2  16   4    2.01    0.48
   2  16   4    2.28    0.40
  -3 -16  -4   -0.20    0.23
   3  16   4    0.19    0.27
   3  16   4    0.19    0.32
   1 -17  -4    0.74    0.33
  -1  17   4    0.37    0.29
  -1  17   4    0.28    0.30
   0 -17  -4    0.02    0.36
   0  17   4    0.58    0.36
   0  17   4    1.65    0.41
  -1 -17  -4   -0.15    0.33
   1  17   4    0.44    0.30
   1  17   4   -0.13    0.20
  -2 -17  -4    0.30    0.31
   2  17   4   -0.04    0.27
   2  17   4    0.52    0.31
   0  15  -5    0.39    0.33
   2  14  -5    0.45    0.31
   2  14  -5   -0.06    0.27
  -2 -14   5    0.35    0.29
   1  14  -5    0.09    0.34
   1  14  -5    1.03    0.39
  -1 -14   5    0.10    0.31
   0  14  -5    1.06    0.36
   0  14  -5    0.16    0.27
   0  14  -5    0.75    0.33
   0 -14   5    0.72    0.30
  -1  14  -5    0.17    0.24
  -1  14  -5    0.70    0.31
   1 -14   5   -0.16    0.24
   1 -14   5    0.04    0.25
   3  13  -5    1.43    0.46
   3  13  -5    2.54    0.53
  -3 -13   5    2.96    0.41
   2  13  -5    1.53    0.44
   2  13  -5    0.36    0.39
  -2 -13   5    1.29    0.29
   1  13  -5    0.93    0.38
   1  13  -5    1.16    0.34
   1  13  -5    0.70    0.25
  -1 -13   5    1.22    0.35
   0  13  -5    0.33    0.28
   0  13  -5    0.48    0.26
   0  13  -5    0.04    0.21
   0 -13   5    0.49    0.33
  -1  13  -5    0.27    0.25
  -1  13  -5    0.35    0.24
   1 -13   5   -0.52    0.28
   1 -13   5    0.03    0.30
  -2  13  -5   -0.27    0.32
  -2  13  -5   -0.02    0.28
   2 -13   5   -0.65    0.29
   2 -13   5   -0.69    0.32
   4  12  -5    0.96    0.54
  -4 -12   5    0.73    0.22
   3  12  -5    0.67    0.43
   3  12  -5    0.90    0.40
  -3 -12   5    1.09    0.27
   2  12  -5   -0.44    0.29
   2  12  -5   -0.43    0.31
  -2 -12   5   -0.07    0.22
   1  12  -5    2.57    0.51
   1  12  -5    2.64    0.40
   1  12  -5    2.74    0.49
  -1 -12   5    2.39    0.41
   0  12  -5    0.18    0.29
   0  12  -5    0.22    0.26
   0  12  -5   -0.17    0.26
   0 -12   5    0.46    0.24
   0 -12   5    0.20    0.26
  -1  12  -5    0.18    0.27
  -1  12  -5   -0.06    0.27
  -1  12  -5   -0.02    0.20
   1 -12   5   -0.14    0.29
   1 -12   5    0.24    0.29
  -2  12  -5   -0.16    0.21
  -2  12  -5   -0.26    0.15
   2 -12   5    0.07    0.35
   2 -12   5    0.44    0.24
  -3  12  -5   -0.01    0.34
   3 -12   5   -0.37    0.28
   3 -12   5   -0.24    0.26
   4  11  -5    2.57    0.51
   4  11  -5    1.02    0.43
  -4 -11   5    1.67    0.26
   3  11  -5    1.37    0.36
   3  11  -5    0.67    0.34
  -3 -11   5    1.17    0.26
   2  11  -5    1.44    0.35
   2  11  -5    1.05    0.41
  -2 -11   5    1.81    0.31
   1  11  -5    0.62    0.20
   1  11  -5    0.31    0.30
   1  11  -5    0.46    0.25
  -1 -11   5    0.15    0.25
   0  11  -5    0.69    0.29
   0  11  -5    0.42    0.21
   0  11  -5    0.31    0.27
   0 -11   5    0.28    0.29
   0 -11   5    0.32    0.26
  -1  11  -5    4.31    0.55
  -1  11  -5    3.40    0.45
  -1  11  -5    3.85    0.49
   1 -11   5    4.85    0.60
   1 -11   5    3.75    0.50
  -2  11  -5    2.10    0.42
  -2  11  -5    2.57    0.45
   2 -11   5    2.50    0.40
   2 -11   5    2.75    0.50
   2 -11   5    2.47    0.39
  -3  11  -5   -0.32    0.20
   3 -11   5    0.00    0.26
   3 -11   5    0.17    0.26
   3 -11   5   -0.64    0.30
   4  10  -5    0.82    0.45
   4  10  -5    1.25    0.42
  -4 -10   5    1.01    0.21
  -4 -10   5    0.97    0.33
   3  10  -5    0.74    0.29
   3  10  -5    0.61    0.40
  -3 -10   5    0.83    0.24
   2  10  -5    1.85    0.35
   2  10  -5    1.85    0.41
   2  10  -5    1.73    0.27
  -2 -10   5    1.33    0.29
   1  10  -5    7.71    0.72
   1  10  -5    7.27    0.65
   1  10  -5    7.61    0.81
  -1 -10   5    7.99    0.69
   0  10  -5   16.66    1.30
   0  10  -5   16.51    1.21
   0  10  -5   13.94    1.36
   0 -10   5   20.48    1.57
   0 -10   5   15.32    1.19
  -1  10  -5    3.25    0.45
  -1  10  -5    2.72    0.37
  -1  10  -5    1.90    0.38
   1 -10   5    3.13    0.49
   1 -10   5    2.26    0.42
   1 -10   5    2.47    0.33
  -2  10  -5    0.32    0.27
  -2  10  -5    0.10    0.18
   2 -10   5    0.30    0.28
   2 -10   5    0.59    0.30
   2 -10   5    0.05    0.14
  -3  10  -5    0.00    0.20
   3 -10   5   -0.12    0.20
   3 -10   5    0.59    0.30
   3 -10   5   -0.30    0.29
  -4  10  -5    0.69    0.29
   4 -10   5    0.26    0.32
   4 -10   5    0.25    0.31
   5   9  -5   -0.01    0.31
   5   9  -5   -0.44    0.29
  -5  -9   5   -0.23    0.30
   4   9  -5    0.05    0.31
   4   9  -5   -0.20    0.26
  -4  -9   5   -0.04    0.24
  -4  -9   5    0.21    0.15
   3   9  -5    1.13    0.36
   3   9  -5    0.57    0.40
  -3  -9   5    0.52    0.18
  -3  -9   5    0.81    0.26
   2   9  -5    0.73    0.26
   2   9  -5    0.77    0.20
   2   9  -5    0.27    0.25
  -2  -9   5    0.78    0.23
   1   9  -5   11.07    1.07
   1   9  -5   13.63    1.03
   1   9  -5   11.75    0.89
  -1  -9   5   11.64    0.89
   0   9  -5   10.13    0.75
   0   9  -5   10.36    0.81
   0   9  -5    8.50    0.81
   0  -9   5    9.98    0.76
   0  -9   5    9.96    0.89
   0  -9   5    7.77    0.71
  -1   9  -5   17.30    1.46
  -1   9  -5   19.20    1.32
  -1   9  -5   19.60    1.44
   1  -9   5   18.05    1.60
   1  -9   5   20.35    1.36
  -2   9  -5    0.81    0.15
  -2   9  -5    1.19    0.28
  -2   9  -5    0.57    0.26
   2  -9   5    0.33    0.21
   2  -9   5    0.53    0.22
   2  -9   5    0.68    0.32
  -3   9  -5    0.20    0.28
   3  -9   5   -0.02    0.29
   3  -9   5   -0.20    0.18
   3  -9   5   -0.29    0.14
  -4   9  -5    0.06    0.29
   4  -9   5    0.43    0.40
   4  -9   5    0.28    0.29
   5   8  -5   -0.36    0.38
   5   8  -5   -0.01    0.24
  -5  -8   5   -0.01    0.31
   4   8  -5    0.29    0.31
   4   8  -5   -0.11    0.35
  -4  -8   5    0.26    0.13
  -4  -8   5    0.16    0.25
   3   8  -5    5.39    0.63
   3   8  -5    4.36    0.66
  -3  -8   5    5.25    0.47
  -3  -8   5    5.75    0.51
   2   8  -5    0.88    0.26
   2   8  -5    1.22    0.31
   2   8  -5    0.70    0.20
  -2  -8   5    1.08    0.22
  -2  -8   5    1.17    0.24
  -2  -8   5    1.26    0.24
   1   8  -5    0.34    0.19
   1   8  -5    0.21    0.24
   1   8  -5    0.38    0.24
  -1  -8   5    0.22    0.15
   0   8  -5    0.16    0.21
   0   8  -5    0.45    0.22
   0   8  -5    0.23    0.15
   0  -8   5    0.31    0.19
   0  -8   5    0.35    0.07
   0  -8   5    0.27    0.06
   0  -8   5    0.61    0.23
  -1   8  -5   -0.02    0.15
  -1   8  -5   -0.09    0.19
  -1   8  -5   -0.19    0.14
   1  -8   5    0.18    0.16
   1  -8   5   -0.16    0.14
  -2   8  -5   -0.13    0.17
  -2   8  -5    0.07    0.17
  -2   8  -5    0.09    0.09
   2  -8   5    0.18    0.25
   2  -8   5   -0.06    0.23
  -3   8  -5    3.14    0.41
   3  -8   5    2.80    0.54
   3  -8   5    2.35    0.40
  -4   8  -5    0.55    0.30
   4  -8   5    0.35    0.28
   4  -8   5    0.82    0.42
   4  -8   5    0.50    0.26
  -5   8  -5    0.49    0.31
   5  -8   5    0.16    0.33
   5   7  -5    0.04    0.23
   5   7  -5    0.33    0.41
  -5  -7   5    0.30    0.34
   4   7  -5    0.37    0.23
  -4  -7   5    0.75    0.24
  -4  -7   5    0.53    0.13
   3   7  -5    3.49    0.48
   3   7  -5    3.99    0.38
  -3  -7   5    3.72    0.36
  -3  -7   5    3.85    0.46
   2   7  -5    1.01    0.19
   2   7  -5    0.88    0.29
  -2  -7   5    1.12    0.22
  -2  -7   5    1.07    0.21
  -2  -7   5    1.13    0.20
   1   7  -5    0.67    0.19
   1   7  -5    0.96    0.25
  -1  -7   5    0.45    0.18
  -1  -7   5    1.09    0.22
   0   7  -5    1.54    0.28
   0   7  -5    1.72    0.26
   0   7  -5    1.60    0.24
   0  -7   5    2.02    0.30
   0  -7   5    1.30    0.17
   0  -7   5    1.79    0.17
   0  -7   5    1.26    0.26
  -1   7  -5    0.23    0.14
  -1   7  -5    0.64    0.17
  -1   7  -5    0.48    0.17
   1  -7   5    0.46    0.17
   1  -7   5    0.56    0.18
  -2   7  -5    0.43    0.17
  -2   7  -5    0.01    0.23
  -2   7  -5    0.35    0.09
   2  -7   5    0.49    0.26
   2  -7   5    0.34    0.24
  -3   7  -5    0.33    0.24
   3  -7   5    0.39    0.25
   3  -7   5    0.43    0.19
   3  -7   5    0.04    0.29
  -4   7  -5    0.17    0.25
   4  -7   5    0.02    0.26
   4  -7   5    0.03    0.21
   4  -7   5    0.26    0.38
  -5   7  -5    0.55    0.27
   5  -7   5   -0.12    0.30
   5   6  -5   -0.25    0.28
  -5  -6   5   -0.35    0.25
   4   6  -5    0.05    0.15
   4   6  -5   -0.28    0.25
  -4  -6   5    0.06    0.21
  -4  -6   5    0.10    0.08
   3   6  -5    3.41    0.47
   3   6  -5    3.13    0.34
   3   6  -5    3.15    0.27
  -3  -6   5    2.71    0.29
  -3  -6   5    2.93    0.40
  -3  -6   5    3.00    0.29
   2   6  -5   -0.08    0.13
   2   6  -5   -0.02    0.13
   2   6  -5   -0.12    0.13
   2   6  -5   -0.05    0.05
  -2  -6   5   -0.11    0.11
  -2  -6   5    0.22    0.14
  -2  -6   5   -0.19    0.12
   1   6  -5    0.09    0.13
   1   6  -5   -0.04    0.12
   1   6  -5   -0.08    0.08
  -1  -6   5    0.00    0.10
  -1  -6   5    0.00    0.15
  -1  -6   5   -0.06    0.13
   0   6  -5   -0.36    0.13
   0   6  -5   -0.04    0.11
   0  -6   5    0.13    0.13
   0  -6   5    0.14    0.13
   0  -6   5   -0.01    0.05
  -1   6  -5    1.00    0.21
  -1   6  -5    1.39    0.21
  -1   6  -5    0.82    0.18
   1  -6   5    0.96    0.21
   1  -6   5    1.03    0.20
  -2   6  -5    5.98    0.59
  -2   6  -5    7.09    0.61
  -2   6  -5    6.30    0.52
   2  -6   5    9.25    0.69
   2  -6   5    6.85    0.74
   2  -6   5    7.18    0.58
  -3   6  -5    0.13    0.17
   3  -6   5   -0.07    0.27
   3  -6   5    0.08    0.21
   3  -6   5   -0.06    0.20
  -4   6  -5    0.55    0.20
   4  -6   5    0.28    0.28
   4  -6   5    0.25    0.24
   4  -6   5    0.51    0.19
  -5   6  -5    1.02    0.29
   5  -6   5    0.44    0.35
   5   5  -5    0.06    0.31
   5   5  -5   -0.21    0.19
  -5  -5   5    0.04    0.21
   4   5  -5    5.11    0.54
   4   5  -5    4.81    0.59
  -4  -5   5    4.36    0.31
  -4  -5   5    4.07    0.53
   3   5  -5    0.09    0.12
   3   5  -5    0.32    0.20
   3   5  -5    0.22    0.10
  -3  -5   5    0.16    0.15
  -3  -5   5    0.03    0.09
  -3  -5   5    0.16    0.12
   2   5  -5    1.87    0.20
   2   5  -5    1.73    0.32
   2   5  -5    1.97    0.22
  -2  -5   5    1.51    0.21
  -2  -5   5    1.77    0.23
  -2  -5   5    1.56    0.25
   1   5  -5    3.67    0.40
   1   5  -5    3.24    0.37
   1   5  -5    3.82    0.35
  -1  -5   5    3.94    0.33
  -1  -5   5    3.95    0.36
  -1  -5   5    4.00    0.33
   0   5  -5   23.03    1.59
   0   5  -5   20.75    2.09
   0   5  -5   24.12    1.75
   0  -5   5   23.91    1.59
   0  -5   5   28.17    2.11
   0  -5   5   26.72    2.01
   0  -5   5   23.70    1.60
  -1   5  -5    0.06    0.10
  -1   5  -5   -0.16    0.08
  -1   5  -5    0.00    0.15
   1  -5   5   -0.20    0.14
   1  -5   5   -0.01    0.13
  -2   5  -5    1.10    0.24
  -2   5  -5    1.45    0.24
  -2   5  -5    1.01    0.09
   2  -5   5    1.09    0.24
   2  -5   5    1.11    0.21
   2  -5   5    1.09    0.28
  -3   5  -5   13.68    0.96
  -3   5  -5   12.62    0.94
   3  -5   5   13.23    1.31
   3  -5   5   14.94    1.13
   3  -5   5   11.99    0.94
  -4   5  -5    1.52    0.25
  -4   5  -5    1.80    0.32
   4  -5   5    2.13    0.38
   4  -5   5    1.51    0.39
   4  -5   5    0.87    0.25
  -5   5  -5    0.73    0.25
   5  -5   5    0.39    0.33
   5  -5   5    0.75    0.31
   6   4  -5    0.13    0.36
   6   4  -5    0.44    0.29
  -6  -4   5    0.36    0.29
   5   4  -5   -0.07    0.22
   5   4  -5    0.25    0.24
   5   4  -5   -0.16    0.18
  -5  -4   5   -0.21    0.17
   4   4  -5    0.27    0.18
   4   4  -5    0.16    0.26
  -4  -4   5    0.07    0.04
  -4  -4   5    0.30    0.23
  -4  -4   5    0.22    0.12
  -4  -4   5    0.09    0.04
   3   4  -5    0.05    0.12
   3   4  -5    0.02    0.15
   3   4  -5   -0.01    0.08
  -3  -4   5   -0.02    0.03
  -3  -4   5   -0.25    0.17
  -3  -4   5   -0.10    0.09
  -3  -4   5    0.00    0.07
   2   4  -5    0.23    0.19
   2   4  -5   -0.01    0.08
   2   4  -5    0.10    0.11
   2   4  -5    0.12    0.10
  -2  -4   5    0.08    0.10
  -2  -4   5   -0.04    0.11
  -2  -4   5    0.10    0.11
   1   4  -5   21.95    1.37
   1   4  -5   20.70    1.52
  -1  -4   5   22.97    1.37
  -1  -4   5   18.35    1.72
  -1  -4   5   22.11    1.37
  -1  -4   5   21.17    1.43
   0   4  -5    1.42    0.21
   0   4  -5    1.71    0.22
   0   4  -5    1.35    0.22
   0  -4   5    1.69    0.18
   0  -4   5    1.81    0.22
   0  -4   5    1.53    0.23
   0  -4   5    1.47    0.22
   0  -4   5    1.58    0.24
  -1   4  -5   61.96    4.11
  -1   4  -5   61.20    3.76
  -1   4  -5   58.33    3.75
  -1   4  -5   54.12    5.03
   1  -4   5   60.16    3.76
   1  -4   5   60.01    5.03
   1  -4   5   63.38    4.12
  -2   4  -5    0.65    0.16
  -2   4  -5    0.34    0.14
  -2   4  -5    0.69    0.16
   2  -4   5    0.41    0.20
   2  -4   5    0.23    0.16
   2  -4   5    0.69    0.18
  -3   4  -5    0.56    0.21
  -3   4  -5    0.75    0.15
  -3   4  -5    0.46    0.21
  -3   4  -5    0.57    0.21
   3  -4   5    0.70    0.24
   3  -4   5    0.54    0.28
   3  -4   5    0.44    0.16
  -4   4  -5   10.47    0.89
  -4   4  -5   10.58    0.85
  -4   4  -5   10.71    0.86
   4  -4   5   14.07    1.30
   4  -4   5   13.45    1.06
   4  -4   5   11.94    0.87
  -5   4  -5    1.46    0.28
  -5   4  -5    1.21    0.26
   5  -4   5    0.84    0.37
   5  -4   5    1.04    0.34
   6   3  -5   -0.07    0.32
   6   3  -5    0.19    0.28
  -6  -3   5    0.86    0.37
   5   3  -5    0.55    0.25
   5   3  -5    0.19    0.30
   5   3  -5    0.48    0.25
  -5  -3   5    0.49    0.26
   4   3  -5    0.17    0.20
   4   3  -5    0.51    0.23
  -4  -3   5   -0.18    0.16
  -4  -3   5   -0.24    0.11
   3   3  -5    0.92    0.21
   3   3  -5    0.85    0.23
   3   3  -5    1.03    0.12
  -3  -3   5    1.01    0.14
  -3  -3   5    0.80    0.12
  -3  -3   5    1.02    0.14
  -3  -3   5    0.98    0.25
   2   3  -5    6.78    0.50
   2   3  -5    7.49    0.62
   2   3  -5    6.21    0.47
   2   3  -5    6.52    0.58
   2   3  -5    6.45    0.48
  -2  -3   5    6.10    0.53
  -2  -3   5    6.68    0.49
  -2  -3   5    6.80    0.48
   1   3  -5    0.09    0.07
   1   3  -5    0.01    0.07
   1   3  -5   -0.05    0.10
   1   3  -5    0.07    0.07
   1   3  -5    0.21    0.14
   1   3  -5    0.16    0.16
   1   3  -5   -0.20    0.08
  -1  -3   5    0.01    0.08
  -1  -3   5   -0.02    0.10
  -1  -3   5    0.00    0.10
  -1  -3   5   -0.03    0.05
  -1  -3   5    0.08    0.10
   0   3  -5    7.66    0.56
   0   3  -5    8.93    0.67
   0   3  -5    7.13    0.61
   0   3  -5    7.54    0.71
   0   3  -5    7.17    0.56
   0  -3   5    8.95    0.68
   0  -3   5    8.02    0.71
   0  -3   5    7.37    0.61
   0  -3   5    7.51    0.56
   0  -3   5    7.62    0.56
  -1   3  -5    0.50    0.11
  -1   3  -5    0.22    0.11
  -1   3  -5    0.30    0.11
  -1   3  -5    0.10    0.11
  -1   3  -5    0.35    0.12
  -1   3  -5    0.25    0.09
   1  -3   5    0.08    0.12
   1  -3   5    0.38    0.13
   1  -3   5    0.13    0.10
   1  -3   5    0.23    0.13
   1  -3   5    0.25    0.11
  -2   3  -5   10.26    0.78
  -2   3  -5   10.33    0.82
  -2   3  -5   10.67    0.76
  -2   3  -5   10.74    0.77
   2  -3   5   10.69    1.04
   2  -3   5   11.73    0.83
   2  -3   5   10.49    0.76
   2  -3   5   11.90    0.92
  -3   3  -5    1.36    0.18
  -3   3  -5    1.18    0.21
  -3   3  -5    0.64    0.20
  -3   3  -5    0.94    0.20
   3  -3   5    1.13    0.25
   3  -3   5    0.66    0.17
   3  -3   5    1.17    0.31
  -4   3  -5   -0.18    0.17
  -4   3  -5    0.22    0.15
  -4   3  -5    0.06    0.17
   4  -3   5    0.28    0.31
   4  -3   5    0.27    0.24
   4  -3   5    0.13    0.16
  -5   3  -5    0.59    0.21
  -5   3  -5    0.56    0.25
  -5   3  -5    0.41    0.20
   5  -3   5    0.25    0.28
   5  -3   5    0.28    0.29
  -6   3  -5    1.02    0.26
  -6   3  -5    0.69    0.26
   6  -3   5    1.20    0.45
   6   2  -5    0.40    0.36
   6   2  -5    0.76    0.33
  -6  -2   5    0.73    0.31
   5   2  -5    0.05    0.24
   5   2  -5    0.27    0.24
  -5  -2   5    0.21    0.22
   4   2  -5    0.55    0.24
   4   2  -5    0.54    0.24
  -4  -2   5    0.67    0.29
   3   2  -5    0.74    0.19
   3   2  -5    0.57    0.09
   3   2  -5    0.57    0.21
   3   2  -5    0.51    0.09
  -3  -2   5    0.54    0.10
  -3  -2   5    0.61    0.11
  -3  -2   5    0.34    0.20
  -3  -2   5    0.39    0.12
   2   2  -5    5.89    0.44
   2   2  -5    5.50    0.54
   2   2  -5    5.44    0.40
   2   2  -5    5.08    0.52
   2   2  -5    5.62    0.40
  -2  -2   5    5.31    0.41
  -2  -2   5    6.14    0.48
  -2  -2   5    5.62    0.40
   1   2  -5   83.49    6.65
   1   2  -5   79.68    4.95
   1   2  -5   73.70    5.49
   1   2  -5   78.35    4.96
   1   2  -5   80.05    4.96
   1   2  -5   87.62    6.53
  -1  -2   5   78.46    4.96
  -1  -2   5   79.84    4.96
   0   2  -5    3.39    0.29
   0   2  -5    2.73    0.28
   0   2  -5    2.98    0.31
   0   2  -5    3.13    0.33
   0  -2   5    3.54    0.28
   0  -2   5    3.17    0.32
   0  -2   5    3.36    0.30
   0  -2   5    3.83    0.32
   0  -2   5    2.93    0.30
   0  -2   5    3.93    0.34
  -1   2  -5   27.04    2.51
  -1   2  -5   30.27    1.88
  -1   2  -5   29.61    1.88
  -1   2  -5   30.43    2.04
  -1   2  -5   27.64    2.23
  -1   2  -5   29.00    1.88
  -1   2  -5   27.86    1.82
   1  -2   5   27.99    2.51
   1  -2   5   32.48    2.24
   1  -2   5   31.31    2.05
   1  -2   5   30.22    1.89
   1  -2   5   30.57    1.88
  -2   2  -5   12.16    0.93
  -2   2  -5   12.66    0.87
  -2   2  -5   12.75    0.88
  -2   2  -5   12.95    0.89
   2  -2   5   12.85    0.87
   2  -2   5   12.72    1.04
   2  -2   5   11.98    1.19
   2  -2   5   14.20    0.95
  -3   2  -5   -0.05    0.10
  -3   2  -5   -0.29    0.11
  -3   2  -5    0.02    0.09
  -3   2  -5   -0.20    0.13
   3  -2   5   -0.01    0.17
   3  -2   5   -0.14    0.18
   3  -2   5   -0.15    0.12
  -4   2  -5   -0.30    0.12
  -4   2  -5   -0.11    0.12
  -4   2  -5   -0.18    0.19
  -4   2  -5   -0.21    0.15
   4  -2   5   -0.05    0.21
   4  -2   5    0.09    0.16
   4  -2   5   -0.23    0.20
  -5   2  -5    0.00    0.18
  -5   2  -5   -0.08    0.17
  -5   2  -5   -0.19    0.22
   5  -2   5   -0.30    0.32
   5  -2   5    0.06    0.25
  -6   2  -5    0.78    0.22
  -6   2  -5    0.61    0.23
  -6   2  -5    0.73    0.35
   6  -2   5   -0.20    0.38
   6  -2   5    0.30    0.32
   6   1  -5    0.17    0.24
  -6  -1   5    1.02    0.39
   5   1  -5    2.95    0.46
   5   1  -5    2.37    0.46
  -5  -1   5    2.94    0.49
   4   1  -5    0.30    0.24
   4   1  -5    0.19    0.18
  -4  -1   5    0.16    0.23
  -4  -1   5    0.27    0.04
  -4  -1   5    0.30    0.04
   3   1  -5    0.32    0.07
   3   1  -5    0.23    0.08
   3   1  -5    0.10    0.14
   3   1  -5    0.32    0.17
  -3  -1   5    0.22    0.08
  -3  -1   5    0.12    0.09
  -3  -1   5    0.14    0.18
   2   1  -5    3.72    0.31
   2   1  -5    3.90    0.42
   2   1  -5    3.87    0.35
  -2  -1   5    4.10    0.32
  -2  -1   5    3.98    0.31
  -2  -1   5    4.53    0.39
   1   1  -5    0.56    0.17
   1   1  -5    0.70    0.15
   1   1  -5    0.66    0.12
   1   1  -5    0.69    0.12
   1   1  -5    0.71    0.12
   1   1  -5    0.74    0.09
  -1  -1   5    0.54    0.11
  -1  -1   5    0.69    0.12
  -1  -1   5    0.55    0.12
   0   1  -5   10.51    0.71
   0   1  -5    9.86    0.78
   0   1  -5   10.80    0.84
   0   1  -5   11.29    0.90
   0   1  -5   10.41    0.71
   0   1  -5    9.72    0.91
   0  -1   5   10.47    0.72
   0  -1   5   11.56    0.85
   0  -1   5    9.51    0.78
   0  -1   5    9.85    0.91
   0  -1   5   10.94    0.72
   0  -1   5   12.20    0.90
  -1   1  -5   16.96    1.11
  -1   1  -5   15.78    1.31
  -1   1  -5   18.30    1.25
  -1   1  -5   17.50    1.19
  -1   1  -5   15.90    1.47
  -1   1  -5   16.94    1.10
   1  -1   5   16.15    1.47
   1  -1   5   17.44    1.32
   1  -1   5   16.14    1.10
   1  -1   5   17.59    1.20
   1  -1   5   16.80    1.10
  -2   1  -5   18.90    1.20
  -2   1  -5   16.61    1.42
  -2   1  -5   18.17    1.18
  -2   1  -5   18.01    1.20
  -2   1  -5   19.13    1.22
  -2   1  -5   16.12    1.32
   2  -1   5   18.80    1.20
   2  -1   5   18.02    1.43
   2  -1   5   18.00    1.63
   2  -1   5   21.52    1.30
  -3   1  -5    0.09    0.13
  -3   1  -5    0.29    0.13
  -3   1  -5    0.03    0.09
  -3   1  -5   -0.03    0.09
   3  -1   5    0.03    0.15
   3  -1   5    0.09    0.19
   3  -1   5    0.10    0.12
   3  -1   5    0.03    0.11
  -4   1  -5    0.51    0.17
  -4   1  -5    0.70    0.19
  -4   1  -5    0.39    0.15
  -4   1  -5    0.53    0.19
   4  -1   5    0.56    0.16
   4  -1   5    0.68    0.26
   4  -1   5    0.31    0.24
  -5   1  -5   -0.05    0.15
  -5   1  -5   -0.40    0.15
  -5   1  -5    0.05    0.23
   5  -1   5    0.21    0.27
   5  -1   5    0.06    0.34
  -6   1  -5   -0.15    0.28
  -6   1  -5    0.34    0.22
  -6   1  -5    0.69    0.20
   6  -1   5   -0.14    0.26
   6  -1   5    0.22    0.42
   6   0  -5    0.01    0.22
  -6   0   5    0.17    0.26
   5   0  -5    0.06    0.23
   5   0  -5    0.18    0.27
  -5   0   5    0.31    0.28
   4   0  -5    0.10    0.17
   4   0  -5    0.19    0.23
  -4   0   5    0.08    0.06
  -4   0   5    0.22    0.18
  -4   0   5    0.05    0.07
   3   0  -5    0.10    0.08
   3   0  -5   -0.09    0.07
   3   0  -5    0.00    0.15
   3   0  -5   -0.25    0.13
  -3   0   5    0.02    0.09
  -3   0   5   -0.16    0.15
  -3   0   5    0.03    0.05
   2   0  -5    5.14    0.35
   2   0  -5    4.58    0.45
   2   0  -5    5.07    0.50
   2   0  -5    4.95    0.36
  -2   0   5    5.13    0.44
  -2   0   5    4.82    0.36
  -2   0   5    5.22    0.36
  -2   0   5    3.94    0.47
   1   0  -5   15.16    1.26
   1   0  -5   13.99    0.97
   1   0  -5   14.41    0.96
   1   0  -5   16.77    1.15
  -1   0   5   14.41    0.97
  -1   0   5   14.57    0.97
   0   0  -5   11.43    0.75
   0   0  -5   10.75    0.74
   0   0  -5   10.93    0.88
   0   0  -5   10.34    0.81
   0   0  -5   12.49    0.96
   0   0   5   11.82    0.76
   0   0   5   12.29    0.89
   0   0   5    9.94    0.95
   0   0   5   11.28    0.76
   0   0   5   11.95    0.96
  -1   0  -5   19.49    1.35
  -1   0  -5   19.52    1.26
  -1   0  -5   18.50    1.50
  -1   0  -5   20.95    1.44
  -1   0  -5   20.08    1.26
   1   0   5   18.31    1.68
   1   0   5   20.22    1.51
   1   0   5   18.47    1.26
   1   0   5   19.55    1.36
   1   0   5   20.33    1.26
  -2   0  -5  117.62    7.23
  -2   0  -5  123.96    7.23
  -2   0  -5  120.17    7.35
  -2   0  -5  121.29    7.23
  -2   0  -5  108.00    8.64
  -2   0  -5  107.21    8.42
   2   0   5  135.97    7.94
   2   0   5  109.05    9.77
   2   0   5  113.09    8.64
   2   0   5  120.65    7.23
   2   0   5  112.53    8.42
   2   0   5  117.78    7.23
  -3   0  -5    0.78    0.18
  -3   0  -5    1.01    0.15
  -3   0  -5    0.92    0.18
  -3   0  -5    1.01    0.18
  -3   0  -5    0.88    0.17
   3   0   5    0.93    0.17
   3   0   5    1.03    0.17
   3   0   5    1.03    0.25
   3   0   5    1.12    0.13
   3   0   5    1.26    0.26
  -4   0  -5    0.89    0.20
  -4   0  -5    0.96    0.19
  -4   0  -5    1.01    0.21
  -4   0  -5    0.87    0.25
   4   0   5    1.04    0.19
   4   0   5    1.32    0.16
   4   0   5    1.20    0.30
   4   0   5    0.83    0.35
  -5   0  -5    0.78    0.22
  -5   0  -5    0.95    0.20
  -5   0  -5    0.72    0.30
   5   0   5    0.86    0.30
   5   0   5    0.80    0.40
  -6   0  -5    0.02    0.16
  -6   0  -5    0.02    0.22
  -6   0  -5   -0.17    0.17
   6   0   5    0.05    0.40
   6   0   5   -0.01    0.27
   6  -1  -5    0.35    0.27
  -6   1   5   -0.29    0.29
   5  -1  -5   -0.22    0.19
   5  -1  -5    0.15    0.28
   5  -1  -5   -0.09    0.21
  -5   1   5   -0.11    0.24
   4  -1  -5    5.30    0.69
   4  -1  -5    6.18    0.66
  -4   1   5    6.12    0.41
  -4   1   5    5.41    0.40
  -4   1   5    4.90    0.54
   3  -1  -5   54.49    4.62
   3  -1  -5   54.51    3.40
   3  -1  -5   55.56    4.59
  -3   1   5   53.15    3.70
  -3   1   5   56.62    3.41
   2  -1  -5    1.78    0.18
   2  -1  -5    1.80    0.26
   2  -1  -5    1.97    0.19
   2  -1  -5    1.78    0.23
  -2   1   5    1.97    0.19
  -2   1   5    1.52    0.19
  -2   1   5    2.07    0.27
  -2   1   5    1.39    0.25
   1  -1  -5   57.60    4.03
   1  -1  -5   60.32    4.51
   1  -1  -5   50.17    3.38
   1  -1  -5   52.39    3.38
   1  -1  -5   53.80    4.47
  -1   1   5   54.45    3.39
  -1   1   5   52.16    3.38
   0  -1  -5    0.56    0.12
   0  -1  -5    0.87    0.13
   0  -1  -5    0.45    0.13
   0  -1  -5    0.82    0.15
   0  -1  -5    0.80    0.14
   0  -1  -5    0.80    0.12
   0   1   5    0.77    0.13
   0   1   5    0.68    0.12
   0   1   5    0.91    0.12
   0   1   5    0.47    0.13
  -1  -1  -5    1.69    0.19
  -1  -1  -5    1.89    0.20
  -1  -1  -5    1.72    0.20
  -1  -1  -5    1.85    0.16
  -1  -1  -5    1.67    0.24
   1   1   5    1.56    0.16
   1   1   5    1.85    0.20
   1   1   5    1.87    0.23
   1   1   5    1.94    0.21
   1   1   5    1.63    0.18
   1   1   5    1.63    0.22
  -2  -1  -5   28.02    2.50
  -2  -1  -5   34.48    2.09
  -2  -1  -5   32.76    2.13
  -2  -1  -5   29.87    2.41
  -2  -1  -5   32.80    2.09
   2   1   5   31.30    2.08
   2   1   5   32.98    2.52
   2   1   5   33.61    2.09
   2   1   5   36.93    2.42
   2   1   5   37.23    2.26
  -3  -1  -5    1.93    0.22
  -3  -1  -5    2.39    0.27
  -3  -1  -5    2.08    0.22
  -3  -1  -5    2.00    0.23
  -3  -1  -5    2.02    0.27
   3   1   5    2.07    0.22
   3   1   5    1.98    0.23
   3   1   5    1.53    0.21
   3   1   5    1.74    0.34
   3   1   5    2.35    0.35
  -4  -1  -5    1.88    0.23
  -4  -1  -5    1.73    0.31
  -4  -1  -5    2.10    0.27
  -4  -1  -5    1.67    0.23
  -4  -1  -5    1.55    0.29
   4   1   5    1.80    0.22
   4   1   5    1.77    0.24
   4   1   5    1.97    0.38
   4   1   5    1.35    0.36
  -5  -1  -5    2.45    0.28
  -5  -1  -5    2.37    0.40
  -5  -1  -5    1.97    0.32
   5   1   5    2.37    0.51
   5   1   5    2.51    0.47
  -6  -1  -5    0.80    0.35
  -6  -1  -5    0.68    0.25
   6   1   5    0.48    0.43
   6   1   5    0.39    0.32
   6  -2  -5   -0.06    0.33
   6  -2  -5    0.34    0.34
  -6   2   5   -0.08    0.20
   5  -2  -5    1.18    0.36
   5  -2  -5    0.76    0.38
  -5   2   5    0.81    0.29
  -5   2   5    0.94    0.12
   4  -2  -5    1.47    0.31
   4  -2  -5    1.41    0.36
  -4   2   5    0.96    0.16
  -4   2   5    0.95    0.26
  -4   2   5    1.04    0.15
   3  -2  -5   10.93    1.01
   3  -2  -5   10.03    0.71
   3  -2  -5   11.38    1.05
  -3   2   5   10.66    0.72
  -3   2   5   11.00    0.86
   2  -2  -5   10.18    0.67
   2  -2  -5   10.68    0.89
   2  -2  -5   10.04    0.92
   2  -2  -5   10.49    0.68
  -2   2   5    8.13    0.89
  -2   2   5   10.27    0.67
   1  -2  -5   28.50    1.79
   1  -2  -5   29.39    2.38
   1  -2  -5   29.69    2.12
   1  -2  -5   28.96    1.79
  -1   2   5   29.07    1.80
  -1   2   5   29.14    1.80
  -1   2   5   25.18    2.37
   0  -2  -5    0.77    0.15
   0  -2  -5    0.89    0.13
   0  -2  -5    0.61    0.13
   0  -2  -5    0.69    0.12
   0   2   5    0.70    0.12
   0   2   5    0.69    0.12
   0   2   5    0.57    0.13
   0   2   5    0.65    0.12
  -1  -2  -5    1.73    0.14
  -1  -2  -5    1.97    0.20
  -1  -2  -5    1.66    0.21
  -1  -2  -5    1.68    0.20
  -1  -2  -5    1.96    0.22
   1   2   5    2.09    0.23
   1   2   5    1.97    0.25
   1   2   5    1.79    0.18
   1   2   5    1.92    0.21
   1   2   5    1.63    0.20
  -2  -2  -5   22.11    1.36
  -2  -2  -5   19.02    1.57
  -2  -2  -5   17.74    1.63
  -2  -2  -5   22.18    1.36
   2   2   5   23.66    1.45
   2   2   5   21.12    1.35
   2   2   5   19.75    1.65
   2   2   5   22.15    1.36
   2   2   5   21.41    1.58
  -3  -2  -5    1.41    0.22
  -3  -2  -5    1.30    0.19
  -3  -2  -5    1.47    0.24
  -3  -2  -5    1.59    0.20
  -3  -2  -5    1.78    0.21
   3   2   5    1.42    0.22
   3   2   5    1.24    0.29
   3   2   5    1.22    0.17
   3   2   5    1.65    0.18
  -4  -2  -5    8.86    0.71
  -4  -2  -5    9.57    0.70
  -4  -2  -5    8.80    0.62
  -4  -2  -5    8.99    0.63
  -4  -2  -5    9.91    0.74
   4   2   5    8.82    0.75
   4   2   5    8.22    0.61
   4   2   5    7.44    0.92
   4   2   5    8.74    0.86
  -5  -2  -5   -0.11    0.22
  -5  -2  -5    0.08    0.18
  -5  -2  -5   -0.07    0.13
   5   2   5   -0.13    0.16
   5   2   5   -0.11    0.20
   5   2   5   -0.13    0.23
  -6  -2  -5    0.08    0.31
  -6  -2  -5    0.59    0.27
   6   2   5    0.03    0.41
   6   2   5    0.43    0.35
   6  -3  -5    0.10    0.36
   6  -3  -5   -0.23    0.32
  -6   3   5   -0.04    0.30
   5  -3  -5    0.32    0.28
   5  -3  -5    0.16    0.25
  -5   3   5    0.22    0.11
  -5   3   5    0.41    0.29
   4  -3  -5    6.00    0.54
   4  -3  -5    6.76    0.72
   4  -3  -5    6.01    0.72
  -4   3   5    5.66    0.57
   3  -3  -5    0.23    0.11
   3  -3  -5    0.05    0.15
   3  -3  -5    0.08    0.16
  -3   3   5    0.03    0.13
  -3   3   5    0.05    0.11
  -3   3   5    0.06    0.10
   2  -3  -5   25.15    1.58
   2  -3  -5   25.74    1.58
   2  -3  -5   23.83    2.12
   2  -3  -5   25.76    2.12
  -2   3   5   25.71    1.59
  -2   3   5   25.98    1.59
  -2   3   5   21.90    2.11
   1  -3  -5   15.24    0.99
   1  -3  -5   16.09    1.00
   1  -3  -5   17.75    1.18
   1  -3  -5   15.77    1.14
   1  -3  -5   14.70    1.31
  -1   3   5   15.47    0.99
  -1   3   5   15.57    1.00
  -1   3   5   13.61    1.29
  -1   3   5   12.79    1.29
   0  -3  -5  106.37    6.49
   0  -3  -5   98.90    7.73
   0  -3  -5  106.39    6.49
   0  -3  -5  111.12    7.61
   0  -3  -5  110.98    8.57
   0   3   5   97.43    7.72
   0   3   5  111.56    7.61
   0   3   5  105.76    6.49
   0   3   5  100.22    8.56
  -1  -3  -5    3.72    0.35
  -1  -3  -5    4.36    0.31
  -1  -3  -5    3.93    0.31
  -1  -3  -5    4.16    0.38
  -1  -3  -5    3.59    0.28
   1   3   5    3.93    0.31
   1   3   5    4.22    0.32
   1   3   5    4.15    0.39
   1   3   5    4.38    0.38
   1   3   5    4.40    0.39
  -2  -3  -5    0.12    0.11
  -2  -3  -5   -0.13    0.09
  -2  -3  -5    0.16    0.11
   2   3   5    0.07    0.03
   2   3   5   -0.09    0.09
   2   3   5   -0.02    0.10
   2   3   5    0.04    0.09
   2   3   5   -0.16    0.10
  -3  -3  -5    0.25    0.12
  -3  -3  -5    0.24    0.13
  -3  -3  -5    0.36    0.13
  -3  -3  -5    0.28    0.12
   3   3   5    0.15    0.22
   3   3   5    0.60    0.17
   3   3   5    0.31    0.11
  -4  -3  -5    2.46    0.35
  -4  -3  -5    2.61    0.32
  -4  -3  -5    2.45    0.34
  -4  -3  -5    2.18    0.25
   4   3   5    1.96    0.22
   4   3   5    2.23    0.32
   4   3   5    2.44    0.43
  -5  -3  -5    1.06    0.17
  -5  -3  -5    1.27    0.29
  -5  -3  -5    0.95    0.30
  -5  -3  -5    0.71    0.25
   5   3   5    1.44    0.40
   5   3   5    0.87    0.26
   5   3   5    1.03    0.36
  -6  -3  -5    0.18    0.22
  -6  -3  -5    0.17    0.25
   6   3   5    0.49    0.34
   6   3   5    0.48    0.34
   5  -4  -5    0.01    0.30
   5  -4  -5    0.13    0.28
  -5   4   5   -0.04    0.18
   4  -4  -5    0.27    0.28
   4  -4  -5    0.37    0.27
   4  -4  -5    0.20    0.11
  -4   4   5    0.22    0.15
  -4   4   5    0.27    0.25
   3  -4  -5   -0.08    0.05
   3  -4  -5   -0.16    0.10
   3  -4  -5    0.05    0.15
   3  -4  -5    0.00    0.20
  -3   4   5    0.05    0.10
  -3   4   5   -0.14    0.12
   2  -4  -5   -0.04    0.14
   2  -4  -5    0.05    0.10
   2  -4  -5    0.02    0.04
   2  -4  -5    0.02    0.10
   2  -4  -5   -0.07    0.15
  -2   4   5    0.00    0.09
  -2   4   5   -0.07    0.09
  -2   4   5   -0.13    0.09
   1  -4  -5   17.95    1.15
   1  -4  -5   21.28    1.37
   1  -4  -5   16.85    1.31
   1  -4  -5   17.85    1.14
   1  -4  -5   17.64    1.52
  -1   4   5   17.95    1.15
  -1   4   5   14.73    1.49
  -1   4   5   15.62    1.50
  -1   4   5   17.97    1.15
  -1   4   5   18.98    1.31
   0  -4  -5    0.07    0.08
   0  -4  -5   -0.09    0.08
   0  -4  -5    0.07    0.09
   0  -4  -5    0.15    0.08
   0  -4  -5   -0.09    0.10
   0   4   5    0.04    0.08
   0   4   5    0.15    0.10
   0   4   5    0.19    0.09
   0   4   5   -0.02    0.07
   0   4   5    0.19    0.07
   0   4   5    0.12    0.07
  -1  -4  -5    9.37    0.74
  -1  -4  -5    8.87    0.81
  -1  -4  -5    9.55    0.64
  -1  -4  -5    8.89    0.76
  -1  -4  -5    9.36    0.64
  -1  -4  -5    9.53    0.64
   1   4   5    9.55    0.63
   1   4   5    9.60    0.76
   1   4   5    8.65    0.76
  -2  -4  -5   21.25    1.31
  -2  -4  -5   18.11    1.53
  -2  -4  -5   20.52    1.31
   2   4   5   20.33    1.30
   2   4   5   18.94    1.59
   2   4   5   20.44    1.31
   2   4   5   22.52    1.56
  -3  -4  -5    6.95    0.50
  -3  -4  -5    6.67    0.49
  -3  -4  -5    7.45    0.55
   3   4   5    6.98    0.49
   3   4   5    6.51    0.66
   3   4   5    6.93    0.63
   3   4   5    6.48    0.51
  -4  -4  -5    0.77    0.20
  -4  -4  -5    0.94    0.16
  -4  -4  -5    0.53    0.23
  -4  -4  -5    0.74    0.21
  -4  -4  -5    0.97    0.15
   4   4   5    1.01    0.33
   4   4   5    0.83    0.23
   4   4   5    0.82    0.14
  -5  -4  -5    0.18    0.19
  -5  -4  -5   -0.01    0.10
  -5  -4  -5   -0.07    0.17
  -5  -4  -5   -0.14    0.23
   5   4   5    0.14    0.22
   5   4   5   -0.13    0.22
  -6  -4  -5   -0.15    0.25
  -6  -4  -5    0.21    0.24
   6   4   5    0.02    0.23
   6   4   5    0.28    0.29
   5  -5  -5    0.28    0.33
   5  -5  -5   -0.01    0.31
  -5   5   5   -0.08    0.25
  -5   5   5   -0.18    0.15
   4  -5  -5    0.23    0.23
   4  -5  -5    0.21    0.26
  -4   5   5    0.27    0.25
  -4   5   5    0.46    0.17
   3  -5  -5   -0.08    0.15
   3  -5  -5   -0.15    0.11
   3  -5  -5    0.02    0.17
  -3   5   5    0.06    0.12
  -3   5   5   -0.08    0.12
   2  -5  -5    2.98    0.39
   2  -5  -5    3.12    0.30
   2  -5  -5    2.98    0.36
  -2   5   5    3.42    0.29
  -2   5   5    3.03    0.30
  -2   5   5    2.66    0.34
   1  -5  -5   79.28    4.91
   1  -5  -5   87.12    5.76
   1  -5  -5   75.79    6.49
   1  -5  -5   79.64    4.91
  -1   5   5   77.17    4.91
  -1   5   5   80.63    5.79
  -1   5   5   86.91    5.76
  -1   5   5   69.70    6.58
  -1   5   5   77.08    4.91
   0  -5  -5    0.00    0.12
   0  -5  -5   -0.01    0.11
   0  -5  -5    0.01    0.07
   0  -5  -5   -0.01    0.11
   0   5   5   -0.06    0.10
   0   5   5    0.18    0.12
   0   5   5   -0.04    0.09
   0   5   5    0.10    0.13
   0   5   5   -0.01    0.06
   0   5   5    0.04    0.08
  -1  -5  -5    7.06    0.51
  -1  -5  -5    7.28    0.52
  -1  -5  -5    7.19    0.65
  -1  -5  -5    6.73    0.62
  -1  -5  -5    7.15    0.51
   1   5   5    7.49    0.52
   1   5   5    6.96    0.61
   1   5   5    6.64    0.63
   1   5   5    8.17    0.67
   1   5   5    7.02    0.51
  -2  -5  -5   61.53    3.91
  -2  -5  -5   59.05    4.60
  -2  -5  -5   64.87    3.91
   2   5   5   66.24    4.25
   2   5   5   63.04    4.61
   2   5   5   63.87    3.91
   2   5   5   62.76    3.91
   2   5   5   61.60    4.72
  -3  -5  -5    2.89    0.28
  -3  -5  -5    3.26    0.28
  -3  -5  -5    3.32    0.32
   3   5   5    3.00    0.40
   3   5   5    3.05    0.26
   3   5   5    3.04    0.27
   3   5   5    3.04    0.43
  -4  -5  -5    1.99    0.22
  -4  -5  -5    2.18    0.33
  -4  -5  -5    1.65    0.28
  -4  -5  -5    1.53    0.19
  -4  -5  -5    1.74    0.32
   4   5   5    1.69    0.40
   4   5   5    1.87    0.19
   4   5   5    1.81    0.34
   4   5   5    1.40    0.22
  -5  -5  -5    0.46    0.23
  -5  -5  -5    0.26    0.20
  -5  -5  -5    0.19    0.11
  -5  -5  -5    0.27    0.28
   5   5   5    0.70    0.28
   5   5   5    0.44    0.32
   5   5   5    0.39    0.18
  -6  -5  -5   -0.14    0.26
  -6  -5  -5   -0.16    0.23
   6   5   5   -0.06    0.33
   6   5   5    0.07    0.36
   5  -6  -5    0.05    0.29
   5  -6  -5   -0.41    0.30
  -5   6   5    0.00    0.18
  -5   6   5   -0.19    0.26
   4  -6  -5    1.32    0.36
   4  -6  -5    1.17    0.39
  -4   6   5    0.87    0.23
   3  -6  -5    0.24    0.15
   3  -6  -5    0.31    0.20
   3  -6  -5    0.19    0.23
  -3   6   5    0.08    0.17
  -3   6   5    0.07    0.13
   2  -6  -5    3.25    0.46
   2  -6  -5    4.04    0.43
   2  -6  -5    3.66    0.32
  -2   6   5    3.46    0.33
  -2   6   5    2.93    0.31
   1  -6  -5    4.19    0.42
   1  -6  -5    3.70    0.39
   1  -6  -5    4.82    0.43
   1  -6  -5    3.33    0.32
  -1   6   5    3.54    0.29
  -1   6   5    3.38    0.38
  -1   6   5    3.66    0.34
  -1   6   5    3.91    0.39
  -1   6   5    3.49    0.32
   0  -6  -5    0.53    0.14
   0  -6  -5    0.67    0.12
   0  -6  -5    0.48    0.15
   0  -6  -5    0.54    0.15
   0  -6  -5    0.37    0.15
   0   6   5    0.46    0.14
   0   6   5    0.63    0.13
   0   6   5    0.48    0.12
   0   6   5    0.45    0.14
   0   6   5    0.58    0.13
   0   6   5    0.50    0.15
  -1  -6  -5    0.80    0.10
  -1  -6  -5    0.77    0.14
  -1  -6  -5    0.80    0.20
  -1  -6  -5    0.74    0.15
  -1  -6  -5    0.64    0.15
   1   6   5    0.57    0.16
   1   6   5    0.45    0.18
   1   6   5    0.70    0.13
   1   6   5    0.92    0.16
   1   6   5    0.77    0.16
  -2  -6  -5   -0.14    0.10
  -2  -6  -5   -0.13    0.11
   2   6   5    0.09    0.18
   2   6   5    0.19    0.14
   2   6   5    0.08    0.13
   2   6   5    0.09    0.06
  -3  -6  -5    4.27    0.36
  -3  -6  -5    4.29    0.36
   3   6   5    4.39    0.35
   3   6   5    3.98    0.47
   3   6   5    4.52    0.36
   3   6   5    4.68    0.51
  -4  -6  -5   -0.13    0.09
  -4  -6  -5    0.10    0.19
  -4  -6  -5    0.04    0.12
  -4  -6  -5    0.20    0.20
  -4  -6  -5   -0.28    0.14
   4   6   5   -0.30    0.24
   4   6   5    0.20    0.24
   4   6   5   -0.09    0.09
   4   6   5   -0.06    0.11
  -5  -6  -5   -0.18    0.24
  -5  -6  -5   -0.14    0.09
  -5  -6  -5    0.19    0.24
  -5  -6  -5    0.06    0.20
   5   6   5   -0.31    0.23
   5   6   5   -0.24    0.29
  -6  -6  -5   -0.08    0.31
  -6  -6  -5    0.31    0.21
  -6  -6  -5   -0.07    0.17
   6   6   5   -0.16    0.29
   6   6   5    0.01    0.24
   5  -7  -5    0.26    0.34
   5  -7  -5    0.26    0.27
  -5   7   5    0.21    0.21
  -5   7   5   -0.52    0.22
   4  -7  -5    0.70    0.29
   4  -7  -5    1.03    0.35
  -4   7   5    0.78    0.23
   3  -7  -5    0.06    0.20
   3  -7  -5   -0.22    0.21
   3  -7  -5   -0.18    0.14
  -3   7   5   -0.06    0.15
  -3   7   5   -0.06    0.17
   2  -7  -5    0.08    0.16
   2  -7  -5    0.03    0.16
   2  -7  -5   -0.03    0.13
  -2   7   5    0.00    0.16
  -2   7   5    0.18    0.15
   1  -7  -5    3.88    0.35
   1  -7  -5    4.77    0.45
   1  -7  -5    3.74    0.44
  -1   7   5    3.62    0.30
  -1   7   5    3.67    0.36
  -1   7   5    4.34    0.41
  -1   7   5    3.06    0.39
  -1   7   5    3.68    0.33
   0  -7  -5   22.28    1.67
   0  -7  -5   20.34    1.38
   0  -7  -5   19.86    1.29
   0  -7  -5   19.29    1.55
   0  -7  -5   20.35    1.30
   0   7   5   20.32    1.52
   0   7   5   19.16    1.29
   0   7   5   16.99    1.65
   0   7   5   19.38    1.29
   0   7   5   18.52    1.49
   0   7   5   18.99    1.68
  -1  -7  -5    1.55    0.17
  -1  -7  -5    1.46    0.19
  -1  -7  -5    1.47    0.21
  -1  -7  -5    1.07    0.20
   1   7   5    1.33    0.24
   1   7   5    1.00    0.17
   1   7   5    1.45    0.21
   1   7   5    1.25    0.24
  -2  -7  -5   -0.08    0.11
  -2  -7  -5    0.21    0.13
  -2  -7  -5    0.20    0.07
   2   7   5    0.25    0.12
   2   7   5    0.31    0.21
   2   7   5    0.15    0.09
   2   7   5   -0.03    0.14
   2   7   5    0.10    0.14
  -3  -7  -5   13.36    0.92
  -3  -7  -5   13.37    0.93
   3   7   5   14.61    0.98
   3   7   5   12.70    1.14
   3   7   5   14.37    1.21
   3   7   5   13.64    0.92
  -4  -7  -5    2.04    0.24
  -4  -7  -5    1.83    0.35
  -4  -7  -5    1.89    0.23
  -4  -7  -5    2.88    0.35
   4   7   5    1.94    0.40
   4   7   5    2.98    0.45
   4   7   5    1.73    0.24
  -5  -7  -5    0.17    0.10
  -5  -7  -5    0.61    0.26
  -5  -7  -5   -0.33    0.23
  -5  -7  -5    0.51    0.22
   5   7   5    0.47    0.36
   5   7   5    0.52    0.33
  -6  -7  -5    0.01    0.24
  -6  -7  -5   -0.32    0.27
  -6  -7  -5   -0.16    0.25
   6   7   5    0.04    0.30
   6   7   5    0.14    0.38
   5  -8  -5    0.03    0.36
   5  -8  -5    0.25    0.33
  -5   8   5   -0.12    0.22
  -5   8   5    0.06    0.26
   4  -8  -5   -0.13    0.27
   4  -8  -5   -0.02    0.22
  -4   8   5    0.37    0.22
   3  -8  -5    0.78    0.28
   3  -8  -5    0.39    0.23
   3  -8  -5    0.35    0.20
  -3   8   5    0.46    0.19
  -3   8   5    0.20    0.22
   2  -8  -5    1.71    0.25
   2  -8  -5    1.71    0.31
   2  -8  -5    1.48    0.30
  -2   8   5    1.37    0.27
   1  -8  -5   19.84    1.51
   1  -8  -5   16.58    1.14
   1  -8  -5   15.91    1.47
  -1   8   5   14.74    1.26
  -1   8   5   16.65    1.15
  -1   8   5   18.17    1.33
   0  -8  -5    6.08    0.56
   0  -8  -5    5.92    0.47
   0  -8  -5    6.22    0.47
   0   8   5    5.00    0.53
   0   8   5    5.57    0.45
   0   8   5    5.47    0.55
   0   8   5    5.11    0.50
  -1  -8  -5    1.63    0.18
  -1  -8  -5    1.41    0.22
  -1  -8  -5    1.38    0.21
  -1  -8  -5    1.51    0.22
   1   8   5    1.23    0.21
   1   8   5    1.34    0.28
   1   8   5    1.30    0.19
   1   8   5    1.06    0.24
  -2  -8  -5    0.41    0.13
  -2  -8  -5    0.35    0.14
  -2  -8  -5    0.61    0.11
   2   8   5    0.51    0.13
   2   8   5    0.49    0.20
   2   8   5    0.60    0.15
   2   8   5    0.45    0.22
  -3  -8  -5    7.41    0.59
  -3  -8  -5    8.48    0.60
   3   8   5    8.50    0.62
   3   8   5    7.73    0.79
   3   8   5    8.07    0.77
  -4  -8  -5   27.97    1.86
  -4  -8  -5   26.19    1.74
   4   8   5   30.03    2.20
   4   8   5   27.14    1.91
   4   8   5   25.23    2.21
  -5  -8  -5    0.05    0.23
  -5  -8  -5    0.09    0.22
  -5  -8  -5    0.20    0.28
  -5  -8  -5   -0.08    0.10
   5   8   5    0.48    0.32
   5   8   5   -0.50    0.30
  -6  -8  -5    0.39    0.31
  -6  -8  -5   -0.08    0.27
  -6  -8  -5   -0.36    0.31
   6   8   5    0.01    0.33
   6   8   5   -0.09    0.36
   5  -9  -5    0.46    0.41
   5  -9  -5    0.48    0.38
  -5   9   5   -0.21    0.22
  -5   9   5    0.15    0.29
   4  -9  -5    0.75    0.32
   4  -9  -5    0.47    0.33
  -4   9   5    0.16    0.23
   3  -9  -5   -0.02    0.19
   3  -9  -5   -0.21    0.16
   3  -9  -5   -0.04    0.17
  -3   9   5    0.08    0.23
   2  -9  -5    6.78    0.59
   2  -9  -5    7.20    0.77
   2  -9  -5    8.65    0.83
  -2   9   5    6.74    0.62
   1  -9  -5    0.08    0.13
   1  -9  -5   -0.06    0.12
   1  -9  -5    0.05    0.11
  -1   9   5    0.02    0.08
  -1   9   5    0.06    0.18
  -1   9   5    0.06    0.13
   0  -9  -5   13.65    1.10
   0  -9  -5   11.77    0.87
   0   9   5   11.96    1.01
   0   9   5   11.35    0.86
  -1  -9  -5    0.20    0.11
  -1  -9  -5    0.09    0.10
  -1  -9  -5    0.22    0.13
  -1  -9  -5    0.18    0.12
   1   9   5    0.06    0.10
   1   9   5    0.36    0.17
   1   9   5   -0.08    0.13
   1   9   5   -0.04    0.11
  -2  -9  -5    0.29    0.13
  -2  -9  -5    0.42    0.11
  -2  -9  -5    0.16    0.14
   2   9   5    0.35    0.20
   2   9   5    0.32    0.13
   2   9   5    0.42    0.15
  -3  -9  -5    1.77    0.27
  -3  -9  -5    2.15    0.27
   3   9   5    2.21    0.40
   3   9   5    2.21    0.26
   3   9   5    2.86    0.47
   3   9   5    2.97    0.29
  -4  -9  -5    2.59    0.39
  -4  -9  -5    2.90    0.31
   4   9   5    3.22    0.50
   4   9   5    2.52    0.50
   4   9   5    3.48    0.35
  -5  -9  -5    0.36    0.13
  -5  -9  -5    0.38    0.30
  -5  -9  -5    0.84    0.28
   5   9   5    0.08    0.34
   5   9   5    0.28    0.31
  -6  -9  -5    0.08    0.26
  -6  -9  -5   -0.34    0.22
  -6  -9  -5    0.06    0.21
   6   9   5    0.30    0.42
   6   9   5   -0.49    0.34
   4 -10  -5    0.06    0.31
   4 -10  -5    0.62    0.39
  -4  10   5    0.46    0.28
   3 -10  -5   -0.05    0.28
   3 -10  -5   -0.01    0.14
   3 -10  -5    0.11    0.22
  -3  10   5    0.08    0.18
   2 -10  -5    1.89    0.37
   2 -10  -5    2.25    0.36
   2 -10  -5    2.62    0.44
  -2  10   5    1.96    0.32
  -2  10   5    3.10    0.39
   1 -10  -5   23.67    1.55
   1 -10  -5   23.98    1.98
  -1  10   5   24.63    1.78
  -1  10   5   22.22    1.53
  -1  10   5   20.22    1.71
   0 -10  -5    0.10    0.14
   0 -10  -5   -0.04    0.13
   0  10   5    0.09    0.14
   0  10   5    0.07    0.21
  -1 -10  -5    2.34    0.32
  -1 -10  -5    2.70    0.32
   1  10   5    2.24    0.31
   1  10   5    2.49    0.38
   1  10   5    3.02    0.31
  -2 -10  -5    1.20    0.24
  -2 -10  -5    1.30    0.19
  -2 -10  -5    2.05    0.24
   2  10   5    1.56    0.24
   2  10   5    1.23    0.34
   2  10   5    1.39    0.22
  -3 -10  -5    0.99    0.20
  -3 -10  -5    0.82    0.22
   3  10   5    1.02    0.20
   3  10   5    0.51    0.27
   3  10   5    1.49    0.39
   3  10   5    1.09    0.19
  -4 -10  -5    2.22    0.28
   4  10   5    2.26    0.50
   4  10   5    2.42    0.48
   4  10   5    2.49    0.30
  -5 -10  -5    0.53    0.15
  -5 -10  -5    0.43    0.23
  -5 -10  -5    0.78    0.27
   5  10   5    0.23    0.38
   5  10   5    0.34    0.40
   4 -11  -5   -0.12    0.27
   4 -11  -5   -0.15    0.32
  -4  11   5    0.35    0.30
   3 -11  -5    1.10    0.34
   3 -11  -5    0.95    0.28
   3 -11  -5    0.70    0.28
  -3  11   5    1.11    0.32
   2 -11  -5    0.66    0.26
   2 -11  -5    0.84    0.25
   2 -11  -5    0.67    0.26
  -2  11   5    0.26    0.20
  -2  11   5    0.83    0.25
   1 -11  -5   -0.15    0.23
   1 -11  -5    0.39    0.21
   1 -11  -5    0.44    0.20
  -1  11   5    0.24    0.18
  -1  11   5    0.07    0.22
   0 -11  -5    7.08    0.65
   0 -11  -5    7.76    0.73
   0  11   5    7.26    0.73
   0  11   5    7.48    0.64
  -1 -11  -5    1.20    0.21
  -1 -11  -5    0.89    0.24
   1  11   5    1.16    0.30
   1  11   5    0.77    0.20
   1  11   5    0.52    0.18
  -2 -11  -5    0.15    0.19
  -2 -11  -5    0.00    0.15
   2  11   5    0.18    0.17
   2  11   5    0.03    0.28
   2  11   5   -0.10    0.15
  -3 -11  -5    1.87    0.29
   3  11   5    1.86    0.46
   3  11   5    2.08    0.28
   3  11   5    2.10    0.27
  -4 -11  -5    2.02    0.28
   4  11   5    2.07    0.46
   4  11   5    1.50    0.48
   4  11   5    1.78    0.29
  -5 -11  -5    0.38    0.29
  -5 -11  -5    0.12    0.14
   5  11   5    0.56    0.44
   5  11   5    0.44    0.42
   4 -12  -5    0.69    0.32
   4 -12  -5    0.38    0.45
  -4  12   5    0.80    0.36
   3 -12  -5    0.25    0.26
   3 -12  -5    0.28    0.30
   3 -12  -5   -0.46    0.33
  -3  12   5    0.50    0.31
   2 -12  -5    1.07    0.28
   2 -12  -5    0.93    0.37
   2 -12  -5    1.10    0.27
  -2  12   5    0.89    0.28
  -2  12   5    1.42    0.35
   1 -12  -5    9.91    0.97
   1 -12  -5   10.30    1.05
   1 -12  -5   10.41    0.85
  -1  12   5    9.81    0.83
  -1  12   5    9.28    0.90
   0 -12  -5    0.58    0.22
   0 -12  -5    0.97    0.24
   0  12   5    0.73    0.28
   0  12   5    0.93    0.30
  -1 -12  -5    1.47    0.24
  -1 -12  -5    1.32    0.27
   1  12   5    0.66    0.32
   1  12   5    1.19    0.28
   1  12   5    1.12    0.25
  -2 -12  -5   -0.26    0.19
   2  12   5    0.38    0.25
   2  12   5    0.23    0.19
   2  12   5    0.27    0.18
  -3 -12  -5    0.25    0.19
   3  12   5    0.33    0.17
   3  12   5    0.20    0.32
   3  12   5    0.19    0.18
  -4 -12  -5    0.50    0.19
   4  12   5    0.29    0.30
   4  12   5    0.64    0.42
  -5 -12  -5    0.65    0.32
  -5 -12  -5    0.51    0.16
   5  12   5    0.19    0.35
   5  12   5    0.53    0.42
   3 -13  -5    0.44    0.42
   3 -13  -5   -0.09    0.25
   3 -13  -5   -0.08    0.29
  -3  13   5    0.35    0.35
   2 -13  -5    0.40    0.24
   2 -13  -5    0.22    0.26
   2 -13  -5   -0.07    0.32
  -2  13   5    0.55    0.32
  -2  13   5    0.31    0.24
   1 -13  -5    0.00    0.19
   1 -13  -5    0.86    0.31
   1 -13  -5   -0.25    0.19
  -1  13   5    0.21    0.27
  -1  13   5    0.10    0.24
   0 -13  -5    0.82    0.25
   0 -13  -5    0.71    0.25
   0  13   5    1.11    0.34
   0  13   5    0.99    0.31
  -1 -13  -5    4.01    0.46
  -1 -13  -5    3.43    0.47
   1  13   5    3.46    0.43
   1  13   5    4.47    0.46
   1  13   5    3.36    0.51
  -2 -13  -5   -0.07    0.21
   2  13   5    0.19    0.18
   2  13   5    0.04    0.19
   2  13   5   -0.15    0.30
  -3 -13  -5    0.77    0.25
   3  13   5    0.79    0.39
   3  13   5    0.69    0.22
  -4 -13  -5   -0.17    0.18
   4  13   5   -0.04    0.28
   4  13   5    0.00    0.39
  -5 -13  -5   -0.04    0.14
  -5 -13  -5   -0.10    0.28
   5  13   5    0.67    0.50
   5  13   5    0.13    0.46
   3 -14  -5   -0.19    0.29
   3 -14  -5   -0.25    0.26
   3 -14  -5   -0.01    0.29
  -3  14   5   -0.72    0.31
   2 -14  -5   -0.13    0.19
   2 -14  -5   -0.56    0.33
   2 -14  -5   -0.02    0.24
  -2  14   5    0.04    0.22
  -2  14   5   -0.09    0.21
   1 -14  -5    0.33    0.24
   1 -14  -5    0.60    0.25
   1 -14  -5    0.49    0.27
  -1  14   5    0.74    0.33
  -1  14   5    0.37    0.28
   0 -14  -5    0.95    0.29
   0 -14  -5    0.57    0.24
   0  14   5    1.07    0.35
   0  14   5    0.78    0.31
  -1 -14  -5   10.96    0.89
  -1 -14  -5   10.49    0.95
   1  14   5   10.16    1.01
   1  14   5    9.26    0.81
  -2 -14  -5    0.11    0.18
   2  14   5    0.37    0.22
   2  14   5    0.44    0.29
   2  14   5    0.68    0.24
  -3 -14  -5    0.04    0.22
   3  14   5   -0.13    0.20
   3  14   5    0.32    0.29
  -4 -14  -5   -0.01    0.20
   4  14   5    0.15    0.42
   4  14   5   -0.25    0.40
   2 -15  -5   -0.12    0.23
   2 -15  -5   -0.63    0.36
   2 -15  -5    0.58    0.35
  -2  15   5   -0.10    0.23
  -2  15   5    0.21    0.28
   1 -15  -5    1.08    0.33
   1 -15  -5    1.92    0.38
  -1  15   5    1.47    0.34
  -1  15   5    1.69    0.39
   0 -15  -5   -0.15    0.22
   0 -15  -5    0.18    0.30
   0  15   5    0.02    0.27
   0  15   5    0.03    0.21
  -1 -15  -5    0.46    0.30
  -1 -15  -5    0.04    0.14
   1  15   5    0.21    0.21
   1  15   5    0.41    0.27
  -2 -15  -5   -0.37    0.23
   2  15   5   -0.18    0.23
   2  15   5    0.35    0.24
   2  15   5    0.03    0.24
  -3 -15  -5   -0.18    0.22
   3  15   5   -0.28    0.23
   3  15   5   -0.40    0.36
  -4 -15  -5    0.54    0.23
   4  15   5    0.62    0.49
   4  15   5   -0.02    0.40
   2 -16  -5    1.60    0.55
   2 -16  -5    1.51    0.40
   2 -16  -5    2.43    0.48
  -2  16   5    1.58    0.46
  -2  16   5    0.86    0.33
   1 -16  -5    0.59    0.29
   1 -16  -5   -0.36    0.21
  -1  16   5    0.25    0.27
  -1  16   5   -0.15    0.27
   0 -16  -5    0.47    0.35
   0 -16  -5   -0.29    0.19
   0  16   5    0.13    0.34
   0  16   5    0.14    0.24
  -1 -16  -5    1.43    0.40
   1  16   5    0.63    0.32
   1  16   5    0.71    0.40
  -2 -16  -5   -0.22    0.27
   2  16   5    0.15    0.24
   2  16   5    0.37    0.40
  -3 -16  -5    0.27    0.26
   3  16   5    0.38    0.44
   1 -17  -5   -0.06    0.35
  -1  17   5    0.50    0.39
  -1  17   5   -0.29    0.30
   0 -17  -5   -0.27    0.23
   0  17   5   -0.07    0.23
   0  17   5    0.30    0.26
  -1 -17  -5    0.41    0.28
   1  17   5    0.01    0.32
   1  17   5    0.34    0.37
  -2 -17  -5    0.90    0.35
   2  17   5    0.18    0.39
   2  17   5    0.42    0.31
  -1 -18  -5    0.63    0.38
   1  18   5   -0.21    0.31
   1  14  -6    0.16    0.36
   1  14  -6    0.21    0.28
  -1 -14   6    0.49    0.35
   0  14  -6    0.43    0.33
   0  14  -6   -0.46    0.30
   0  14  -6   -0.26    0.28
   0 -14   6    0.34    0.28
  -1  14  -6   -0.03    0.33
  -1  14  -6    0.22    0.36
   1 -14   6   -0.48    0.33
   1 -14   6   -0.01    0.25
   2  13  -6   -0.02    0.37
   2  13  -6   -0.31    0.23
  -2 -13   6    0.17    0.24
   1  13  -6    0.39    0.23
   1  13  -6    0.99    0.40
   1  13  -6    1.10    0.41
  -1 -13   6    0.96    0.35
   0  13  -6    0.85    0.28
   0  13  -6    0.38    0.31
   0  13  -6    0.76    0.37
   0 -13   6    0.57    0.35
  -1  13  -6   -0.11    0.21
  -1  13  -6   -0.10    0.30
   1 -13   6    0.06    0.21
   1 -13   6   -0.34    0.20
  -2  13  -6   -0.02    0.33
  -2  13  -6    0.58    0.28
   2 -13   6   -0.52    0.37
   2 -13   6   -0.02    0.34
   3  12  -6    2.30    0.51
   3  12  -6    1.73    0.48
  -3 -12   6    2.16    0.36
   2  12  -6    1.20    0.44
   2  12  -6    0.71    0.39
  -2 -12   6    0.79    0.30
   1  12  -6    0.30    0.32
   1  12  -6    0.19    0.25
   1  12  -6    0.33    0.25
  -1 -12   6    0.02    0.26
   0  12  -6    0.71    0.32
   0  12  -6    0.82    0.28
   0  12  -6    0.44    0.30
   0 -12   6    0.47    0.30
   0 -12   6    0.46    0.26
  -1  12  -6    0.81    0.35
  -1  12  -6    0.78    0.34
   1 -12   6    1.13    0.39
   1 -12   6    0.45    0.33
  -2  12  -6    0.25    0.25
  -2  12  -6    0.34    0.31
   2 -12   6   -0.06    0.27
   2 -12   6    0.57    0.34
   4  11  -6    0.40    0.38
   4  11  -6   -0.59    0.39
  -4 -11   6    0.34    0.19
   3  11  -6   -0.27    0.23
   3  11  -6   -0.30    0.33
  -3 -11   6    0.52    0.25
   2  11  -6    1.12    0.33
   2  11  -6    0.81    0.33
  -2 -11   6    0.67    0.27
   1  11  -6    2.90    0.51
   1  11  -6    2.72    0.38
   1  11  -6    3.51    0.53
  -1 -11   6    3.67    0.47
   0  11  -6    0.87    0.26
   0  11  -6    1.60    0.37
   0  11  -6    1.48    0.32
   0 -11   6    1.81    0.38
   0 -11   6    1.63    0.37
  -1  11  -6    1.77    0.32
  -1  11  -6    2.11    0.39
  -1  11  -6    1.58    0.34
   1 -11   6    1.34    0.31
   1 -11   6    1.72    0.43
  -2  11  -6    0.30    0.21
  -2  11  -6    0.31    0.31
   2 -11   6    0.11    0.21
   2 -11   6    0.12    0.32
  -3  11  -6   -0.16    0.22
   3 -11   6    0.46    0.31
   3 -11   6    0.02    0.36
   4  10  -6    1.64    0.54
   4  10  -6    1.26    0.42
  -4 -10   6    0.99    0.23
  -4 -10   6    1.57    0.38
   3  10  -6    0.87    0.31
   3  10  -6    1.45    0.48
  -3 -10   6    2.26    0.31
   2  10  -6    1.00    0.31
   2  10  -6    0.72    0.31
  -2 -10   6    1.49    0.29
   1  10  -6   -0.05    0.26
   1  10  -6    0.04    0.20
   1  10  -6    0.11    0.21
  -1 -10   6    0.25    0.24
   0  10  -6    7.24    0.74
   0  10  -6    7.26    0.69
   0  10  -6    6.36    0.74
   0 -10   6    6.33    0.64
   0 -10   6    9.43    0.84
  -1  10  -6   -0.12    0.17
  -1  10  -6    0.10    0.25
  -1  10  -6    0.26    0.24
   1 -10   6   -0.22    0.25
   1 -10   6    0.18    0.21
  -2  10  -6    0.12    0.22
  -2  10  -6    0.25    0.20
   2 -10   6    0.11    0.28
   2 -10   6    0.45    0.19
   2 -10   6    0.50    0.31
  -3  10  -6   -0.05    0.28
   3 -10   6    0.21    0.21
   3 -10   6    0.02    0.32
   3 -10   6    0.15    0.21
  -4  10  -6    0.10    0.25
   4 -10   6   -0.09    0.28
   4 -10   6   -0.14    0.39
   4   9  -6   -0.18    0.29
   4   9  -6   -0.40    0.33
  -4  -9   6   -0.11    0.13
  -4  -9   6   -0.03    0.24
   3   9  -6    1.45    0.43
   3   9  -6    2.74    0.44
  -3  -9   6    2.51    0.38
  -3  -9   6    2.64    0.33
   2   9  -6   -0.32    0.16
   2   9  -6    0.03    0.23
   2   9  -6    0.18    0.17
  -2  -9   6   -0.27    0.18
   1   9  -6    0.25    0.21
   1   9  -6    0.44    0.23
   1   9  -6    0.03    0.27
  -1  -9   6    0.61    0.26
   0   9  -6   11.61    0.95
   0   9  -6   12.36    1.01
   0   9  -6   10.49    1.07
   0  -9   6   15.20    1.21
   0  -9   6   11.44    0.93
  -1   9  -6    1.70    0.29
  -1   9  -6    1.90    0.37
  -1   9  -6    1.70    0.30
   1  -9   6    2.02    0.36
   1  -9   6    1.39    0.24
   1  -9   6    1.23    0.34
  -2   9  -6    1.09    0.30
  -2   9  -6    1.84    0.37
   2  -9   6    1.59    0.40
   2  -9   6    0.93    0.25
   2  -9   6    1.54    0.31
  -3   9  -6   -0.53    0.25
   3  -9   6    0.12    0.25
   3  -9   6    0.29    0.26
   3  -9   6    0.31    0.23
  -4   9  -6    0.51    0.33
   4  -9   6    0.23    0.39
   4  -9   6    0.11    0.25
   5   8  -6   -0.20    0.32
   5   8  -6   -0.13    0.29
  -5  -8   6    0.12    0.31
   4   8  -6   -0.10    0.31
  -4  -8   6   -0.07    0.23
  -4  -8   6   -0.20    0.12
   3   8  -6    3.07    0.50
  -3  -8   6    3.47    0.37
  -3  -8   6    2.89    0.40
   2   8  -6    4.18    0.53
   2   8  -6    4.08    0.41
  -2  -8   6    4.66    0.44
  -2  -8   6    4.17    0.44
   1   8  -6    6.64    0.67
   1   8  -6    7.01    0.72
   1   8  -6    5.85    0.57
  -1  -8   6    7.02    0.60
   0   8  -6   19.36    1.68
   0   8  -6   23.13    1.48
   0   8  -6   24.39    1.62
   0  -8   6   23.19    1.74
   0  -8   6   21.14    1.46
   0  -8   6   18.21    1.74
  -1   8  -6    8.50    0.73
  -1   8  -6    7.97    0.74
  -1   8  -6    7.98    0.70
   1  -8   6   10.12    0.92
   1  -8   6    8.41    0.71
  -2   8  -6    0.27    0.10
  -2   8  -6    0.33    0.20
  -2   8  -6    0.13    0.16
   2  -8   6    0.20    0.26
   2  -8   6    0.21    0.19
  -3   8  -6    2.24    0.38
   3  -8   6    2.25    0.47
   3  -8   6    2.56    0.40
  -4   8  -6    0.79    0.33
   4  -8   6    0.81    0.45
   4  -8   6    0.94    0.35
   5   7  -6    0.42    0.36
  -5  -7   6    0.24    0.32
   4   7  -6   -0.17    0.26
  -4  -7   6    0.23    0.12
  -4  -7   6   -0.29    0.15
   3   7  -6    0.45    0.30
  -3  -7   6    0.41    0.17
  -3  -7   6    0.47    0.22
   2   7  -6    0.48    0.28
   2   7  -6    0.11    0.15
  -2  -7   6    0.42    0.17
  -2  -7   6    0.32    0.17
  -2  -7   6    0.49    0.18
   1   7  -6   23.59    1.58
   1   7  -6   25.40    1.78
  -1  -7   6   22.55    1.58
  -1  -7   6   23.73    1.60
   0   7  -6    5.85    0.56
   0   7  -6    5.36    0.60
   0   7  -6    6.19    0.55
   0  -7   6    7.48    0.67
   0  -7   6    6.42    0.54
   0  -7   6    5.97    0.53
  -1   7  -6    0.13    0.15
  -1   7  -6    0.09    0.14
  -1   7  -6    0.30    0.17
   1  -7   6    0.24    0.16
   1  -7   6    0.16    0.18
  -2   7  -6    1.01    0.26
  -2   7  -6    1.01    0.25
  -2   7  -6    1.18    0.15
   2  -7   6    1.63    0.33
   2  -7   6    1.11    0.33
  -3   7  -6   -0.04    0.24
   3  -7   6    0.52    0.27
   3  -7   6    0.17    0.23
   3  -7   6    0.62    0.28
  -4   7  -6   -0.19    0.17
   4  -7   6    0.39    0.36
   4  -7   6    0.32    0.29
   4  -7   6    0.12    0.23
  -5   7  -6    0.14    0.27
   5  -7   6    0.18    0.33
   5   6  -6   -0.05    0.30
  -5  -6   6    0.18    0.31
   4   6  -6    0.83    0.29
  -4  -6   6    0.90    0.15
  -4  -6   6    0.48    0.28
   3   6  -6    0.08    0.20
   3   6  -6    0.12    0.11
  -3  -6   6   -0.19    0.12
  -3  -6   6   -0.06    0.18
   2   6  -6    5.92    0.49
   2   6  -6    5.19    0.59
   2   6  -6    5.97    0.47
   2   6  -6    5.90    0.58
  -2  -6   6    5.37    0.48
  -2  -6   6    6.03    0.47
  -2  -6   6    4.85    0.49
   1   6  -6    0.93    0.21
   1   6  -6    1.31    0.24
   1   6  -6    1.50    0.23
  -1  -6   6    1.21    0.21
  -1  -6   6    1.79    0.21
  -1  -6   6    0.95    0.19
   0   6  -6    0.03    0.12
   0   6  -6    0.06    0.16
   0  -6   6   -0.01    0.06
   0  -6   6    0.11    0.17
   0  -6   6    0.14    0.13
  -1   6  -6    1.61    0.24
  -1   6  -6    1.92    0.27
  -1   6  -6    1.69    0.29
   1  -6   6    1.56    0.28
   1  -6   6    1.61    0.30
  -2   6  -6    4.47    0.45
  -2   6  -6    4.58    0.46
  -2   6  -6    4.12    0.36
   2  -6   6    6.50    0.56
   2  -6   6    3.71    0.46
   2  -6   6    4.68    0.60
  -3   6  -6    0.48    0.25
   3  -6   6    0.34    0.30
   3  -6   6    0.17    0.17
   3  -6   6    0.63    0.28
  -4   6  -6   -0.02    0.23
   4  -6   6   -0.23    0.23
   4  -6   6    0.63    0.25
   4  -6   6    0.17    0.34
  -5   6  -6    0.95    0.31
   5  -6   6    1.67    0.53
   5   5  -6    0.18    0.26
  -5  -5   6    0.36    0.27
   4   5  -6    1.03    0.25
   4   5  -6    1.74    0.40
  -4  -5   6    1.19    0.15
  -4  -5   6    0.94    0.30
   3   5  -6    1.89    0.38
   3   5  -6    1.21    0.24
   3   5  -6    1.45    0.18
   3   5  -6    1.30    0.22
  -3  -5   6    1.72    0.20
  -3  -5   6    1.32    0.26
  -3  -5   6    1.29    0.20
   2   5  -6    1.94    0.25
   2   5  -6    2.35    0.25
   2   5  -6    2.87    0.31
   2   5  -6    2.10    0.33
  -2  -5   6    2.56    0.29
  -2  -5   6    2.40    0.30
  -2  -5   6    1.66    0.25
   1   5  -6    3.45    0.32
   1   5  -6    3.59    0.38
   1   5  -6    4.08    0.39
  -1  -5   6    3.41    0.35
  -1  -5   6    3.54    0.33
  -1  -5   6    2.88    0.30
  -1  -5   6    3.97    0.31
   0   5  -6   15.46    1.17
   0   5  -6   15.04    1.08
   0   5  -6   13.38    1.37
   0  -5   6   17.00    1.31
   0  -5   6   15.07    1.07
   0  -5   6   17.16    1.38
  -1   5  -6    4.48    0.45
  -1   5  -6    4.50    0.43
   1  -5   6    4.35    0.50
   1  -5   6    4.19    0.44
   1  -5   6    4.45    0.46
  -2   5  -6    0.59    0.19
  -2   5  -6    0.67    0.19
  -2   5  -6    0.46    0.07
   2  -5   6    0.61    0.24
   2  -5   6    0.32    0.21
   2  -5   6    0.84    0.25
  -3   5  -6    0.07    0.23
   3  -5   6    0.90    0.33
   3  -5   6    0.80    0.28
   3  -5   6    0.30    0.22
  -4   5  -6    4.11    0.47
   4  -5   6    3.98    0.46
   4  -5   6    5.06    0.76
   4  -5   6    5.56    0.60
  -5   5  -6    0.09    0.25
   5  -5   6    0.23    0.38
   5  -5   6    0.35    0.30
   5   4  -6    0.79    0.31
   5   4  -6    1.15    0.31
  -5  -4   6    1.41    0.35
   4   4  -6    0.82    0.33
   4   4  -6    0.80    0.22
  -4  -4   6    0.90    0.29
  -4  -4   6    0.82    0.12
   3   4  -6   -0.04    0.08
   3   4  -6    0.05    0.12
   3   4  -6    0.09    0.18
  -3  -4   6   -0.17    0.16
  -3  -4   6   -0.04    0.10
  -3  -4   6    0.00    0.11
   2   4  -6    0.22    0.11
   2   4  -6    0.19    0.11
   2   4  -6    0.21    0.10
   2   4  -6    0.17    0.11
   2   4  -6    0.21    0.16
  -2  -4   6    0.39    0.14
  -2  -4   6    0.01    0.14
  -2  -4   6    0.27    0.14
   1   4  -6    2.16    0.29
   1   4  -6    2.07    0.25
   1   4  -6    2.23    0.26
  -1  -4   6    2.34    0.23
  -1  -4   6    2.38    0.25
  -1  -4   6    2.29    0.27
  -1  -4   6    1.93    0.22
   0   4  -6    0.20    0.12
   0   4  -6   -0.04    0.13
   0   4  -6    0.18    0.16
   0  -4   6    0.19    0.12
   0  -4   6    0.21    0.11
   0  -4   6    0.18    0.08
   0  -4   6    0.25    0.13
  -1   4  -6    0.11    0.13
  -1   4  -6    0.28    0.14
  -1   4  -6    0.35    0.17
   1  -4   6    0.22    0.17
   1  -4   6    0.04    0.18
   1  -4   6    0.30    0.15
  -2   4  -6    0.16    0.14
  -2   4  -6   -0.02    0.03
  -2   4  -6    0.04    0.03
  -2   4  -6    0.08    0.13
   2  -4   6    0.00    0.12
   2  -4   6    0.21    0.18
   2  -4   6    0.06    0.12
  -3   4  -6    9.91    0.80
  -3   4  -6   10.28    0.81
   3  -4   6   11.90    0.95
   3  -4   6   10.24    1.10
   3  -4   6    9.91    0.79
  -4   4  -6    0.84    0.25
  -4   4  -6    0.86    0.24
   4  -4   6    0.84    0.23
   4  -4   6    0.76    0.29
   4  -4   6    0.81    0.32
  -5   4  -6    1.10    0.28
   5  -4   6    1.51    0.49
   5  -4   6    0.76    0.33
   5   3  -6    0.65    0.28
   5   3  -6    0.43    0.33
  -5  -3   6    0.80    0.28
   4   3  -6   -0.29    0.15
   4   3  -6    0.22    0.18
   4   3  -6   -0.32    0.15
  -4  -3   6    0.02    0.06
  -4  -3   6   -0.03    0.17
   3   3  -6    0.81    0.20
   3   3  -6    0.71    0.12
   3   3  -6    0.53    0.22
  -3  -3   6    0.50    0.12
  -3  -3   6    0.56    0.24
  -3  -3   6    0.72    0.15
   2   3  -6    0.17    0.11
   2   3  -6    0.35    0.12
   2   3  -6    0.38    0.16
   2   3  -6    0.30    0.13
   2   3  -6    0.32    0.11
  -2  -3   6    0.43    0.12
  -2  -3   6    0.20    0.14
  -2  -3   6    0.49    0.14
   1   3  -6    2.73    0.22
   1   3  -6    2.30    0.25
   1   3  -6    2.73    0.32
   1   3  -6    2.48    0.27
  -1  -3   6    3.09    0.27
  -1  -3   6    2.49    0.26
  -1  -3   6    2.51    0.25
  -1  -3   6    2.65    0.26
   0   3  -6   -0.10    0.09
   0   3  -6    0.01    0.08
   0   3  -6    0.02    0.09
   0  -3   6    0.07    0.07
   0  -3   6    0.08    0.14
   0  -3   6    0.17    0.11
   0  -3   6   -0.25    0.10
   0  -3   6    0.12    0.08
  -1   3  -6   62.76    4.42
  -1   3  -6   64.55    4.07
  -1   3  -6   63.65    4.04
  -1   3  -6   68.71    4.06
  -1   3  -6   59.46    5.41
   1  -3   6   60.26    5.41
   1  -3   6   75.69    4.83
   1  -3   6   65.00    4.43
   1  -3   6   61.52    4.04
  -2   3  -6    0.38    0.05
  -2   3  -6    0.44    0.15
  -2   3  -6    0.28    0.05
  -2   3  -6    0.44    0.14
  -2   3  -6    0.31    0.15
  -2   3  -6    0.35    0.14
   2  -3   6    0.28    0.20
   2  -3   6    0.54    0.21
   2  -3   6    0.15    0.16
  -3   3  -6    0.37    0.21
  -3   3  -6    0.67    0.21
  -3   3  -6    0.51    0.16
   3  -3   6    0.45    0.23
   3  -3   6    0.41    0.19
   3  -3   6    0.60    0.24
  -4   3  -6    5.67    0.54
  -4   3  -6    3.88    0.41
  -4   3  -6    4.97    0.49
   4  -3   6    4.40    0.71
   4  -3   6    5.32    0.59
   4  -3   6    4.61    0.48
  -5   3  -6    0.16    0.21
  -5   3  -6    0.03    0.19
   5  -3   6    0.04    0.26
   5  -3   6   -0.37    0.24
   6   2  -6   -0.03    0.26
   6   2  -6   -0.32    0.32
   5   2  -6    0.21    0.23
   5   2  -6    0.21    0.24
   5   2  -6    0.49    0.34
  -5  -2   6    0.29    0.23
   4   2  -6    0.51    0.23
   4   2  -6    0.45    0.19
   4   2  -6    0.47    0.30
  -4  -2   6    0.24    0.26
  -4  -2   6    0.36    0.07
  -4  -2   6    0.56    0.09
   3   2  -6    3.63    0.46
   3   2  -6    3.66    0.46
   3   2  -6    3.82    0.29
  -3  -2   6    2.84    0.42
  -3  -2   6    3.96    0.32
   2   2  -6    8.68    0.75
   2   2  -6    7.47    0.70
   2   2  -6    7.96    0.59
   2   2  -6    7.91    0.57
  -2  -2   6    8.21    0.57
  -2  -2   6    7.85    0.58
  -2  -2   6    8.20    0.64
   1   2  -6    4.30    0.37
   1   2  -6    3.48    0.32
   1   2  -6    4.15    0.33
   1   2  -6    3.67    0.35
   1   2  -6    3.48    0.39
  -1  -2   6    3.90    0.33
  -1  -2   6    3.93    0.33
  -1  -2   6    3.30    0.36
  -1  -2   6    3.63    0.32
   0   2  -6    4.35    0.39
   0   2  -6    4.92    0.42
   0   2  -6    4.61    0.36
   0   2  -6    4.32    0.43
   0   2  -6    4.01    0.36
   0  -2   6    4.32    0.37
   0  -2   6    5.13    0.42
   0  -2   6    4.21    0.36
   0  -2   6    3.88    0.38
   0  -2   6    4.30    0.42
   0  -2   6    4.93    0.43
  -1   2  -6    4.77    0.40
  -1   2  -6    4.48    0.49
  -1   2  -6    4.87    0.41
  -1   2  -6    4.80    0.37
  -1   2  -6    4.76    0.50
  -1   2  -6    4.92    0.41
  -1   2  -6    5.10    0.33
   1  -2   6    5.24    0.43
   1  -2   6    4.65    0.50
   1  -2   6    5.11    0.40
   1  -2   6    5.05    0.43
   1  -2   6    5.32    0.49
  -2   2  -6   95.31    6.06
  -2   2  -6   98.82    5.98
  -2   2  -6   88.27    6.91
  -2   2  -6   97.38    6.55
  -2   2  -6   92.95    5.98
   2  -2   6   91.52    5.98
   2  -2   6  109.38    6.57
   2  -2   6  100.90    7.15
   2  -2   6   93.56    8.07
  -3   2  -6    8.75    0.65
  -3   2  -6    8.48    0.61
  -3   2  -6    7.72    0.61
   3  -2   6    7.45    0.84
   3  -2   6    8.94    0.77
   3  -2   6    7.08    0.59
  -4   2  -6    0.17    0.20
  -4   2  -6    0.18    0.22
  -4   2  -6    0.03    0.14
   4  -2   6    0.20    0.18
   4  -2   6    0.43    0.25
   4  -2   6   -0.10    0.20
  -5   2  -6    0.23    0.22
  -5   2  -6   -0.01    0.20
  -5   2  -6   -0.01    0.17
   5  -2   6   -0.28    0.23
   5  -2   6   -0.11    0.26
  -6   2  -6    0.22    0.27
  -6   2  -6    0.52    0.23
   6  -2   6    0.34    0.32
   6  -2   6    0.60    0.47
   6   1  -6    0.17    0.24
  -6  -1   6    0.25    0.35
   5   1  -6    0.16    0.26
   5   1  -6    0.16    0.22
  -5  -1   6    0.12    0.28
   4   1  -6    6.44    0.72
   4   1  -6    6.77    0.71
  -4  -1   6    6.98    0.45
  -4  -1   6    6.17    0.44
  -4  -1   6    7.78    0.69
   3   1  -6    0.40    0.10
   3   1  -6    0.42    0.14
   3   1  -6    0.45    0.19
  -3  -1   6    0.38    0.20
  -3  -1   6    0.33    0.11
   2   1  -6    2.96    0.39
   2   1  -6    3.01    0.26
   2   1  -6    3.22    0.36
  -2  -1   6    3.39    0.34
  -2  -1   6    3.08    0.28
  -2  -1   6    2.70    0.33
  -2  -1   6    3.33    0.28
   1   1  -6    4.27    0.36
   1   1  -6    3.57    0.30
   1   1  -6    3.64    0.32
   1   1  -6    4.32    0.37
   1   1  -6    3.44    0.31
   1   1  -6    3.42    0.35
  -1  -1   6    3.74    0.31
  -1  -1   6    3.28    0.31
  -1  -1   6    3.36    0.36
  -1  -1   6    3.77    0.32
   0   1  -6   32.96    2.08
   0   1  -6   30.67    2.74
   0   1  -6   31.39    2.27
   0   1  -6   34.06    2.70
   0   1  -6   32.42    2.47
   0   1  -6   32.41    2.07
   0  -1   6   38.09    2.48
   0  -1   6   30.86    2.28
   0  -1   6   32.49    2.08
   0  -1   6   32.29    2.07
   0  -1   6   29.98    2.73
   0  -1   6   36.04    2.70
  -1   1  -6   19.32    1.38
  -1   1  -6   19.23    1.28
  -1   1  -6   20.21    1.45
  -1   1  -6   19.04    1.28
  -1   1  -6   18.70    1.52
  -1   1  -6   19.59    1.28
   1  -1   6   20.96    1.54
   1  -1   6   20.58    1.29
   1  -1   6   20.25    1.39
   1  -1   6   19.25    1.29
   1  -1   6   18.70    1.70
  -2   1  -6    4.43    0.38
  -2   1  -6    4.13    0.37
  -2   1  -6    4.52    0.37
  -2   1  -6    4.20    0.35
  -2   1  -6    4.78    0.38
  -2   1  -6    4.31    0.35
   2  -1   6    5.78    0.40
   2  -1   6    4.30    0.45
   2  -1   6    4.31    0.53
   2  -1   6    3.94    0.38
  -3   1  -6    0.53    0.15
  -3   1  -6    0.12    0.14
  -3   1  -6    0.39    0.16
  -3   1  -6    0.57    0.18
   3  -1   6    0.56    0.20
   3  -1   6    0.45    0.17
   3  -1   6    0.66    0.22
   3  -1   6    0.50    0.16
  -4   1  -6    1.32    0.20
  -4   1  -6    1.02    0.22
  -4   1  -6    0.80    0.23
  -4   1  -6    1.01    0.23
   4  -1   6    0.92    0.27
   4  -1   6    1.37    0.23
   4  -1   6    1.08    0.38
  -5   1  -6    0.02    0.19
  -5   1  -6   -0.06    0.15
  -5   1  -6    0.09    0.15
   5  -1   6    0.42    0.28
   5  -1   6    0.17    0.28
  -6   1  -6    0.20    0.19
  -6   1  -6    0.15    0.31
  -6   1  -6    0.17    0.19
   6  -1   6    0.18    0.32
   6  -1   6    0.30    0.44
   6   0  -6    0.24    0.33
  -6   0   6    0.08    0.25
   5   0  -6    0.79    0.29
   5   0  -6    0.72    0.33
  -5   0   6    1.15    0.37
   4   0  -6    7.56    0.82
   4   0  -6    8.52    0.88
  -4   0   6    7.84    0.54
  -4   0   6    8.44    0.73
  -4   0   6    8.24    0.55
   3   0  -6    0.60    0.22
   3   0  -6    0.39    0.10
   3   0  -6    0.54    0.15
  -3   0   6    0.30    0.16
  -3   0   6    0.42    0.12
  -3   0   6    0.29    0.09
   2   0  -6    0.38    0.14
   2   0  -6    0.15    0.13
   2   0  -6    0.06    0.10
   2   0  -6    0.14    0.07
   2   0  -6    0.16    0.08
  -2   0   6    0.05    0.09
  -2   0   6    0.10    0.10
  -2   0   6    0.08    0.14
  -2   0   6    0.04    0.11
   1   0  -6    0.35    0.11
   1   0  -6    0.49    0.12
   1   0  -6    0.56    0.13
   1   0  -6    0.22    0.11
   1   0  -6    0.50    0.17
  -1   0   6    0.50    0.11
  -1   0   6    0.35    0.12
  -1   0   6    0.56    0.14
  -1   0   6    0.47    0.14
   0   0  -6    4.04    0.36
   0   0  -6    3.54    0.33
   0   0  -6    3.60    0.30
   0   0  -6    3.84    0.36
   0   0  -6    3.45    0.33
   0   0   6    3.97    0.32
   0   0   6    3.39    0.34
   0   0   6    4.03    0.32
   0   0   6    3.98    0.37
   0   0   6    4.24    0.37
  -1   0  -6   50.13    3.12
  -1   0  -6   50.30    3.10
  -1   0  -6   47.13    3.09
  -1   0  -6   52.28    3.59
  -1   0  -6   49.33    3.37
  -1   0  -6   46.31    3.69
   1   0   6   49.14    3.09
   1   0   6   50.47    3.69
   1   0   6   45.52    4.15
   1   0   6   48.99    3.09
   1   0   6   56.05    4.07
   1   0   6   47.18    3.37
  -2   0  -6    1.80    0.19
  -2   0  -6    2.32    0.24
  -2   0  -6    1.46    0.18
  -2   0  -6    1.70    0.21
  -2   0  -6    1.52    0.20
  -2   0  -6    1.67    0.22
   2   0   6    1.65    0.20
   2   0   6    1.84    0.19
   2   0   6    1.65    0.28
   2   0   6    1.37    0.26
  -3   0  -6    7.09    0.55
  -3   0  -6    7.18    0.56
  -3   0  -6    6.86    0.57
  -3   0  -6    7.00    0.55
   3   0   6    7.82    0.57
   3   0   6    7.08    0.79
   3   0   6    7.53    0.55
   3   0   6    7.00    0.67
   3   0   6    6.50    0.54
  -4   0  -6    0.17    0.20
  -4   0  -6    0.19    0.14
  -4   0  -6    0.13    0.17
  -4   0  -6    0.15    0.14
   4   0   6    0.35    0.08
   4   0   6   -0.05    0.14
   4   0   6   -0.03    0.20
   4   0   6    0.47    0.25
  -5   0  -6    1.50    0.27
  -5   0  -6    1.06    0.23
  -5   0  -6    0.97    0.28
   5   0   6    1.93    0.42
   5   0   6    1.58    0.48
  -6   0  -6    0.52    0.19
  -6   0  -6    0.28    0.20
  -6   0  -6   -0.10    0.27
   6   0   6    0.14    0.32
   6   0   6   -0.08    0.39
   6  -1  -6   -0.04    0.24
  -6   1   6    0.52    0.36
   5  -1  -6    0.32    0.24
   5  -1  -6    0.09    0.28
  -5   1   6    0.00    0.25
   4  -1  -6    7.47    0.80
   4  -1  -6    7.33    0.72
  -4   1   6    6.14    0.46
  -4   1   6    6.53    0.62
  -4   1   6    6.36    0.47
   3  -1  -6    6.54    0.47
   3  -1  -6    6.37    0.71
   3  -1  -6    6.64    0.65
  -3   1   6    6.14    0.57
  -3   1   6    6.53    0.47
  -3   1   6    7.06    0.48
   2  -1  -6    6.00    0.54
   2  -1  -6    5.79    0.43
   2  -1  -6    6.04    0.61
   2  -1  -6    5.91    0.44
  -2   1   6    6.31    0.50
  -2   1   6    5.02    0.58
  -2   1   6    6.50    0.44
  -2   1   6    6.54    0.45
   1  -1  -6    6.53    0.50
   1  -1  -6    5.92    0.55
   1  -1  -6    6.01    0.43
  -1   1   6    5.64    0.42
  -1   1   6    6.15    0.43
  -1   1   6    4.68    0.53
   0  -1  -6   -0.03    0.06
   0  -1  -6    0.00    0.09
   0  -1  -6   -0.05    0.08
   0  -1  -6   -0.07    0.09
   0  -1  -6    0.04    0.09
   0  -1  -6   -0.03    0.10
   0   1   6    0.00    0.08
   0   1   6   -0.12    0.07
   0   1   6   -0.08    0.07
   0   1   6    0.00    0.05
   0   1   6   -0.07    0.10
  -1  -1  -6   11.50    0.97
  -1  -1  -6   11.43    0.85
  -1  -1  -6   12.41    0.82
  -1  -1  -6   12.96    0.93
  -1  -1  -6   11.88    0.82
   1   1   6   11.60    0.86
   1   1   6   12.30    0.82
   1   1   6   12.53    0.83
   1   1   6   14.05    1.06
   1   1   6   11.36    0.97
  -2  -1  -6   36.66    2.25
  -2  -1  -6   35.90    2.29
  -2  -1  -6   31.70    2.58
  -2  -1  -6   36.25    2.25
   2   1   6   32.93    2.69
   2   1   6   38.19    2.42
   2   1   6   39.72    2.59
   2   1   6   33.79    2.24
   2   1   6   32.97    3.03
  -3  -1  -6   -0.16    0.11
  -3  -1  -6    0.09    0.11
  -3  -1  -6    0.05    0.10
  -3  -1  -6    0.15    0.11
  -3  -1  -6   -0.07    0.11
   3   1   6    0.11    0.18
   3   1   6    0.06    0.09
   3   1   6    0.08    0.09
   3   1   6    0.01    0.11
   3   1   6    0.03    0.13
  -4  -1  -6   -0.04    0.12
  -4  -1  -6   -0.02    0.12
  -4  -1  -6    0.11    0.15
  -4  -1  -6   -0.22    0.13
  -4  -1  -6    0.06    0.13
   4   1   6   -0.61    0.23
   4   1   6   -0.25    0.12
   4   1   6   -0.05    0.10
   4   1   6   -0.26    0.21
   4   1   6   -0.02    0.11
  -5  -1  -6    2.09    0.31
  -5  -1  -6    1.60    0.34
  -5  -1  -6    1.93    0.27
   5   1   6    1.58    0.47
   5   1   6    2.11    0.44
  -6  -1  -6    0.14    0.16
  -6  -1  -6    0.12    0.24
  -6  -1  -6    0.00    0.18
   6   1   6    0.45    0.34
   6   1   6   -0.05    0.36
   6  -2  -6   -0.17    0.21
  -6   2   6    0.38    0.27
   5  -2  -6    0.17    0.32
   5  -2  -6    0.37    0.28
  -5   2   6    0.11    0.08
  -5   2   6   -0.08    0.19
   4  -2  -6    2.94    0.44
   4  -2  -6    3.33    0.53
  -4   2   6    2.75    0.42
  -4   2   6    3.39    0.30
   3  -2  -6    0.64    0.18
   3  -2  -6    0.52    0.24
   3  -2  -6    0.70    0.13
  -3   2   6    0.97    0.16
  -3   2   6    0.71    0.24
  -3   2   6    0.95    0.15
   2  -2  -6    3.17    0.33
   2  -2  -6    4.01    0.32
   2  -2  -6    3.29    0.28
   2  -2  -6    3.09    0.39
  -2   2   6    3.14    0.29
  -2   2   6    2.96    0.27
   1  -2  -6   22.54    1.61
   1  -2  -6   21.77    1.37
   1  -2  -6   24.07    1.81
   1  -2  -6   21.68    1.37
  -1   2   6   22.92    1.38
  -1   2   6   22.87    1.38
  -1   2   6   18.77    1.77
  -1   2   6   17.39    1.78
   0  -2  -6   72.17    4.58
   0  -2  -6   78.96    6.03
   0  -2  -6   69.64    5.45
   0  -2  -6   78.39    5.36
   0   2   6   73.78    6.02
   0   2   6   74.15    4.58
   0   2   6   72.39    4.58
   0   2   6   71.29    5.44
  -1  -2  -6    0.80    0.09
  -1  -2  -6    0.97    0.17
  -1  -2  -6    1.00    0.16
  -1  -2  -6    1.05    0.15
  -1  -2  -6    0.75    0.14
   1   2   6    0.74    0.14
   1   2   6    0.70    0.16
   1   2   6    0.76    0.13
   1   2   6    0.78    0.16
   1   2   6    0.72    0.15
  -2  -2  -6    1.68    0.23
  -2  -2  -6    1.89    0.22
  -2  -2  -6    1.87    0.23
   2   2   6    2.02    0.17
   2   2   6    2.10    0.23
   2   2   6    1.89    0.28
   2   2   6    2.09    0.24
  -3  -2  -6    0.39    0.15
  -3  -2  -6    0.70    0.14
  -3  -2  -6    0.56    0.17
  -3  -2  -6    0.37    0.14
  -3  -2  -6    0.75    0.14
   3   2   6    0.48    0.14
   3   2   6    0.63    0.11
   3   2   6    0.41    0.13
   3   2   6    0.51    0.20
  -4  -2  -6    6.44    0.58
  -4  -2  -6    5.81    0.49
  -4  -2  -6    6.89    0.55
  -4  -2  -6    5.84    0.56
  -4  -2  -6    6.35    0.50
   4   2   6    7.16    0.68
   4   2   6    5.60    0.48
   4   2   6    7.06    0.53
   4   2   6    6.55    0.57
   4   2   6    6.79    0.77
  -5  -2  -6    0.48    0.22
  -5  -2  -6    1.06    0.20
  -5  -2  -6    1.48    0.33
  -5  -2  -6    0.93    0.27
   5   2   6    1.07    0.36
   5   2   6    0.61    0.38
  -6  -2  -6    0.84    0.27
  -6  -2  -6   -0.51    0.24
   6   2   6    0.07    0.32
   6   2   6    0.24    0.31
   5  -3  -6    1.03    0.40
   5  -3  -6    1.43    0.37
  -5   3   6    0.89    0.35
  -5   3   6    1.09    0.17
   4  -3  -6    0.92    0.31
   4  -3  -6    1.50    0.23
   4  -3  -6    1.08    0.31
  -4   3   6    1.35    0.19
  -4   3   6    1.45    0.30
   3  -3  -6    1.65    0.29
   3  -3  -6    2.07    0.23
   3  -3  -6    1.83    0.36
   3  -3  -6    1.79    0.21
  -3   3   6    1.90    0.21
  -3   3   6    1.45    0.31
   2  -3  -6    5.55    0.50
   2  -3  -6    4.66    0.54
   2  -3  -6    4.83    0.40
   2  -3  -6    5.75    0.44
  -2   3   6    4.61    0.49
  -2   3   6    5.59    0.40
   1  -3  -6   11.77    0.80
   1  -3  -6    9.61    0.86
   1  -3  -6    9.45    0.74
   1  -3  -6    9.38    0.65
   1  -3  -6    9.29    0.64
  -1   3   6    9.74    0.65
  -1   3   6    8.25    0.80
  -1   3   6   10.33    0.73
  -1   3   6    7.56    0.83
   0  -3  -6   67.98    4.29
   0  -3  -6   63.76    5.10
   0  -3  -6   68.63    4.29
   0  -3  -6   74.53    5.65
   0  -3  -6   73.49    5.03
   0   3   6   65.53    5.65
   0   3   6   65.79    5.10
   0   3   6   73.49    5.03
   0   3   6   71.71    4.30
   0   3   6   67.17    4.29
  -1  -3  -6   12.79    0.98
  -1  -3  -6   14.27    0.95
  -1  -3  -6   13.96    1.10
  -1  -3  -6   13.16    1.13
   1   3   6   15.78    1.11
   1   3   6   14.51    0.95
   1   3   6   14.36    1.14
   1   3   6   16.84    1.25
   1   3   6   14.23    0.95
  -2  -3  -6    3.27    0.34
  -2  -3  -6    3.71    0.33
  -2  -3  -6    3.36    0.30
   2   3   6    4.12    0.36
   2   3   6    3.05    0.31
   2   3   6    4.03    0.43
  -3  -3  -6    0.04    0.11
  -3  -3  -6    0.05    0.11
  -3  -3  -6   -0.05    0.10
  -3  -3  -6   -0.01    0.11
  -3  -3  -6    0.17    0.12
  -3  -3  -6   -0.06    0.10
   3   3   6   -0.06    0.09
   3   3   6   -0.06    0.06
   3   3   6    0.13    0.13
   3   3   6    0.21    0.21
  -4  -3  -6    2.00    0.27
  -4  -3  -6    1.90    0.30
  -4  -3  -6    1.47    0.32
  -4  -3  -6    2.35    0.26
   4   3   6    1.81    0.39
   4   3   6    2.02    0.30
   4   3   6    1.90    0.23
  -5  -3  -6    0.17    0.19
  -5  -3  -6    0.64    0.28
  -5  -3  -6    0.30    0.15
  -5  -3  -6   -0.18    0.24
   5   3   6    0.02    0.29
   5   3   6    0.49    0.33
   5   3   6    0.14    0.19
  -6  -3  -6   -0.21    0.20
  -6  -3  -6    0.35    0.25
   6   3   6   -0.05    0.33
   6   3   6    0.29    0.31
   5  -4  -6    0.10    0.23
   5  -4  -6    0.38    0.27
  -5   4   6    0.32    0.24
  -5   4   6    0.01    0.12
   4  -4  -6    4.04    0.55
   4  -4  -6    3.76    0.61
  -4   4   6    4.45    0.56
   3  -4  -6    2.52    0.23
   3  -4  -6    2.45    0.43
   3  -4  -6    2.46    0.27
   3  -4  -6    1.81    0.32
  -3   4   6    3.02    0.29
  -3   4   6    1.86    0.25
   2  -4  -6   16.68    1.20
   2  -4  -6   17.34    1.39
   2  -4  -6   15.37    1.42
   2  -4  -6   16.42    1.06
  -2   4   6   16.14    1.06
  -2   4   6   13.37    1.38
  -2   4   6   16.19    1.06
   1  -4  -6    3.88    0.36
   1  -4  -6    2.76    0.34
   1  -4  -6    3.12    0.27
   1  -4  -6    2.76    0.28
   1  -4  -6    2.93    0.27
  -1   4   6    3.21    0.26
  -1   4   6    2.96    0.28
  -1   4   6    2.34    0.31
  -1   4   6    2.62    0.28
  -1   4   6    2.74    0.30
   0  -4  -6   25.39    1.64
   0  -4  -6   24.69    1.64
   0  -4  -6   23.88    1.94
   0  -4  -6   26.86    1.93
   0  -4  -6   27.26    2.15
   0   4   6   24.19    1.93
   0   4   6   23.94    2.14
   0   4   6   27.17    1.93
   0   4   6   25.27    1.64
   0   4   6   28.23    2.16
  -1  -4  -6   -0.01    0.12
  -1  -4  -6   -0.06    0.07
  -1  -4  -6    0.00    0.11
  -1  -4  -6   -0.01    0.09
  -1  -4  -6   -0.04    0.08
   1   4   6   -0.11    0.13
   1   4   6    0.00    0.11
   1   4   6   -0.05    0.11
   1   4   6   -0.09    0.10
   1   4   6    0.11    0.14
  -2  -4  -6   -0.02    0.09
  -2  -4  -6    0.14    0.11
  -2  -4  -6    0.15    0.13
   2   4   6    0.05    0.13
   2   4   6    0.13    0.11
   2   4   6    0.20    0.19
  -3  -4  -6    0.94    0.17
  -3  -4  -6    0.68    0.15
  -3  -4  -6    0.57    0.17
  -3  -4  -6    0.68    0.15
   3   4   6    0.73    0.09
   3   4   6    0.76    0.15
   3   4   6    0.31    0.20
   3   4   6    0.66    0.09
   3   4   6    0.70    0.20
  -4  -4  -6   -0.11    0.09
  -4  -4  -6    0.27    0.17
  -4  -4  -6   -0.11    0.19
  -4  -4  -6   -0.21    0.11
  -4  -4  -6    0.04    0.14
   4   4   6   -0.10    0.10
   4   4   6    0.01    0.24
   4   4   6   -0.07    0.08
   4   4   6    0.05    0.16
  -5  -4  -6   -0.23    0.23
  -5  -4  -6   -0.19    0.12
  -5  -4  -6   -0.01    0.18
  -5  -4  -6    0.14    0.20
   5   4   6   -0.22    0.19
   5   4   6   -0.13    0.19
   5   4   6   -0.08    0.20
  -6  -4  -6    0.01    0.29
  -6  -4  -6    0.20    0.22
   6   4   6    0.21    0.36
   6   4   6    0.38    0.41
   5  -5  -6    0.12    0.27
   5  -5  -6    0.00    0.32
  -5   5   6   -0.24    0.17
   4  -5  -6    4.30    0.72
   4  -5  -6    5.93    0.70
  -4   5   6    5.29    0.56
  -4   5   6    6.59    0.50
   3  -5  -6    2.97    0.40
   3  -5  -6    2.68    0.30
   3  -5  -6    2.29    0.42
  -3   5   6    2.89    0.32
  -3   5   6    2.43    0.28
   2  -5  -6    8.29    0.75
   2  -5  -6    7.07    0.77
   2  -5  -6    8.54    0.59
  -2   5   6    6.99    0.74
  -2   5   6    8.53    0.59
  -2   5   6    7.94    0.57
   1  -5  -6   17.86    1.47
   1  -5  -6   15.96    1.26
   1  -5  -6   16.77    1.12
   1  -5  -6   18.39    1.32
  -1   5   6   18.03    1.26
  -1   5   6   16.78    1.12
  -1   5   6   15.22    1.44
  -1   5   6   15.97    1.11
   0  -5  -6    9.32    0.76
   0  -5  -6    8.76    0.65
   0  -5  -6    9.96    0.83
   0  -5  -6    8.40    0.73
   0  -5  -6    8.89    0.65
   0   5   6    9.96    0.66
   0   5   6    9.21    0.65
   0   5   6    9.35    0.76
   0   5   6    8.46    0.73
   0   5   6    8.60    0.82
   0   5   6    9.91    0.81
  -1  -5  -6   36.88    3.06
  -1  -5  -6   38.30    2.34
  -1  -5  -6   36.06    2.51
  -1  -5  -6   34.99    2.33
  -1  -5  -6   35.46    2.74
  -1  -5  -6   35.74    2.79
   1   5   6   36.63    2.79
   1   5   6   41.46    3.07
   1   5   6   36.77    2.34
   1   5   6   37.58    2.74
  -2  -5  -6   35.62    2.85
  -2  -5  -6   39.20    2.42
  -2  -5  -6   39.44    2.42
   2   5   6   36.38    2.92
   2   5   6   40.29    2.86
   2   5   6   39.05    2.42
  -3  -5  -6    4.31    0.36
  -3  -5  -6    4.83    0.38
   3   5   6    4.01    0.31
   3   5   6    4.79    0.48
   3   5   6    4.32    0.50
   3   5   6    4.48    0.36
  -4  -5  -6    0.82    0.26
  -4  -5  -6    0.68    0.16
  -4  -5  -6    1.30    0.24
  -4  -5  -6    0.70    0.17
  -4  -5  -6    1.44    0.29
   4   5   6    1.06    0.17
   4   5   6    0.94    0.26
   4   5   6    0.74    0.14
   4   5   6    1.16    0.35
  -5  -5  -6    0.06    0.12
  -5  -5  -6    0.11    0.25
  -5  -5  -6    0.23    0.19
  -5  -5  -6   -0.04    0.19
   5   5   6    0.04    0.25
   5   5   6    0.16    0.24
  -6  -5  -6    0.34    0.26
  -6  -5  -6   -0.04    0.22
  -6  -5  -6    0.02    0.30
   6   5   6    0.07    0.36
   6   5   6    0.33    0.27
   5  -6  -6   -0.23    0.26
   5  -6  -6   -0.19    0.22
  -5   6   6   -0.09    0.27
  -5   6   6   -0.02    0.19
   4  -6  -6    0.35    0.26
   4  -6  -6    0.30    0.23
  -4   6   6    0.02    0.20
   3  -6  -6    2.96    0.33
   3  -6  -6    3.55    0.45
   3  -6  -6    2.63    0.47
  -3   6   6    3.13    0.33
  -3   6   6    2.11    0.31
   2  -6  -6    1.53    0.26
   2  -6  -6    1.34    0.22
   2  -6  -6    1.12    0.28
  -2   6   6    0.96    0.21
  -2   6   6    1.26    0.23
  -2   6   6    1.61    0.23
   1  -6  -6    3.98    0.42
   1  -6  -6    3.69    0.35
  -1   6   6    3.79    0.30
  -1   6   6    4.11    0.33
  -1   6   6    3.10    0.38
  -1   6   6    3.89    0.38
  -1   6   6    3.83    0.33
   0  -6  -6    0.11    0.12
   0  -6  -6    0.30    0.11
   0  -6  -6    0.28    0.15
   0  -6  -6    0.17    0.14
   0   6   6    0.27    0.10
   0   6   6    0.18    0.13
   0   6   6    0.23    0.10
   0   6   6    0.16    0.11
   0   6   6    0.21    0.09
   0   6   6    0.25    0.14
  -1  -6  -6    9.17    0.84
  -1  -6  -6    9.64    0.67
  -1  -6  -6    9.66    0.68
  -1  -6  -6    9.22    0.79
  -1  -6  -6    9.57    0.68
   1   6   6   10.46    0.86
   1   6   6   10.03    0.81
   1   6   6    8.80    0.81
   1   6   6    9.09    0.66
  -2  -6  -6    9.76    0.66
  -2  -6  -6    8.94    0.65
   2   6   6    9.02    0.83
   2   6   6    8.90    0.64
   2   6   6    9.60    0.80
  -3  -6  -6    0.14    0.13
  -3  -6  -6    0.00    0.10
   3   6   6   -0.07    0.15
   3   6   6    0.18    0.21
   3   6   6    0.07    0.05
   3   6   6    0.00    0.10
  -4  -6  -6    0.51    0.24
  -4  -6  -6    1.08    0.22
  -4  -6  -6    0.82    0.16
  -4  -6  -6    0.85    0.18
  -4  -6  -6    1.13    0.28
   4   6   6    0.58    0.28
   4   6   6    0.69    0.15
   4   6   6    0.75    0.29
   4   6   6    0.61    0.13
  -5  -6  -6   -0.25    0.19
  -5  -6  -6   -0.09    0.24
  -5  -6  -6   -0.02    0.11
  -5  -6  -6   -0.13    0.24
   5   6   6    0.42    0.33
   5   6   6    0.08    0.24
  -6  -6  -6   -0.04    0.29
  -6  -6  -6   -0.34    0.22
  -6  -6  -6   -0.13    0.30
   6   6   6   -0.03    0.36
   6   6   6   -0.09    0.23
   5  -7  -6    0.05    0.34
   5  -7  -6   -0.12    0.29
  -5   7   6   -0.17    0.28
  -5   7   6    0.41    0.23
   4  -7  -6   -0.09    0.24
   4  -7  -6    0.36    0.26
  -4   7   6   -0.32    0.17
   3  -7  -6    0.69    0.25
   3  -7  -6    0.26    0.17
   3  -7  -6    0.66    0.25
  -3   7   6    0.37    0.14
  -3   7   6    0.02    0.19
   2  -7  -6    1.32    0.25
   2  -7  -6    1.70    0.29
   2  -7  -6    1.77    0.31
  -2   7   6    1.52    0.23
  -2   7   6    1.80    0.27
   1  -7  -6   15.08    1.26
   1  -7  -6   14.79    0.98
  -1   7   6   13.42    0.96
  -1   7   6   14.40    0.96
  -1   7   6   15.23    1.12
  -1   7   6   12.21    1.23
  -1   7   6   13.60    1.05
   0  -7  -6    2.38    0.30
   0  -7  -6    2.13    0.25
   0  -7  -6    2.06    0.22
   0   7   6    2.30    0.27
   0   7   6    1.76    0.25
   0   7   6    1.67    0.29
   0   7   6    1.70    0.24
  -1  -7  -6    0.50    0.15
  -1  -7  -6    0.54    0.13
  -1  -7  -6    0.46    0.14
  -1  -7  -6    0.58    0.10
   1   7   6    0.63    0.14
   1   7   6    0.25    0.14
   1   7   6    0.35    0.18
   1   7   6    0.42    0.17
  -2  -7  -6    0.24    0.13
  -2  -7  -6    0.28    0.06
  -2  -7  -6    0.28    0.14
   2   7   6    0.50    0.23
   2   7   6    0.20    0.21
  -3  -7  -6    4.38    0.37
  -3  -7  -6    3.62    0.35
   3   7   6    4.02    0.36
   3   7   6    4.28    0.48
   3   7   6    4.44    0.32
   3   7   6    3.64    0.52
  -4  -7  -6    4.47    0.40
  -4  -7  -6    4.80    0.54
   4   7   6    4.64    0.38
   4   7   6    3.90    0.62
   4   7   6    4.31    0.58
  -5  -7  -6   -0.10    0.24
  -5  -7  -6   -0.09    0.24
  -5  -7  -6   -0.22    0.12
  -5  -7  -6    0.15    0.17
   5   7   6    0.05    0.31
   5   7   6   -0.14    0.25
  -6  -7  -6   -0.06    0.29
  -6  -7  -6   -0.35    0.25
  -6  -7  -6   -0.35    0.24
   6   7   6    0.21    0.41
   5  -8  -6   -0.12    0.31
   5  -8  -6    0.27    0.28
  -5   8   6    0.05    0.29
  -5   8   6    0.01    0.20
   4  -8  -6    0.83    0.36
   4  -8  -6    0.59    0.36
  -4   8   6    1.07    0.26
   3  -8  -6    0.22    0.19
   3  -8  -6    0.17    0.21
   3  -8  -6    0.01    0.22
  -3   8   6    0.11    0.21
   2  -8  -6    2.51    0.32
   2  -8  -6    2.55    0.40
   2  -8  -6    2.72    0.39
  -2   8   6    2.44    0.34
   1  -8  -6    0.07    0.12
   1  -8  -6   -0.13    0.11
   1  -8  -6    0.05    0.12
  -1   8   6    0.26    0.18
  -1   8   6    0.08    0.07
  -1   8   6   -0.01    0.16
   0  -8  -6   11.72    0.94
   0  -8  -6    9.83    0.73
   0  -8  -6   10.13    0.76
   0   8   6   10.18    0.87
   0   8   6   10.01    0.73
   0   8   6    9.06    0.82
  -1  -8  -6   -0.02    0.13
  -1  -8  -6    0.23    0.13
  -1  -8  -6    0.10    0.08
  -1  -8  -6   -0.03    0.11
   1   8   6    0.06    0.16
   1   8   6    0.10    0.14
   1   8   6   -0.11    0.17
  -2  -8  -6    0.30    0.12
  -2  -8  -6    0.24    0.13
  -2  -8  -6    0.21    0.07
   2   8   6    0.08    0.15
   2   8   6    0.32    0.18
   2   8   6    0.29    0.10
   2   8   6    0.31    0.11
  -3  -8  -6   14.13    0.95
  -3  -8  -6   13.82    0.95
   3   8   6   13.36    1.24
   3   8   6   14.33    0.98
   3   8   6   13.26    1.17
   3   8   6   13.70    0.94
  -4  -8  -6   12.51    0.90
   4   8   6   13.38    0.94
   4   8   6   12.15    1.20
   4   8   6   14.15    1.20
  -5  -8  -6    0.83    0.30
  -5  -8  -6    0.85    0.34
  -5  -8  -6    0.34    0.15
   5   8   6    0.26    0.28
   5   8   6    0.49    0.35
  -6  -8  -6   -0.06    0.21
  -6  -8  -6    0.10    0.24
  -6  -8  -6    0.14    0.27
   6   8   6    0.44    0.37
   6   8   6   -0.20    0.35
   5  -9  -6    0.52    0.39
   5  -9  -6    0.02    0.29
  -5   9   6   -0.16    0.28
  -5   9   6   -0.19    0.26
   4  -9  -6    0.14    0.28
   4  -9  -6   -0.07    0.31
  -4   9   6   -0.08    0.22
   3  -9  -6    0.77    0.30
   3  -9  -6    0.45    0.30
   3  -9  -6    0.59    0.24
  -3   9   6    0.70    0.25
   2  -9  -6    0.91    0.29
   2  -9  -6    0.88    0.21
   2  -9  -6    0.96    0.25
  -2   9   6    0.69    0.25
   1  -9  -6    0.67    0.23
   1  -9  -6    0.95    0.21
   1  -9  -6    1.14    0.25
  -1   9   6    0.85    0.21
  -1   9   6    0.69    0.23
  -1   9   6    0.75    0.12
   0  -9  -6    0.36    0.15
   0  -9  -6    0.55    0.18
   0   9   6    0.20    0.15
   0   9   6    0.30    0.14
   0   9   6    0.52    0.22
  -1  -9  -6    3.11    0.34
  -1  -9  -6    2.46    0.30
  -1  -9  -6    2.30    0.25
   1   9   6    2.56    0.36
   1   9   6    2.56    0.37
   1   9   6    2.51    0.31
  -2  -9  -6   -0.14    0.09
  -2  -9  -6    0.07    0.13
  -2  -9  -6    0.08    0.07
   2   9   6   -0.09    0.09
   2   9   6   -0.12    0.20
   2   9   6    0.26    0.25
   2   9   6    0.08    0.10
  -3  -9  -6    3.33    0.32
  -3  -9  -6    3.27    0.34
   3   9   6    3.11    0.51
   3   9   6    2.89    0.46
   3   9   6    3.00    0.30
  -4  -9  -6   15.26    1.05
   4   9   6   18.27    1.41
   4   9   6   13.50    1.37
  -5  -9  -6    0.46    0.15
  -5  -9  -6    0.17    0.21
  -5  -9  -6    0.33    0.20
   5   9   6   -0.06    0.25
   5   9   6    0.15    0.28
  -6  -9  -6    0.47    0.24
  -6  -9  -6    0.01    0.30
   6   9   6    0.08    0.40
   6   9   6   -0.38    0.36
   4 -10  -6    0.45    0.37
   4 -10  -6    0.45    0.29
  -4  10   6    0.16    0.27
   3 -10  -6    0.15    0.28
   3 -10  -6   -0.25    0.26
   3 -10  -6   -0.15    0.19
  -3  10   6    0.09    0.24
   2 -10  -6    1.11    0.30
   2 -10  -6    0.36    0.25
   2 -10  -6    0.17    0.24
  -2  10   6    0.37    0.27
   1 -10  -6   23.29    1.56
   1 -10  -6   23.62    2.00
  -1  10   6   21.17    1.72
  -1  10   6   22.65    1.55
  -1  10   6   24.93    1.80
   0 -10  -6    1.55    0.26
   0 -10  -6    1.81    0.28
   0  10   6    1.48    0.26
   0  10   6    1.40    0.24
   0  10   6    1.53    0.31
  -1 -10  -6    0.64    0.18
  -1 -10  -6    0.20    0.15
  -1 -10  -6    0.46    0.14
   1  10   6    1.01    0.29
   1  10   6    0.75    0.23
   1  10   6    0.81    0.20
  -2 -10  -6    1.28    0.23
  -2 -10  -6    1.44    0.25
  -2 -10  -6    1.07    0.16
   2  10   6    1.11    0.31
   2  10   6    1.35    0.35
   2  10   6    1.11    0.19
   2  10   6    0.99    0.21
  -3 -10  -6    1.06    0.22
  -3 -10  -6    1.27    0.24
   3  10   6    1.97    0.41
   3  10   6    1.56    0.35
   3  10   6    1.27    0.22
   3  10   6    1.67    0.21
  -4 -10  -6    2.36    0.30
   4  10   6    1.82    0.44
   4  10   6    2.52    0.52
  -5 -10  -6    0.00    0.14
  -5 -10  -6    0.22    0.18
  -5 -10  -6    0.31    0.28
   5  10   6    0.31    0.31
   5  10   6    0.22    0.35
   4 -11  -6    0.65    0.32
   4 -11  -6    0.38    0.31
  -4  11   6    0.13    0.28
   3 -11  -6    1.05    0.37
   3 -11  -6    0.57    0.26
   3 -11  -6    1.01    0.34
  -3  11   6    1.24    0.29
   2 -11  -6    0.23    0.23
   2 -11  -6    0.31    0.26
   2 -11  -6    0.27    0.29
  -2  11   6    0.29    0.23
  -2  11   6    0.31    0.21
   1 -11  -6    5.19    0.57
   1 -11  -6    7.17    0.72
   1 -11  -6    6.03    0.66
  -1  11   6    5.15    0.53
  -1  11   6    7.06    0.64
  -1  11   6    4.87    0.49
   0 -11  -6    2.86    0.35
   0 -11  -6    2.72    0.37
   0  11   6    1.90    0.30
   0  11   6    2.05    0.38
   0  11   6    1.89    0.32
  -1 -11  -6    1.58    0.27
  -1 -11  -6    1.64    0.27
   1  11   6    1.66    0.29
   1  11   6    1.84    0.38
   1  11   6    1.21    0.30
  -2 -11  -6    0.07    0.14
  -2 -11  -6   -0.08    0.09
   2  11   6    0.10    0.13
   2  11   6    0.00    0.22
   2  11   6    0.26    0.22
   2  11   6    0.11    0.14
  -3 -11  -6    2.34    0.32
   3  11   6    2.18    0.28
   3  11   6    2.10    0.28
   3  11   6    2.72    0.49
   3  11   6    2.26    0.44
  -4 -11  -6    0.04    0.14
   4  11   6   -0.18    0.31
   4  11   6    0.02    0.26
  -5 -11  -6    3.19    0.34
  -5 -11  -6    3.91    0.53
   5  11   6    4.70    0.73
   5  11   6    3.02    0.65
   4 -12  -6   -0.48    0.39
   4 -12  -6    0.44    0.30
  -4  12   6   -0.23    0.28
   3 -12  -6    0.43    0.32
   3 -12  -6    0.16    0.36
   3 -12  -6   -0.04    0.25
  -3  12   6   -0.12    0.28
   2 -12  -6    1.29    0.39
   2 -12  -6    0.94    0.31
   2 -12  -6    0.71    0.30
  -2  12   6    0.90    0.28
  -2  12   6    1.20    0.31
   1 -12  -6    1.93    0.34
   1 -12  -6    2.39    0.40
   1 -12  -6    2.98    0.48
  -1  12   6    2.39    0.29
  -1  12   6    2.69    0.38
  -1  12   6    2.90    0.41
   0 -12  -6    0.53    0.28
   0 -12  -6    0.82    0.25
   0  12   6    0.22    0.22
   0  12   6    0.94    0.24
   0  12   6    0.95    0.30
  -1 -12  -6   12.55    1.00
  -1 -12  -6   13.94    1.23
   1  12   6   14.42    1.02
   1  12   6   13.97    1.22
  -2 -12  -6   -0.01    0.15
   2  12   6   -0.18    0.15
   2  12   6   -0.01    0.22
   2  12   6   -0.03    0.25
   2  12   6   -0.02    0.12
  -3 -12  -6    0.04    0.19
   3  12   6    0.04    0.15
   3  12   6    0.16    0.34
   3  12   6   -0.32    0.27
   3  12   6   -0.29    0.15
  -4 -12  -6    0.82    0.21
   4  12   6    1.26    0.47
   4  12   6   -0.12    0.25
  -5 -12  -6    0.09    0.28
  -5 -12  -6    0.10    0.16
   5  12   6   -0.12    0.38
   5  12   6    0.68    0.44
   3 -13  -6   -0.06    0.26
   3 -13  -6   -0.43    0.35
   3 -13  -6    0.00    0.28
  -3  13   6   -0.36    0.30
   2 -13  -6   -0.02    0.20
   2 -13  -6   -0.21    0.31
   2 -13  -6   -0.10    0.24
  -2  13   6    0.04    0.22
  -2  13   6   -0.23    0.28
   1 -13  -6    1.78    0.37
   1 -13  -6    2.01    0.40
   1 -13  -6    1.90    0.35
  -1  13   6    2.07    0.40
  -1  13   6    2.03    0.39
   0 -13  -6    2.53    0.39
   0 -13  -6    2.31    0.40
   0  13   6    2.69    0.42
   0  13   6    1.88    0.34
   0  13   6    2.85    0.44
  -1 -13  -6    1.45    0.32
  -1 -13  -6    0.91    0.22
   1  13   6    0.54    0.25
   1  13   6    1.12    0.36
  -2 -13  -6    0.76    0.29
   2  13   6    0.62    0.24
   2  13   6    0.84    0.22
   2  13   6    0.65    0.36
  -3 -13  -6    0.50    0.23
   3  13   6    0.37    0.30
   3  13   6    0.61    0.36
   3  13   6   -0.13    0.17
  -4 -13  -6    0.34    0.22
   4  13   6    0.08    0.39
   4  13   6    0.70    0.44
  -5 -13  -6   -0.49    0.25
  -5 -13  -6    0.06    0.15
   5  13   6    0.07    0.43
   5  13   6   -0.22    0.41
   3 -14  -6   -0.77    0.35
   3 -14  -6    0.11    0.32
  -3  14   6   -0.18    0.34
   2 -14  -6    0.18    0.28
   2 -14  -6    0.18    0.23
   2 -14  -6   -0.16    0.35
  -2  14   6    0.27    0.32
  -2  14   6    0.22    0.26
   1 -14  -6    0.56    0.31
   1 -14  -6    0.26    0.25
  -1  14   6    0.70    0.32
  -1  14   6    1.18    0.33
   0 -14  -6    0.94    0.29
   0 -14  -6    0.64    0.28
   0  14   6    0.83    0.32
   0  14   6    1.10    0.35
  -1 -14  -6   -0.12    0.27
  -1 -14  -6    0.26    0.18
   1  14   6   -0.01    0.17
   1  14   6    0.30    0.25
  -2 -14  -6   -0.05    0.17
   2  14   6    0.22    0.22
   2  14   6    0.08    0.21
   2  14   6   -0.39    0.20
  -3 -14  -6   -0.13    0.21
   3  14   6   -0.54    0.34
   3  14   6   -0.09    0.34
  -4 -14  -6   -0.14    0.21
   4  14   6    0.00    0.29
   4  14   6    0.14    0.41
   2 -15  -6   -0.21    0.21
   2 -15  -6    0.05    0.28
   2 -15  -6   -0.65    0.35
  -2  15   6    0.25    0.26
  -2  15   6   -0.24    0.23
   1 -15  -6    1.49    0.39
   1 -15  -6    2.87    0.47
  -1  15   6    2.22    0.44
  -1  15   6    2.08    0.44
   0 -15  -6    1.01    0.30
   0 -15  -6    0.92    0.31
   0  15   6    1.08    0.36
   0  15   6    1.15    0.37
  -1 -15  -6    0.33    0.32
  -1 -15  -6    0.03    0.17
   1  15   6   -0.18    0.30
   1  15   6    0.15    0.20
  -2 -15  -6    0.82    0.31
   2  15   6    0.13    0.21
   2  15   6    0.49    0.38
   2  15   6    0.46    0.28
  -3 -15  -6    0.19    0.24
   3  15   6    0.26    0.31
   3  15   6    0.29    0.40
  -4 -15  -6    0.87    0.29
   4  15   6    0.68    0.40
   4  15   6   -0.02    0.30
   2 -16  -6    0.48    0.45
   2 -16  -6    0.67    0.38
   2 -16  -6    0.75    0.38
  -2  16   6    0.56    0.31
  -2  16   6    0.43    0.31
   1 -16  -6    0.03    0.25
   1 -16  -6    0.05    0.24
  -1  16   6   -0.30    0.22
  -1  16   6    0.04    0.28
   0 -16  -6   -0.36    0.20
   0 -16  -6   -0.09    0.31
   0  16   6    0.31    0.25
   0  16   6   -0.24    0.31
  -1 -16  -6    0.86    0.23
  -1 -16  -6    1.06    0.38
   1  16   6    0.97    0.36
   1  16   6    1.44    0.32
  -2 -16  -6    3.08    0.49
   2  16   6    3.03    0.56
  -3 -16  -6    0.41    0.28
   3  16   6   -0.15    0.37
   3  16   6    0.16    0.33
   1 -17  -6    0.20    0.26
   1 -17  -6   -0.15    0.28
  -1  17   6    0.32    0.28
  -1  17   6    0.32    0.34
   0 -17  -6    0.15    0.36
   0  17   6    0.13    0.32
   0  17   6    0.06    0.33
  -1 -17  -6    1.65    0.45
   1  17   6    0.64    0.27
   1  17   6    0.90    0.43
  -2 -17  -6    0.15    0.33
   2  17   6    0.40    0.42
  -3 -17  -6    0.01    0.29
   3  17   6    0.07    0.41
  -1 -18  -6   -0.23    0.36
   1  18   6   -0.20    0.30
   1  18   6   -0.06    0.28
   2  13  -7   -0.22    0.26
   2  13  -7    0.01    0.28
  -2 -13   7    0.28    0.22
   1  13  -7   -0.14    0.30
   1  13  -7   -0.28    0.34
  -1 -13   7   -0.01    0.29
   0  13  -7    0.45    0.28
   0  13  -7    0.64    0.34
   0  13  -7    0.55    0.32
   0 -13   7    0.23    0.28
  -1  13  -7   -0.05    0.23
  -1  13  -7    0.06    0.25
   1 -13   7   -0.05    0.25
   1 -13   7   -0.55    0.30
   3  12  -7   -0.43    0.35
   3  12  -7    0.44    0.40
  -3 -12   7    0.13    0.22
   2  12  -7    0.48    0.41
   2  12  -7    0.65    0.40
  -2 -12   7    1.14    0.32
   1  12  -7    0.26    0.32
   1  12  -7    0.96    0.33
   1  12  -7    0.50    0.29
  -1 -12   7    0.84    0.28
   0  12  -7   -0.11    0.26
   0  12  -7   -0.14    0.24
   0  12  -7    0.05    0.23
   0 -12   7    0.06    0.29
   0 -12   7   -0.07    0.24
  -1  12  -7    0.84    0.35
  -1  12  -7    0.67    0.29
   1 -12   7    0.51    0.30
   1 -12   7    1.61    0.41
  -2  12  -7    0.01    0.32
  -2  12  -7   -0.31    0.18
   2 -12   7   -0.72    0.33
   2 -12   7   -0.13    0.32
   3  11  -7    0.47    0.30
   3  11  -7    0.30    0.41
  -3 -11   7    0.55    0.22
   2  11  -7    0.28    0.35
   2  11  -7    0.16    0.33
  -2 -11   7    0.30    0.24
   1  11  -7    2.13    0.48
   1  11  -7    2.78    0.39
   1  11  -7    3.24    0.52
  -1 -11   7    3.13    0.46
   0  11  -7    0.20    0.28
   0  11  -7    0.32    0.22
   0  11  -7    0.06    0.28
   0 -11   7    0.39    0.26
   0 -11   7    0.29    0.30
  -1  11  -7    0.77    0.28
  -1  11  -7    0.08    0.20
   1 -11   7    0.67    0.27
   1 -11   7   -0.07    0.30
  -2  11  -7    0.73    0.32
  -2  11  -7    0.50    0.27
   2 -11   7    0.75    0.27
   2 -11   7    0.65    0.38
  -3  11  -7    1.04    0.40
   3 -11   7    0.72    0.36
   3 -11   7    0.96    0.40
   4  10  -7    0.09    0.28
   4  10  -7   -0.12    0.42
  -4 -10   7    0.30    0.30
  -4 -10   7    0.18    0.19
   3  10  -7   -0.03    0.28
   3  10  -7    0.34    0.26
  -3 -10   7    0.30    0.22
   2  10  -7    3.73    0.53
   2  10  -7    2.52    0.55
  -2 -10   7    4.16    0.46
   1  10  -7    0.52    0.24
   1  10  -7   -0.05    0.29
   1  10  -7    0.25    0.24
  -1 -10   7    0.53    0.27
   0  10  -7    2.55    0.40
   0  10  -7    2.36    0.40
   0  10  -7    2.39    0.42
   0 -10   7    2.69    0.44
   0 -10   7    2.60    0.39
  -1  10  -7    0.72    0.31
  -1  10  -7    1.00    0.28
  -1  10  -7    0.66    0.25
   1 -10   7    1.00    0.35
   1 -10   7    1.10    0.32
  -2  10  -7    0.51    0.27
  -2  10  -7    0.98    0.35
   2 -10   7    0.25    0.24
   2 -10   7    0.32    0.30
  -3  10  -7   -0.32    0.19
   3 -10   7   -0.02    0.27
   3 -10   7    0.31    0.34
   3 -10   7    0.23    0.24
   4   9  -7    0.24    0.44
   4   9  -7    0.09    0.25
  -4  -9   7   -0.03    0.15
  -4  -9   7    0.00    0.27
   3   9  -7    0.89    0.32
   3   9  -7    1.02    0.37
  -3  -9   7    1.14    0.24
  -3  -9   7    1.56    0.31
   2   9  -7    2.18    0.41
   2   9  -7    2.36    0.51
   2   9  -7    2.50    0.34
  -2  -9   7    2.14    0.34
   1   9  -7    2.32    0.39
   1   9  -7    2.35    0.36
   1   9  -7    1.85    0.43
  -1  -9   7    2.64    0.39
   0   9  -7    0.40    0.22
   0   9  -7    0.34    0.25
   0   9  -7    0.28    0.26
   0  -9   7    0.59    0.23
   0  -9   7    0.65    0.25
  -1   9  -7    2.61    0.41
  -1   9  -7    1.73    0.32
  -1   9  -7    1.68    0.31
   1  -9   7    1.62    0.27
   1  -9   7    2.84    0.45
   1  -9   7    2.73    0.43
  -2   9  -7   -0.08    0.14
  -2   9  -7   -0.04    0.26
   2  -9   7   -0.03    0.18
   2  -9   7    0.09    0.19
  -3   9  -7    0.14    0.31
   3  -9   7    0.53    0.37
   3  -9   7    0.41    0.28
  -4   9  -7    0.22    0.33
   4  -9   7    0.08    0.25
   4  -9   7    0.18    0.40
   4   8  -7    0.30    0.26
  -4  -8   7   -0.48    0.22
  -4  -8   7    0.03    0.14
   3   8  -7    4.91    0.62
  -3  -8   7    4.77    0.49
  -3  -8   7    5.26    0.47
   2   8  -7    3.01    0.34
   2   8  -7    2.21    0.39
  -2  -8   7    2.88    0.36
  -2  -8   7    2.39    0.35
   1   8  -7    0.12    0.19
   1   8  -7    0.18    0.22
  -1  -8   7   -0.08    0.21
   0   8  -7    2.35    0.39
   0   8  -7    1.81    0.36
   0   8  -7    1.82    0.34
   0  -8   7    1.84    0.21
   0  -8   7    2.82    0.36
   0  -8   7    2.09    0.21
   0  -8   7    2.99    0.38
  -1   8  -7    3.44    0.46
  -1   8  -7    4.50    0.47
  -1   8  -7    4.17    0.48
   1  -8   7    4.15    0.49
   1  -8   7    5.56    0.61
  -2   8  -7    3.70    0.47
  -2   8  -7    4.49    0.50
   2  -8   7    3.59    0.46
   2  -8   7    3.99    0.58
  -3   8  -7    0.83    0.28
   3  -8   7    1.19    0.41
   3  -8   7    1.41    0.34
  -4   8  -7    0.40    0.31
   4  -8   7    0.12    0.32
   4  -8   7    0.40    0.33
   5   7  -7    1.31    0.39
  -5  -7   7    1.36    0.42
   4   7  -7    0.29    0.26
  -4  -7   7    0.01    0.13
  -4  -7   7   -0.28    0.16
   3   7  -7    0.27    0.24
  -3  -7   7    0.33    0.23
  -3  -7   7    0.83    0.21
   2   7  -7   12.36    0.98
   2   7  -7   14.34    1.16
  -2  -7   7   14.53    1.05
  -2  -7   7   15.50    1.02
   1   7  -7    2.46    0.32
   1   7  -7    2.64    0.38
  -1  -7   7    2.77    0.37
   0   7  -7    0.08    0.21
   0   7  -7   -0.07    0.15
   0  -7   7   -0.06    0.07
   0  -7   7    0.06    0.16
   0  -7   7    0.31    0.17
  -1   7  -7    4.23    0.46
  -1   7  -7    4.70    0.46
  -1   7  -7    3.68    0.45
   1  -7   7    4.88    0.57
   1  -7   7    4.89    0.50
  -2   7  -7    1.37    0.28
  -2   7  -7    1.15    0.16
  -2   7  -7    1.48    0.27
   2  -7   7    1.49    0.33
   2  -7   7    1.17    0.30
  -3   7  -7    0.30    0.23
   3  -7   7    0.84    0.28
   3  -7   7    0.65    0.34
   3  -7   7    0.95    0.33
  -4   7  -7    0.52    0.29
   4  -7   7    0.22    0.27
   4  -7   7   -0.04    0.28
   5   6  -7    0.34    0.27
  -5  -6   7    0.55    0.30
   4   6  -7    0.80    0.37
  -4  -6   7    0.63    0.15
  -4  -6   7    0.40    0.23
   3   6  -7   -0.45    0.25
   3   6  -7    0.08    0.13
  -3  -6   7    0.33    0.15
  -3  -6   7   -0.19    0.19
   2   6  -7    0.18    0.14
   2   6  -7    0.17    0.13
   2   6  -7    0.26    0.26
  -2  -6   7    0.17    0.14
  -2  -6   7    0.29    0.17
  -2  -6   7    0.34    0.18
   1   6  -7   32.32    2.36
   1   6  -7   30.70    2.79
   1   6  -7   31.53    2.12
  -1  -6   7   31.59    2.12
  -1  -6   7   36.33    2.22
  -1  -6   7   33.69    2.14
   0   6  -7    1.76    0.28
   0   6  -7    2.11    0.31
   0  -6   7    2.28    0.23
   0  -6   7    2.09    0.32
   0  -6   7    2.30    0.32
  -1   6  -7    0.05    0.14
  -1   6  -7    0.26    0.14
  -1   6  -7    0.58    0.23
   1  -6   7    0.50    0.23
   1  -6   7    0.19    0.18
  -2   6  -7   10.34    0.82
  -2   6  -7    9.09    0.80
  -2   6  -7   11.15    0.87
   2  -6   7   11.66    1.10
   2  -6   7   10.74    0.85
   2  -6   7   13.61    1.00
  -3   6  -7    0.53    0.27
   3  -6   7    0.48    0.26
   3  -6   7    0.12    0.17
   3  -6   7    0.72    0.26
  -4   6  -7    0.56    0.29
   4  -6   7   -0.28    0.19
   4  -6   7    0.16    0.29
   4  -6   7    0.01    0.32
  -5   6  -7    0.24    0.27
   5  -6   7   -0.34    0.37
   5   5  -7   -0.17    0.30
  -5  -5   7    0.17    0.23
   4   5  -7    0.16    0.32
   4   5  -7   -0.01    0.15
  -4  -5   7    0.19    0.26
  -4  -5   7    0.12    0.11
   3   5  -7    0.04    0.12
   3   5  -7    0.45    0.24
  -3  -5   7    0.15    0.15
  -3  -5   7    0.38    0.21
   2   5  -7    0.22    0.11
   2   5  -7    0.50    0.21
   2   5  -7    0.20    0.14
   2   5  -7    0.33    0.13
  -2  -5   7    0.25    0.14
  -2  -5   7    0.26    0.17
  -2  -5   7    0.63    0.18
   1   5  -7    0.06    0.10
   1   5  -7    0.02    0.10
   1   5  -7    0.10    0.14
  -1  -5   7    0.04    0.06
  -1  -5   7    0.01    0.12
  -1  -5   7    0.11    0.11
  -1  -5   7    0.14    0.11
   0   5  -7    1.03    0.24
   0   5  -7    1.23    0.23
   0   5  -7    1.03    0.21
   0  -5   7    1.01    0.21
   0  -5   7    1.43    0.18
   0  -5   7    1.39    0.23
  -1   5  -7    1.18    0.25
  -1   5  -7    0.87    0.19
   1  -5   7    0.80    0.24
   1  -5   7    0.83    0.22
  -2   5  -7    0.32    0.08
  -2   5  -7    0.25    0.18
  -2   5  -7    0.66    0.17
   2  -5   7    0.75    0.25
   2  -5   7    0.50    0.23
   2  -5   7    0.34    0.24
  -3   5  -7    2.54    0.37
   3  -5   7    1.56    0.44
   3  -5   7    3.11    0.44
   3  -5   7    2.26    0.35
  -4   5  -7   -0.37    0.21
   4  -5   7    0.24    0.21
   4  -5   7   -0.58    0.22
   4  -5   7    0.22    0.33
  -5   5  -7    0.41    0.28
   5  -5   7    0.38    0.33
   5  -5   7    0.79    0.46
   5   4  -7    1.04    0.39
   5   4  -7    0.37    0.26
  -5  -4   7    0.48    0.27
   4   4  -7    0.03    0.18
   4   4  -7   -0.02    0.21
  -4  -4   7    0.15    0.10
  -4  -4   7   -0.27    0.21
   3   4  -7    0.36    0.16
   3   4  -7    0.51    0.13
   3   4  -7    0.29    0.27
  -3  -4   7    0.10    0.11
  -3  -4   7    0.17    0.14
  -3  -4   7    0.21    0.21
   2   4  -7   -0.04    0.19
   2   4  -7    0.02    0.09
   2   4  -7   -0.07    0.10
   2   4  -7   -0.12    0.11
   2   4  -7    0.00    0.11
  -2  -4   7   -0.06    0.10
  -2  -4   7   -0.14    0.15
  -2  -4   7   -0.04    0.13
   1   4  -7    1.81    0.30
   1   4  -7    1.75    0.23
   1   4  -7    1.50    0.24
  -1  -4   7    1.61    0.20
  -1  -4   7    1.88    0.26
  -1  -4   7    2.09    0.23
  -1  -4   7    2.12    0.24
   0   4  -7    1.63    0.25
   0   4  -7    1.51    0.25
   0   4  -7    1.44    0.24
   0  -4   7    1.74    0.22
   0  -4   7    2.06    0.26
   0  -4   7    1.73    0.25
  -1   4  -7   11.35    0.88
  -1   4  -7   10.40    0.83
   1  -4   7   13.66    1.00
   1  -4   7   11.59    1.07
   1  -4   7   11.04    0.83
  -2   4  -7    1.00    0.11
  -2   4  -7    0.74    0.20
  -2   4  -7    0.63    0.11
  -2   4  -7    0.93    0.20
   2  -4   7    0.62    0.19
   2  -4   7    0.78    0.25
   2  -4   7    0.86    0.26
  -3   4  -7    0.51    0.21
  -3   4  -7    0.52    0.25
   3  -4   7    0.55    0.23
   3  -4   7    1.20    0.31
   3  -4   7    0.41    0.24
  -4   4  -7    4.69    0.48
  -4   4  -7    3.78    0.50
   4  -4   7    4.34    0.57
   4  -4   7    4.17    0.45
   4  -4   7    4.22    0.70
  -5   4  -7   -0.01    0.21
   5  -4   7    0.57    0.32
   5  -4   7    0.03    0.40
   5   3  -7    1.87    0.46
   5   3  -7    1.51    0.36
  -5  -3   7    1.65    0.38
   4   3  -7   -0.07    0.20
   4   3  -7    0.11    0.18
   4   3  -7    0.10    0.15
  -4  -3   7    0.31    0.10
  -4  -3   7   -0.08    0.17
   3   3  -7    1.42    0.19
   3   3  -7    1.64    0.28
   3   3  -7    1.47    0.32
  -3  -3   7    2.03    0.22
  -3  -3   7    1.16    0.28
  -3  -3   7    1.62    0.22
   2   3  -7    0.25    0.11
   2   3  -7    0.19    0.16
   2   3  -7    0.04    0.11
   2   3  -7    0.23    0.09
   2   3  -7    0.30    0.12
  -2  -3   7    0.23    0.12
  -2  -3   7    0.06    0.12
  -2  -3   7    0.08    0.14
   1   3  -7    0.18    0.08
   1   3  -7    0.25    0.10
   1   3  -7   -0.01    0.12
   1   3  -7    0.38    0.18
   1   3  -7    0.22    0.08
  -1  -3   7    0.32    0.11
  -1  -3   7    0.19    0.14
  -1  -3   7    0.10    0.07
  -1  -3   7   -0.08    0.11
   0   3  -7   41.73    2.64
   0   3  -7   38.37    2.88
   0   3  -7   37.24    3.48
   0  -3   7   46.23    3.40
   0  -3   7   42.04    2.63
   0  -3   7   40.05    2.63
   0  -3   7   43.46    3.47
  -1   3  -7    4.80    0.37
  -1   3  -7    4.66    0.41
  -1   3  -7    4.93    0.43
  -1   3  -7    4.04    0.50
   1  -3   7    4.94    0.51
   1  -3   7    5.56    0.52
   1  -3   7    4.68    0.41
  -2   3  -7    1.50    0.15
  -2   3  -7    1.70    0.25
  -2   3  -7    1.80    0.24
  -2   3  -7    1.44    0.22
   2  -3   7    1.88    0.33
   2  -3   7    1.39    0.26
   2  -3   7    1.62    0.31
  -3   3  -7    0.32    0.22
  -3   3  -7    0.19    0.19
   3  -3   7    0.83    0.28
   3  -3   7    0.47    0.30
   3  -3   7    0.39    0.17
  -4   3  -7    2.47    0.38
  -4   3  -7    1.80    0.32
   4  -3   7    1.69    0.42
   4  -3   7    2.39    0.42
   4  -3   7    2.26    0.32
  -5   3  -7    0.87    0.29
  -5   3  -7    1.01    0.28
   5  -3   7    1.37    0.39
   5  -3   7    1.52    0.51
   5   2  -7    0.40    0.27
   5   2  -7    0.34    0.34
  -5  -2   7    0.63    0.32
   4   2  -7    2.22    0.35
   4   2  -7    2.54    0.40
   4   2  -7    2.24    0.46
  -4  -2   7    2.69    0.23
  -4  -2   7    2.29    0.41
   3   2  -7    1.45    0.35
   3   2  -7    1.37    0.24
   3   2  -7    1.93    0.21
   3   2  -7    1.79    0.29
  -3  -2   7    2.04    0.23
  -3  -2   7    1.75    0.20
  -3  -2   7    1.77    0.33
   2   2  -7   -0.05    0.10
   2   2  -7    0.19    0.12
   2   2  -7    0.02    0.13
   2   2  -7    0.17    0.08
   2   2  -7    0.08    0.12
  -2  -2   7    0.17    0.09
  -2  -2   7    0.22    0.14
  -2  -2   7   -0.02    0.11
  -2  -2   7    0.09    0.10
   1   2  -7    4.07    0.40
   1   2  -7    4.49    0.38
   1   2  -7    5.02    0.43
   1   2  -7    4.69    0.45
  -1  -2   7    5.00    0.38
  -1  -2   7    4.56    0.39
  -1  -2   7    3.91    0.42
  -1  -2   7    4.69    0.38
   0   2  -7    7.90    0.78
   0   2  -7    9.19    0.64
   0   2  -7    8.37    0.68
   0  -2   7    8.92    0.77
   0  -2   7    9.41    0.76
   0  -2   7   10.08    0.76
   0  -2   7    7.40    0.68
   0  -2   7    8.89    0.65
   0  -2   7    8.42    0.63
  -1   2  -7    9.86    0.67
  -1   2  -7   10.16    0.72
  -1   2  -7    9.04    0.62
  -1   2  -7    8.96    0.72
  -1   2  -7    9.05    0.90
   1  -2   7   11.73    0.87
   1  -2   7   10.83    0.85
   1  -2   7    8.96    0.71
   1  -2   7    9.28    0.90
   1  -2   7    9.80    0.75
  -2   2  -7    0.23    0.13
  -2   2  -7    0.15    0.11
  -2   2  -7    0.04    0.06
  -2   2  -7    0.00    0.11
  -2   2  -7    0.31    0.17
  -2   2  -7   -0.04    0.08
   2  -2   7    0.10    0.12
   2  -2   7    0.04    0.12
   2  -2   7    0.12    0.12
   2  -2   7    0.15    0.18
  -3   2  -7    2.16    0.31
  -3   2  -7    2.10    0.29
  -3   2  -7    1.90    0.30
   3  -2   7    1.99    0.41
   3  -2   7    2.40    0.38
   3  -2   7    2.16    0.30
  -4   2  -7    0.20    0.21
  -4   2  -7   -0.08    0.14
   4  -2   7    0.25    0.19
   4  -2   7    0.28    0.25
   4  -2   7    0.21    0.31
  -5   2  -7    0.00    0.20
  -5   2  -7    0.25    0.23
   5  -2   7   -0.14    0.32
   5  -2   7    0.05    0.26
  -6   2  -7    0.02    0.22
  -6   2  -7   -0.13    0.30
   6  -2   7   -0.06    0.28
   5   1  -7    0.48    0.28
  -5  -1   7    0.43    0.32
   4   1  -7    0.65    0.21
   4   1  -7    0.78    0.27
  -4  -1   7    0.97    0.14
  -4  -1   7    0.79    0.29
   3   1  -7   19.22    1.60
   3   1  -7   18.73    1.16
   3   1  -7   15.18    1.36
   3   1  -7   16.36    1.54
  -3  -1   7   19.26    1.17
  -3  -1   7   17.67    1.16
  -3  -1   7   18.25    1.32
   2   1  -7    3.90    0.38
   2   1  -7    2.89    0.38
   2   1  -7    3.12    0.29
   2   1  -7    3.06    0.29
  -2  -1   7    3.21    0.30
  -2  -1   7    3.53    0.30
  -2  -1   7    3.23    0.36
  -2  -1   7    2.39    0.33
   1   1  -7   10.38    0.73
   1   1  -7    9.51    0.81
   1   1  -7   11.98    0.87
   1   1  -7   12.08    0.92
  -1  -1   7   10.45    0.72
  -1  -1   7   10.41    0.75
  -1  -1   7    8.27    0.89
  -1  -1   7   10.60    0.73
   0   1  -7    1.47    0.21
   0   1  -7    1.51    0.22
   0   1  -7    1.31    0.19
   0   1  -7    1.41    0.20
   0  -1   7    1.45    0.21
   0  -1   7    1.47    0.22
   0  -1   7    1.39    0.17
   0  -1   7    1.07    0.21
   0  -1   7    1.49    0.19
   0  -1   7    2.05    0.25
  -1   1  -7    3.85    0.36
  -1   1  -7    4.23    0.37
  -1   1  -7    3.82    0.37
  -1   1  -7    4.45    0.35
  -1   1  -7    5.05    0.39
   1  -1   7    3.83    0.46
   1  -1   7    4.77    0.46
   1  -1   7    5.10    0.45
   1  -1   7    4.29    0.38
   1  -1   7    4.58    0.39
  -2   1  -7    0.02    0.09
  -2   1  -7   -0.10    0.14
  -2   1  -7    0.13    0.15
  -2   1  -7   -0.04    0.09
  -2   1  -7    0.02    0.06
   2  -1   7    0.00    0.17
   2  -1   7    0.03    0.10
   2  -1   7    0.12    0.12
   2  -1   7   -0.04    0.16
  -3   1  -7   14.21    1.01
  -3   1  -7   14.77    1.00
  -3   1  -7   13.86    0.97
  -3   1  -7   13.12    0.96
   3  -1   7   13.93    1.36
   3  -1   7   14.30    0.99
   3  -1   7   13.91    1.18
  -4   1  -7    5.02    0.40
  -4   1  -7    4.60    0.46
  -4   1  -7    4.14    0.51
   4  -1   7    3.78    0.63
   4  -1   7    4.53    0.43
   4  -1   7    4.33    0.59
  -5   1  -7    0.21    0.21
  -5   1  -7    0.88    0.22
   5  -1   7    0.32    0.30
   5  -1   7    0.55    0.39
  -6   1  -7   -0.17    0.22
  -6   1  -7    0.46    0.23
   6  -1   7    0.20    0.33
   6  -1   7    0.36    0.33
   5   0  -7    0.69    0.32
  -5   0   7    0.32    0.29
   4   0  -7    1.67    0.37
   4   0  -7    1.48    0.29
  -4   0   7    2.14    0.39
  -4   0   7    1.75    0.19
   3   0  -7    6.49    0.71
   3   0  -7    6.24    0.47
   3   0  -7    6.48    0.63
  -3   0   7    6.18    0.47
  -3   0   7    7.27    0.62
  -3   0   7    7.08    0.50
   2   0  -7    0.55    0.13
   2   0  -7    0.62    0.09
   2   0  -7    0.83    0.18
   2   0  -7    0.71    0.19
  -2   0   7    0.67    0.14
  -2   0   7    0.49    0.14
  -2   0   7    0.49    0.16
  -2   0   7    0.59    0.16
   1   0  -7   16.13    1.10
   1   0  -7   18.34    1.44
   1   0  -7   15.56    1.24
   1   0  -7   17.88    1.32
  -1   0   7   16.39    1.11
  -1   0   7   16.34    1.11
  -1   0   7   16.66    1.17
   0   0  -7   24.64    1.94
   0   0  -7   22.05    1.50
   0   0  -7   23.16    1.78
   0   0  -7   21.21    1.63
   0   0  -7   23.73    1.51
   0   0   7   20.51    1.94
   0   0   7   25.47    1.94
   0   0   7   25.86    1.79
   0   0   7   23.61    1.50
   0   0   7   22.52    1.50
  -1   0  -7    0.02    0.09
  -1   0  -7   -0.02    0.07
  -1   0  -7    0.11    0.13
  -1   0  -7    0.19    0.09
[truncated: 276,367 more chars]
