# Supplementary material for: Crystal structure of ethyl 2-[2-(4-methyl­benzo­yl)-5-p-tolyl-1H-imidazol-1-yl]acetate
Source: Acta Crystallogr E Crystallogr Commun. 2016 Feb 17;72(Pt 3):347–9. doi: 10.1107/S2056989016002504 (PMC4778819; doi:10.1107/S2056989016002504)
Supplement: Supplementary file 2 [file e-72-00347-Isup2.hkl]

data_I                                                                          
_shelx_title ' RRK2 in P-1'                                                     
_shelx_refln_list_code          4                                               
_shelx_F_calc_maximum      133.35                                               
_exptl_crystal_F_000       384.00                                               
_reflns_d_resolution_high  0.8409                                               
                                                                                
loop_                                                                           
 _space_group_symop_operation_xyz                                               
 'x, y, z'                                                                      
 '-x, -y, -z'                                                                   
                                                                                
_cell_length_a     5.0968                                                       
_cell_length_b    13.8189                                                       
_cell_length_c    14.6993                                                       
_cell_angle_alpha  71.484                                                       
_cell_angle_beta   84.018                                                       
_cell_angle_gamma  82.531                                                       
                                                                                
_shelx_F_squared_multiplier     1.000                                           
                                                                                
loop_                                                                           
 _refln_index_h                                                                 
 _refln_index_k                                                                 
 _refln_index_l                                                                 
 _refln_F_squared_calc                                                          
 _refln_F_squared_meas                                                          
 _refln_F_squared_sigma                                                         
 _refln_observed_status                                                         
   1   0   0        717.45        586.65        16.13 o                         
   2   0   0          7.77         10.90         0.52 o                         
   3   0   0        153.18        149.26         3.75 o                         
   4   0   0         31.65         32.40         1.24 o                         
   5   0   0          0.34         -1.82         1.46 o                         
  -5   1   0         57.09         64.51         3.48 o                         
  -4   1   0         63.53         67.73         2.27 o                         
  -3   1   0          1.81          3.44         0.59 o                         
  -2   1   0        397.71        391.95         8.66 o                         
  -1   1   0         14.21          6.74         0.49 o                         
   1   1   0        318.95        287.89        12.91 o                         
   2   1   0        331.54        304.00         8.81 o                         
   3   1   0          0.65         -0.80         0.95 o                         
   4   1   0         38.76         35.73         2.63 o                         
   5   1   0         30.25         31.82         2.64 o                         
   6   1   0          3.47          3.47         1.83 o                         
  -5   2   0        112.99        129.75         5.83 o                         
  -4   2   0         62.55         66.39         2.65 o                         
  -3   2   0          0.34         -0.55         0.50 o                         
  -2   2   0         23.52         17.31         0.80 o                         
  -1   2   0        656.38        661.59        15.07 o                         
   0   2   0          1.51          0.44         0.19 o                         
   1   2   0          2.75         -0.80         0.78 o                         
   2   2   0        867.46        846.88        31.20 o                         
   3   2   0         87.08         83.99         4.13 o                         
   4   2   0          0.43         -1.64         1.09 o                         
   5   2   0          0.25         -1.97         1.31 o                         
   6   2   0          0.25         -0.71         1.71 o                         
  -5   3   0         23.04         27.83         2.21 o                         
  -4   3   0         69.41         67.12         2.70 o                         
  -3   3   0         57.13         67.67         2.32 o                         
  -2   3   0         55.42         54.89         1.65 o                         
  -1   3   0         89.13         60.04         1.45 o                         
   0   3   0         38.21         19.14         0.62 o                         
   1   3   0        256.14        233.08         5.87 o                         
   2   3   0          0.33          0.30         0.28 o                         
   3   3   0         20.64         21.95         2.11 o                         
   4   3   0          1.66          1.92         1.53 o                         
   5   3   0         34.03         37.35         2.98 o                         
   6   3   0          0.16          2.29         1.85 o                         
  -5   4   0          7.07          9.24         2.11 o                         
  -4   4   0         27.43         30.37         1.76 o                         
  -3   4   0        146.97        166.63         5.20 o                         
  -2   4   0        154.20        159.77         3.66 o                         
  -1   4   0         12.03         17.38         0.73 o                         
   0   4   0        308.06        273.11         5.65 o                         
   1   4   0        834.07        818.48        19.25 o                         
   2   4   0        207.27        217.09         5.56 o                         
   3   4   0         95.46         94.65         2.75 o                         
   4   4   0          5.63          0.64         1.54 o                         
   5   4   0          0.36          0.06         1.48 o                         
  -5   5   0          2.95          0.66         1.97 o                         
  -4   5   0         89.95         90.84         3.61 o                         
  -3   5   0        219.02        232.79         6.20 o                         
  -2   5   0         10.12          5.67         0.70 o                         
  -1   5   0        203.16        196.05         4.21 o                         
   0   5   0        612.80        643.53        13.02 o                         
   1   5   0        205.62        201.26         5.03 o                         
   2   5   0        641.67        657.44        15.02 o                         
   3   5   0         47.13         40.87         1.47 o                         
   4   5   0         73.96         73.15         3.57 o                         
   5   5   0         18.55         17.82         2.62 o                         
  -5   6   0          7.18          6.66         1.98 o                         
  -4   6   0        120.73        126.67         5.04 o                         
  -3   6   0         58.24         63.47         2.30 o                         
  -2   6   0        203.78        186.95         5.09 o                         
  -1   6   0         90.65         90.95         2.23 o                         
   0   6   0        427.06        443.46         9.48 o                         
   1   6   0        563.13        521.48        12.45 o                         
   2   6   0        272.08        269.38         6.49 o                         
   3   6   0          2.22          3.76         0.61 o                         
   4   6   0         31.93         32.43         2.42 o                         
   5   6   0         13.76         14.35         2.34 o                         
  -5   7   0          7.65          5.24         2.28 o                         
  -4   7   0          0.28         -1.09         1.70 o                         
  -3   7   0         12.47         11.72         1.19 o                         
  -2   7   0        240.04        230.62         6.23 o                         
  -1   7   0        193.69        189.86         4.90 o                         
   0   7   0        550.90        563.39        12.36 o                         
   1   7   0          0.03         -0.42         0.49 o                         
   2   7   0        263.43        300.62         8.48 o                         
   3   7   0          2.65          1.16         0.69 o                         
   4   7   0          0.00         -0.77         0.51 o                         
   5   7   0         14.52         14.68         1.96 o                         
  -4   8   0          2.07          1.85         3.38 o                         
  -3   8   0          3.32         -0.59         1.15 o                         
  -2   8   0         63.23         62.96         2.48 o                         
  -1   8   0         44.84         44.51         1.84 o                         
   0   8   0          3.72          3.20         0.68 o                         
   1   8   0          9.60         10.02         1.16 o                         
   2   8   0         44.20         61.27         2.41 o                         
   3   8   0        131.15        138.60         4.05 o                         
   4   8   0          1.66         -0.48         1.02 o                         
   5   8   0          7.42          7.37         1.81 o                         
  -4   9   0          7.44          9.61         2.90 o                         
  -3   9   0         26.12         29.30         2.76 o                         
  -2   9   0          1.46         -0.13         0.86 o                         
  -1   9   0         20.96         22.57         1.35 o                         
   0   9   0          0.20          1.62         0.77 o                         
   1   9   0         15.33         17.54         1.46 o                         
   2   9   0         90.59         82.95         3.05 o                         
   3   9   0         20.54         21.13         1.40 o                         
   4   9   0          1.39         -0.35         1.23 o                         
   5   9   0         10.24         13.04         2.13 o                         
  -4  10   0          5.72          7.38         2.97 o                         
  -3  10   0         35.25         35.99         3.27 o                         
  -2  10   0          2.88         -0.79         1.20 o                         
  -1  10   0         27.08         26.80         1.92 o                         
   0  10   0          4.74          3.29         0.93 o                         
   1  10   0         29.62         23.21         2.38 o                         
   2  10   0         25.68         29.03         1.68 o                         
   3  10   0        125.17        129.66         4.84 o                         
   4  10   0          1.84          1.51         2.89 o                         
  -3  11   0         49.77         50.69         3.90 o                         
  -2  11   0         31.44         25.23         2.28 o                         
  -1  11   0         66.26         66.00         3.19 o                         
   0  11   0          0.63         -1.38         0.92 o                         
   1  11   0         84.03         81.03         4.01 o                         
   2  11   0        254.29        243.01         8.06 o                         
   3  11   0          6.31          6.42         1.77 o                         
   4  11   0          2.71          2.48         1.66 o                         
  -3  12   0         15.55         20.50         2.86 o                         
  -2  12   0          3.00          3.85         1.49 o                         
  -1  12   0          2.28          3.24         1.42 o                         
   0  12   0        228.10        228.36         7.96 o                         
   1  12   0          5.29          9.10         2.08 o                         
   2  12   0         10.06          8.63         1.76 o                         
   3  12   0          7.46         10.91         2.05 o                         
   4  12   0          0.64         -1.59         1.51 o                         
  -2  13   0          4.59          4.67         1.87 o                         
  -1  13   0         12.59         14.22         1.73 o                         
   0  13   0         34.64         34.16         2.63 o                         
   1  13   0         97.91         97.22         7.42 o                         
   2  13   0          0.34         -0.47         1.80 o                         
   3  13   0          1.60          1.15         1.61 o                         
  -2  14   0          1.13         -3.20         2.31 o                         
  -1  14   0         16.03         16.60         2.50 o                         
   0  14   0         23.89         15.52         2.45 o                         
   1  14   0          0.53         -0.36         2.07 o                         
   2  14   0          6.22          0.95         3.51 o                         
   3  14   0          3.23          1.30         1.89 o                         
  -1  15   0          8.43          5.29         2.18 o                         
   0  15   0          3.42          2.65         2.34 o                         
   1  15   0          0.70         -3.40         2.27 o                         
   2  15   0         15.83         11.31         2.83 o                         
  -1 -15   1          3.41          3.62         2.27 o                         
   0 -15   1          0.27         -1.53         1.92 o                         
  -2 -14   1          7.22          8.09         2.92 o                         
  -1 -14   1          6.01          6.38         2.27 o                         
   0 -14   1          7.24          3.93         2.10 o                         
   1 -14   1         33.25         37.57         3.08 o                         
  -3 -13   1          2.80         -0.72         1.81 o                         
  -2 -13   1          0.88          0.34         1.81 o                         
  -1 -13   1          4.35          1.51         1.93 o                         
   0 -13   1         96.49         86.80         4.78 o                         
   1 -13   1         27.26         27.02         2.30 o                         
   2 -13   1          1.46          2.69         1.84 o                         
  -4 -12   1          3.89          3.59         1.90 o                         
  -3 -12   1          8.74          7.55         2.07 o                         
  -2 -12   1          0.01         -1.53         1.30 o                         
  -1 -12   1         27.79         21.92         2.61 o                         
   0 -12   1          0.21          2.21         1.12 o                         
   1 -12   1        190.55        210.52         9.91 o                         
   2 -12   1          3.42          2.82         2.61 o                         
   3 -12   1         26.91         30.60         3.26 o                         
  -4 -11   1          0.69          0.29         1.76 o                         
  -3 -11   1         31.44         29.93         2.65 o                         
  -2 -11   1        100.66        104.91         4.33 o                         
  -1 -11   1          2.87          2.15         1.59 o                         
   0 -11   1         69.44         63.85         3.03 o                         
   1 -11   1          2.39          4.25         1.74 o                         
   2 -11   1         24.51         22.97         2.14 o                         
   3 -11   1         36.57         39.40         3.46 o                         
  -4 -10   1          9.74         10.10         2.95 o                         
  -3 -10   1         50.49         49.60         3.23 o                         
  -2 -10   1         38.71         35.10         2.49 o                         
  -1 -10   1         84.95         90.19         4.69 o                         
   0 -10   1         37.54         42.41         2.20 o                         
   1 -10   1         18.33         14.45         1.55 o                         
   2 -10   1          4.44          5.76         1.50 o                         
   3 -10   1         56.75         58.57         4.09 o                         
   4 -10   1          7.30          9.65         3.04 o                         
  -5  -9   1          4.18          6.82         2.07 o                         
  -4  -9   1          1.94          0.01         1.20 o                         
  -3  -9   1          0.01         -1.34         0.89 o                         
  -2  -9   1         60.70         54.66         2.26 o                         
  -1  -9   1         37.87         43.28         2.42 o                         
   0  -9   1        392.46        394.90        12.76 o                         
   1  -9   1         91.68         91.60         3.64 o                         
   2  -9   1         75.22         75.44         3.62 o                         
   3  -9   1         16.06         13.76         2.11 o                         
   4  -9   1         11.95         10.30         2.84 o                         
  -5  -8   1          0.31          1.60         1.57 o                         
  -4  -8   1          6.36          6.09         1.12 o                         
  -3  -8   1         59.39         55.94         2.23 o                         
  -2  -8   1        104.60        118.39         3.90 o                         
  -1  -8   1        325.30        302.94         9.42 o                         
   0  -8   1         90.02        102.13         3.61 o                         
   1  -8   1         63.50         65.34         2.33 o                         
   2  -8   1        296.29        280.54         8.14 o                         
   3  -8   1          1.80         -0.33         1.68 o                         
   4  -8   1          0.33          4.15         2.52 o                         
  -5  -7   1          4.22          5.14         2.15 o                         
  -4  -7   1          9.49          9.04         0.94 o                         
  -3  -7   1         43.39         41.89         1.71 o                         
  -2  -7   1         57.22         65.15         2.13 o                         
  -1  -7   1         53.92         61.71         2.79 o                         
   0  -7   1        129.32        153.42         4.52 o                         
   1  -7   1         61.40         63.38         2.20 o                         
   2  -7   1          0.55          0.61         0.77 o                         
   3  -7   1         13.19         12.80         1.35 o                         
   4  -7   1         14.97         16.27         1.92 o                         
   5  -7   1          0.20         -2.54         1.69 o                         
  -5  -6   1         30.81         27.59         3.47 o                         
  -4  -6   1         22.28         17.16         1.85 o                         
  -3  -6   1          8.85         10.11         0.73 o                         
  -2  -6   1         79.07         92.61         2.47 o                         
  -1  -6   1        154.48        187.25         4.55 o                         
   0  -6   1          6.83          8.52         0.64 o                         
   1  -6   1        652.01        657.94        15.53 o                         
   2  -6   1         27.12         29.83         1.35 o                         
   3  -6   1        241.28        246.13         8.98 o                         
   4  -6   1          0.23         -1.09         1.12 o                         
   5  -6   1         12.51         11.22         2.25 o                         
  -5  -5   1          0.00         -1.05         1.46 o                         
  -4  -5   1         79.40         79.97         3.65 o                         
  -3  -5   1         35.77         42.50         1.53 o                         
  -2  -5   1        896.01        900.10        20.49 o                         
  -1  -5   1         16.09         22.06         0.86 o                         
   0  -5   1         52.44         58.96         1.66 o                         
   1  -5   1        251.37        284.10         5.94 o                         
   2  -5   1        104.06         98.69         3.09 o                         
   3  -5   1        413.60        406.91        12.27 o                         
   4  -5   1         26.83         29.04         2.02 o                         
   5  -5   1          1.08         -0.40         1.63 o                         
  -5  -4   1          0.10         -1.72         1.42 o                         
  -4  -4   1          9.24          7.81         1.90 o                         
  -3  -4   1        134.42        152.79         4.36 o                         
  -2  -4   1       1336.57       1331.36        34.36 o                         
  -1  -4   1        308.65        354.77         8.88 o                         
   0  -4   1         54.84         60.50         1.61 o                         
   1  -4   1        108.59        105.55         2.46 o                         
   2  -4   1          6.99          6.05         0.67 o                         
   3  -4   1         11.29          9.47         0.90 o                         
   4  -4   1          0.71          2.40         1.05 o                         
   5  -4   1         23.62         25.18         2.32 o                         
  -5  -3   1         11.47         11.90         2.00 o                         
  -4  -3   1        131.53        131.47         7.52 o                         
  -3  -3   1         15.46         14.97         1.73 o                         
  -2  -3   1        870.49        861.76        20.52 o                         
  -1  -3   1       1481.17       1446.00        34.32 o                         
   0  -3   1         87.43         56.83         1.45 o                         
   1  -3   1        134.55        160.61         3.37 o                         
   2  -3   1         58.17         55.26         1.59 o                         
   3  -3   1         47.02         47.66         1.62 o                         
   4  -3   1         53.68         55.17         2.05 o                         
   5  -3   1        128.08        153.12        10.41 o                         
  -5  -2   1          4.70          2.67         1.84 o                         
  -4  -2   1          1.26          0.47         1.33 o                         
  -3  -2   1         26.60         30.48         2.76 o                         
  -2  -2   1         97.27        111.84         4.84 o                         
  -1  -2   1       1052.67       1054.56        29.45 o                         
   0  -2   1       5293.73       5176.87       121.63 o                         
   1  -2   1        664.26        602.65        12.52 o                         
   2  -2   1         20.24         22.85         0.92 o                         
   3  -2   1         44.50         39.23         1.64 o                         
   4  -2   1          0.01          0.32         0.76 o                         
   5  -2   1          1.03          5.79         1.57 o                         
  -5  -1   1          4.57          6.03         1.98 o                         
  -4  -1   1          6.30          4.55         1.59 o                         
  -3  -1   1         48.12         43.75         3.44 o                         
  -2  -1   1         15.62         17.37         1.87 o                         
  -1  -1   1       1243.68       1177.30        32.30 o                         
   0  -1   1       1779.33       1577.40        36.84 o                         
   1  -1   1        351.90        402.18         8.61 o                         
   2  -1   1          0.44         -0.41         0.39 o                         
   3  -1   1        152.50        156.47         3.98 o                         
   4  -1   1         48.33         48.80         2.18 o                         
   5  -1   1          0.19         -1.74         1.16 o                         
  -5   0   1          0.23          1.67         1.70 o                         
  -4   0   1         71.25         71.95         2.90 o                         
  -3   0   1         26.94         31.68         1.01 o                         
  -2   0   1          2.01         -0.17         0.39 o                         
  -1   0   1       2444.80       2238.33        79.02 o                         
   1   0   1        910.86        959.32        20.78 o                         
   2   0   1         34.45         40.66         1.28 o                         
   3   0   1          0.01         -0.47         0.38 o                         
   4   0   1         26.35         29.71         1.18 o                         
   5   0   1         97.06         92.21         3.58 o                         
   6   0   1          0.19          2.74         2.27 o                         
  -5   1   1         50.20         54.67         3.56 o                         
  -4   1   1         72.73         75.79         2.17 o                         
  -3   1   1        238.53        260.53         6.30 o                         
  -2   1   1         64.24         66.70         1.85 o                         
  -1   1   1       2475.31       2236.01        56.82 o                         
   1   1   1          2.10          8.00         0.55 o                         
   2   1   1        463.49        437.67         9.88 o                         
   3   1   1         30.07         29.48         1.00 o                         
   4   1   1         24.67         26.54         1.80 o                         
   5   1   1          3.04          3.54         1.60 o                         
   6   1   1          9.07         10.87         2.56 o                         
  -5   2   1         14.25          9.89         1.53 o                         
  -4   2   1          8.65          6.38         0.93 o                         
  -3   2   1        112.70        110.80         2.98 o                         
  -2   2   1        499.67        508.79        13.12 o                         
  -1   2   1        255.27        266.82         6.29 o                         
   0   2   1       1240.48       1297.17        26.73 o                         
   1   2   1      10467.23       9080.35       241.43 o                         
   2   2   1        697.24        696.96        15.63 o                         
   3   2   1          3.15          1.54         0.36 o                         
   4   2   1          0.02         -0.88         1.12 o                         
   5   2   1          0.04         -1.98         1.32 o                         
   6   2   1          2.50          5.27         2.36 o                         
  -5   3   1          2.82          3.72         1.56 o                         
  -4   3   1         15.49         15.22         1.22 o                         
  -3   3   1         39.29         38.44         2.06 o                         
  -2   3   1          0.61         -0.90         0.60 o                         
  -1   3   1       1841.21       1852.19        40.29 o                         
   0   3   1          2.89          0.16         0.25 o                         
   1   3   1      10686.72       9780.55       223.56 o                         
   2   3   1         53.59         57.65         1.59 o                         
   3   3   1        327.26        341.47         9.24 o                         
   4   3   1         43.59         40.71         2.63 o                         
   5   3   1          9.33         11.17         2.00 o                         
   6   3   1          1.50         -2.81         1.88 o                         
  -5   4   1          0.46         -1.44         1.55 o                         
  -4   4   1         73.65         70.47         2.69 o                         
  -3   4   1        391.59        418.06        11.36 o                         
  -2   4   1         64.19         75.33         2.17 o                         
  -1   4   1          3.44          1.89         0.39 o                         
   0   4   1        436.63        442.78         9.04 o                         
   1   4   1         18.80         21.36         0.84 o                         
   2   4   1        524.06        476.07        12.77 o                         
   3   4   1         17.94         15.31         0.73 o                         
   4   4   1          2.80          3.15         1.18 o                         
   5   4   1         62.13         64.59         4.26 o                         
  -5   5   1          4.05          1.47         1.89 o                         
  -4   5   1         48.27         57.31         2.73 o                         
  -3   5   1         17.26         16.61         1.20 o                         
  -2   5   1         15.23         13.93         0.88 o                         
  -1   5   1        519.10        579.61        12.30 o                         
   0   5   1        926.59        883.44        18.31 o                         
   1   5   1        125.09        132.46         3.30 o                         
   2   5   1         11.61         13.14         1.15 o                         
   3   5   1         84.63         77.65         2.15 o                         
   4   5   1         64.50         73.24         3.74 o                         
   5   5   1         17.78         17.84         2.14 o                         
  -5   6   1          0.00          0.04         1.89 o                         
  -4   6   1         24.17         22.24         1.91 o                         
  -3   6   1          7.95          4.79         0.93 o                         
  -2   6   1         18.60         24.77         1.34 o                         
  -1   6   1         95.53        104.83         2.59 o                         
   0   6   1        499.81        490.18        10.38 o                         
   1   6   1         74.66         61.96         1.77 o                         
   2   6   1         55.05         67.29         1.99 o                         
   3   6   1         48.14         48.95         1.73 o                         
   4   6   1         29.80         33.66         2.42 o                         
   5   6   1          6.68          4.35         1.64 o                         
  -5   7   1         12.84         15.50         2.72 o                         
  -4   7   1         53.94         53.68         3.68 o                         
  -3   7   1          0.13          0.24         0.81 o                         
  -2   7   1         22.09         22.66         1.24 o                         
  -1   7   1        257.90        263.99         6.98 o                         
   0   7   1        558.62        579.22        12.27 o                         
   1   7   1        455.86        437.75         9.75 o                         
   2   7   1          5.97         10.72         0.90 o                         
   3   7   1         35.73         32.09         1.50 o                         
   4   7   1          5.96          5.84         0.79 o                         
   5   7   1          0.01         -1.64         1.50 o                         
  -4   8   1          5.55          4.16         2.16 o                         
  -3   8   1        165.40        157.76         5.45 o                         
  -2   8   1        136.78        132.59         4.28 o                         
  -1   8   1        152.70        159.93         4.89 o                         
   0   8   1         48.89         46.36         1.71 o                         
   1   8   1        202.77        199.00         5.53 o                         
   2   8   1          0.49         -1.04         0.69 o                         
   3   8   1        124.32        113.70         3.47 o                         
   4   8   1          0.26         -1.12         0.78 o                         
   5   8   1          0.03         -2.17         1.45 o                         
  -4   9   1          0.89          1.23         2.38 o                         
  -3   9   1         26.05         31.65         2.83 o                         
  -2   9   1          1.22         -0.68         1.10 o                         
  -1   9   1          3.14          3.66         0.93 o                         
   0   9   1          2.46          1.54         0.73 o                         
   1   9   1        407.23        396.07        11.24 o                         
   2   9   1        171.38        176.09         5.54 o                         
   3   9   1         71.55         72.10         2.64 o                         
   4   9   1          8.16          6.99         1.85 o                         
   5   9   1          7.37          7.45         1.94 o                         
  -4  10   1          0.12         -2.73         2.79 o                         
  -3  10   1         36.08         36.67         3.26 o                         
  -2  10   1         21.76         26.11         1.91 o                         
  -1  10   1         17.20         13.13         1.38 o                         
   0  10   1          0.12         -0.49         0.90 o                         
   1  10   1         29.35         25.85         1.98 o                         
   2  10   1         22.92         17.75         1.40 o                         
   3  10   1        104.03        103.65         4.55 o                         
   4  10   1          2.06          1.09         1.41 o                         
   5  10   1          1.19         -1.29         1.92 o                         
  -3  11   1          0.60          0.01         1.62 o                         
  -2  11   1        115.96        116.51         5.06 o                         
  -1  11   1          3.42          4.80         1.42 o                         
   0  11   1          5.65          6.38         1.14 o                         
   1  11   1         28.53         28.19         2.45 o                         
   2  11   1         38.74         37.25         2.08 o                         
   3  11   1         48.55         53.72         3.94 o                         
   4  11   1         10.33         11.50         2.07 o                         
  -3  12   1         13.30         11.87         3.12 o                         
  -2  12   1          1.15          2.18         1.85 o                         
  -1  12   1        176.84        168.43         6.81 o                         
   0  12   1          6.30          6.82         1.41 o                         
   1  12   1          0.67         -0.31         1.56 o                         
   2  12   1          0.87          4.95         1.67 o                         
   3  12   1          0.81          0.24         1.91 o                         
   4  12   1          4.31          4.49         1.85 o                         
  -2  13   1         20.72         22.93         2.43 o                         
  -1  13   1          0.16         -0.09         1.41 o                         
   0  13   1         58.48         60.64         3.42 o                         
   1  13   1          2.53          2.41         1.63 o                         
   2  13   1         12.55         15.08         2.22 o                         
   3  13   1         17.95         14.59         2.95 o                         
  -2  14   1          1.91          1.95         1.94 o                         
  -1  14   1          1.76         -0.69         1.66 o                         
   0  14   1         75.89         87.39         4.95 o                         
   1  14   1         87.68         89.40         4.86 o                         
   2  14   1          4.47          5.13         1.89 o                         
   3  14   1          0.75         -1.20         2.32 o                         
  -1  15   1         12.92         11.40         2.74 o                         
   0  15   1          4.03          1.76         2.04 o                         
   1  15   1         21.76         21.15         3.70 o                         
   2  15   1          3.56          0.76         2.70 o                         
  -2 -14   2         58.69         67.98         5.46 o                         
  -1 -14   2          3.13          2.29         1.90 o                         
   0 -14   2         14.80          7.81         2.40 o                         
   1 -14   2          1.03         -1.73         1.89 o                         
  -3 -13   2          0.02         -3.05         2.03 o                         
  -2 -13   2         18.24         16.46         2.86 o                         
  -1 -13   2          0.65         -0.67         1.84 o                         
   0 -13   2          6.56          5.11         1.78 o                         
   1 -13   2          3.61          0.10         1.85 o                         
   2 -13   2          1.45          1.57         2.72 o                         
  -3 -12   2         13.48          9.36         2.16 o                         
  -2 -12   2          6.49          4.66         1.65 o                         
  -1 -12   2          1.55         -0.20         1.71 o                         
   0 -12   2         87.13         85.83         4.27 o                         
   1 -12   2          0.34          3.42         1.27 o                         
   2 -12   2          0.59          1.30         1.86 o                         
   3 -12   2         18.03         20.02         2.85 o                         
  -4 -11   2          4.23          3.06         1.70 o                         
  -3 -11   2          2.67          2.15         1.58 o                         
  -2 -11   2         30.16         33.88         2.36 o                         
  -1 -11   2         27.48         27.44         2.58 o                         
   0 -11   2        205.38        221.66         7.87 o                         
   1 -11   2        407.84        424.54        14.02 o                         
   2 -11   2          0.01         -1.25         1.25 o                         
   3 -11   2          3.06          2.11         2.68 o                         
  -4 -10   2         29.11         30.89         2.34 o                         
  -3 -10   2         21.08         15.00         2.08 o                         
  -2 -10   2         27.20         27.72         2.39 o                         
  -1 -10   2        110.21        112.40         5.00 o                         
   0 -10   2          6.63          8.68         1.25 o                         
   1 -10   2         24.02         24.98         2.10 o                         
   2 -10   2         61.86         56.91         3.24 o                         
   3 -10   2          0.02          0.55         1.84 o                         
  -4  -9   2         22.57         19.28         1.64 o                         
  -3  -9   2          0.02         -1.13         0.81 o                         
  -2  -9   2         22.75         21.49         1.55 o                         
  -1  -9   2          6.55         13.22         1.59 o                         
   0  -9   2        206.47        225.76         8.07 o                         
   1  -9   2          6.37          5.63         1.12 o                         
   2  -9   2         58.62         66.97         3.67 o                         
   3  -9   2          2.18          0.98         1.82 o                         
   4  -9   2          0.06          3.00         2.47 o                         
  -5  -8   2          6.41          4.19         1.79 o                         
  -4  -8   2          6.05          4.75         1.81 o                         
  -3  -8   2         12.66         10.10         0.98 o                         
  -2  -8   2        350.63        332.46         9.35 o                         
  -1  -8   2        262.25        266.04         8.48 o                         
   0  -8   2         64.55         64.27         2.99 o                         
   1  -8   2         40.39         28.25         1.72 o                         
   2  -8   2         11.07         15.96         1.62 o                         
   3  -8   2         16.03         16.27         2.31 o                         
   4  -8   2         54.96         56.85         4.06 o                         
  -5  -7   2          5.40          3.01         1.66 o                         
  -4  -7   2          4.63          3.50         0.75 o                         
  -3  -7   2          2.82          0.78         0.73 o                         
  -2  -7   2         27.40         30.31         1.20 o                         
  -1  -7   2         53.08         81.78         3.21 o                         
   0  -7   2        213.85        184.40         5.29 o                         
   1  -7   2          1.02          0.34         0.66 o                         
   2  -7   2        246.20        219.36         7.06 o                         
   3  -7   2        104.83        107.92         5.87 o                         
   4  -7   2          0.26         -1.76         1.17 o                         
  -5  -6   2         20.67         18.66         2.14 o                         
  -4  -6   2          6.81          4.31         1.51 o                         
  -3  -6   2        182.55        189.18         5.64 o                         
  -2  -6   2         95.32        101.75         2.90 o                         
  -1  -6   2         75.06        111.05         3.17 o                         
   0  -6   2          2.92         -0.69         0.46 o                         
   1  -6   2        873.50        902.36        22.19 o                         
   2  -6   2        117.52        127.68         4.67 o                         
   3  -6   2        232.48        251.54         7.78 o                         
   4  -6   2         72.52         79.33         3.45 o                         
   5  -6   2          0.19         -0.84         1.74 o                         
  -5  -5   2          2.85          0.93         1.96 o                         
  -4  -5   2          0.49         -0.06         1.33 o                         
  -3  -5   2        139.04        133.44         3.35 o                         
  -2  -5   2         45.01         46.31         1.63 o                         
  -1  -5   2          7.74         20.03         1.00 o                         
   0  -5   2          4.10          1.26         0.49 o                         
   1  -5   2          0.42          1.04         0.50 o                         
   2  -5   2         60.90         69.28         3.25 o                         
   3  -5   2          0.57          1.23         0.97 o                         
   4  -5   2         39.59         45.13         2.68 o                         
   5  -5   2         11.66          8.80         2.15 o                         
  -5  -4   2          7.79          8.23         2.10 o                         
  -4  -4   2          0.76         -1.17         1.12 o                         
  -3  -4   2          5.43          4.95         0.59 o                         
  -2  -4   2         45.54         26.32         1.45 o                         
  -1  -4   2       2551.07       2586.05        58.65 o                         
   0  -4   2          5.48          0.31         0.45 o                         
   1  -4   2         41.23         43.29         1.28 o                         
   2  -4   2         13.73         13.96         0.91 o                         
   3  -4   2         29.32         19.96         1.43 o                         
   4  -4   2          9.28         10.08         1.36 o                         
   5  -4   2          4.18          6.53         1.86 o                         
  -5  -3   2         13.23         12.04         2.12 o                         
  -4  -3   2          8.46          6.01         1.81 o                         
  -3  -3   2        115.83        111.34         5.24 o                         
  -2  -3   2         70.18         70.55         2.21 o                         
  -1  -3   2         45.45         42.45         1.29 o                         
   0  -3   2        279.80        356.71         8.26 o                         
   1  -3   2         43.03         42.40         1.20 o                         
   2  -3   2        207.21        205.94         4.49 o                         
   3  -3   2         24.18         28.38         1.23 o                         
   4  -3   2        278.93        288.59         7.35 o                         
   5  -3   2          5.82          5.77         1.85 o                         
  -5  -2   2         46.44         48.84         3.28 o                         
  -4  -2   2         22.42         17.69         2.13 o                         
  -3  -2   2          5.59          8.60         1.69 o                         
  -2  -2   2         73.78         69.85         2.13 o                         
  -1  -2   2       6609.29       6300.38       141.24 o                         
   0  -2   2       3537.87       3224.41        75.60 o                         
   1  -2   2        431.20        452.29         8.93 o                         
   2  -2   2        197.84        217.55         4.28 o                         
   3  -2   2         28.26         21.04         1.05 o                         
   4  -2   2         54.79         57.00         2.10 o                         
   5  -2   2          5.43          5.95         2.07 o                         
  -5  -1   2         53.43         51.03         3.39 o                         
  -4  -1   2          1.04         -0.77         1.18 o                         
  -3  -1   2          0.16          0.47         0.86 o                         
  -2  -1   2         27.88         18.77         0.67 o                         
  -1  -1   2       4622.29       4204.37       119.82 o                         
   0  -1   2         26.64         36.64         0.91 o                         
   1  -1   2       4462.62       4254.01        80.94 o                         
   2  -1   2         27.83         25.36         0.87 o                         
   3  -1   2         33.70         27.79         1.14 o                         
   4  -1   2          4.53          2.31         0.74 o                         
   5  -1   2         21.91         21.32         1.82 o                         
  -5   0   2         22.03         20.45         2.23 o                         
  -4   0   2          7.39          5.13         1.46 o                         
  -3   0   2        199.42        206.02         5.45 o                         
  -2   0   2         10.53          6.11         0.52 o                         
  -1   0   2        102.33        110.35         3.48 o                         
   0   0   2       1410.54       1292.24        26.76 o                         
   1   0   2        177.98        134.82         2.86 o                         
   2   0   2        556.59        577.65        11.53 o                         
   3   0   2        149.01        141.55         3.49 o                         
   4   0   2         21.57         19.14         1.08 o                         
   5   0   2          1.35          2.09         1.07 o                         
   6   0   2          0.71          5.14         2.24 o                         
  -5   1   2          6.35          7.60         2.16 o                         
  -4   1   2         84.81         79.10         2.17 o                         
  -3   1   2         71.53         78.81         2.10 o                         
  -2   1   2          0.51         -0.38         0.25 o                         
  -1   1   2        659.83        629.42        15.34 o                         
   0   1   2         66.43         73.53         1.82 o                         
   1   1   2      17783.20      15138.47       353.36 o                         
   2   1   2        504.14        456.05        10.51 o                         
   3   1   2        204.19        216.88         5.13 o                         
   4   1   2          3.21          2.72         0.63 o                         
   5   1   2         22.91         19.20         1.77 o                         
   6   1   2          1.03         -1.25         1.83 o                         
  -5   2   2         69.22         74.00         3.61 o                         
  -4   2   2         13.07         12.51         0.99 o                         
  -3   2   2         31.11         39.17         1.57 o                         
  -2   2   2        283.56        271.40         6.81 o                         
  -1   2   2        455.16        479.65        11.73 o                         
   0   2   2          0.00          1.71         0.23 o                         
   1   2   2       1656.29       1549.69        35.80 o                         
   2   2   2       1820.60       1749.82        42.38 o                         
   3   2   2          1.48          1.82         0.46 o                         
   4   2   2         27.40         26.81         1.21 o                         
   5   2   2          3.51         -1.32         1.61 o                         
   6   2   2          0.16          1.67         1.90 o                         
  -5   3   2         47.18         47.65         3.29 o                         
  -4   3   2         24.30         26.14         1.49 o                         
  -3   3   2         41.10         44.41         1.81 o                         
  -2   3   2        329.94        321.16         8.06 o                         
  -1   3   2        517.63        570.31        12.63 o                         
   0   3   2        728.53        688.21        15.05 o                         
   1   3   2        327.59        302.14         7.14 o                         
   2   3   2        332.83        346.18         9.45 o                         
   3   3   2          0.10          0.56         0.51 o                         
   4   3   2         23.35         19.95         1.16 o                         
   5   3   2          0.06         -1.69         1.46 o                         
   6   3   2          0.21         -0.62         1.83 o                         
  -5   4   2          1.08          0.44         1.61 o                         
  -4   4   2         12.32         11.67         1.19 o                         
  -3   4   2         23.90         22.75         1.27 o                         
  -2   4   2       1051.63       1171.84        26.92 o                         
  -1   4   2        902.26        872.66        18.48 o                         
   0   4   2        119.01        107.90         2.41 o                         
   1   4   2       3326.89       3310.66        75.67 o                         
   2   4   2        600.05        634.04        16.92 o                         
   3   4   2         65.89         60.99         1.62 o                         
   4   4   2         19.70         20.56         1.92 o                         
   5   4   2         22.09         21.46         2.68 o                         
   6   4   2          2.09          1.05         1.65 o                         
  -5   5   2          8.06          7.21         2.08 o                         
  -4   5   2         22.62         21.08         1.66 o                         
  -3   5   2          2.87          1.79         0.72 o                         
  -2   5   2         66.98         67.36         2.58 o                         
  -1   5   2        137.54        159.95         3.52 o                         
   0   5   2         31.64         35.42         1.05 o                         
   1   5   2         42.59         53.70         1.56 o                         
   2   5   2        489.95        541.35        13.32 o                         
   3   5   2         77.41         78.81         2.19 o                         
   4   5   2        176.51        173.75         4.56 o                         
   5   5   2          5.47          1.81         1.61 o                         
  -5   6   2          0.17         -1.78         1.56 o                         
  -4   6   2         13.57         13.26         2.08 o                         
  -3   6   2         44.62         37.45         2.04 o                         
  -2   6   2        170.75        186.18         5.50 o                         
  -1   6   2         44.23         60.66         1.79 o                         
   0   6   2          0.01          0.08         0.40 o                         
   1   6   2        566.55        570.88        12.94 o                         
   2   6   2          1.14          0.90         0.47 o                         
   3   6   2         50.78         46.33         1.94 o                         
   4   6   2         30.99         33.28         1.49 o                         
   5   6   2          1.02         -1.42         1.63 o                         
  -5   7   2          0.00         -2.86         1.91 o                         
  -4   7   2         43.82         44.38         4.72 o                         
  -3   7   2         55.86         58.12         2.76 o                         
  -2   7   2         22.73         30.14         1.54 o                         
  -1   7   2         71.47         65.48         2.07 o                         
   0   7   2         46.38         54.26         1.54 o                         
   1   7   2        299.84        333.94         7.27 o                         
   2   7   2        121.53        114.21         5.11 o                         
   3   7   2          5.56          6.78         0.81 o                         
   4   7   2         52.39         54.74         2.14 o                         
   5   7   2         13.87         11.84         2.28 o                         
  -4   8   2         18.86         22.73         3.85 o                         
  -3   8   2         29.79         26.64         2.20 o                         
  -2   8   2          5.63          5.00         1.26 o                         
  -1   8   2         19.86         18.44         1.19 o                         
   0   8   2        460.64        503.96        12.63 o                         
   1   8   2          7.49          9.55         0.79 o                         
   2   8   2         15.85         17.03         1.14 o                         
   3   8   2        209.55        229.52         6.40 o                         
   4   8   2          0.00          0.48         1.00 o                         
   5   8   2          0.37         -1.47         1.54 o                         
  -4   9   2         12.66         16.49         3.24 o                         
  -3   9   2        192.31        192.33         8.27 o                         
  -2   9   2        167.58        169.23         5.72 o                         
  -1   9   2          1.01          2.32         0.82 o                         
   0   9   2          2.38          2.91         0.83 o                         
   1   9   2         44.14         44.98         1.91 o                         
   2   9   2         49.16         35.90         1.84 o                         
   3   9   2          0.10         -0.27         0.87 o                         
   4   9   2         30.70         30.80         2.17 o                         
   5   9   2          2.21         -0.80         1.26 o                         
  -4  10   2          5.42          7.48         2.82 o                         
  -3  10   2         37.19         47.74         3.51 o                         
  -2  10   2         11.69         10.70         1.32 o                         
  -1  10   2          0.07         -2.36         1.58 o                         
   0  10   2         92.63         85.08         3.22 o                         
   1  10   2        161.94        166.33         6.09 o                         
   2  10   2         80.11         83.00         3.24 o                         
   3  10   2         21.10         15.78         2.11 o                         
   4  10   2          2.66         -0.62         1.76 o                         
   5  10   2          1.10          1.80         1.74 o                         
  -3  11   2          4.43          1.94         2.25 o                         
  -2  11   2         71.99         80.95         4.09 o                         
  -1  11   2          9.25          9.60         1.31 o                         
   0  11   2          1.90          5.17         0.95 o                         
   1  11   2          6.62          9.01         1.14 o                         
   2  11   2          7.27          7.84         1.13 o                         
   3  11   2         85.08         87.46         4.76 o                         
   4  11   2         18.18         12.22         1.92 o                         
  -3  12   2         11.33         12.38         2.48 o                         
  -2  12   2          2.41          3.91         1.61 o                         
  -1  12   2          2.57          3.09         2.43 o                         
   0  12   2         13.27         16.39         2.01 o                         
   1  12   2          2.62          1.78         1.20 o                         
   2  12   2         48.34         51.98         3.39 o                         
   3  12   2         32.15         34.67         3.41 o                         
   4  12   2         10.83          3.88         1.87 o                         
  -2  13   2         34.06         30.96         2.64 o                         
  -1  13   2         54.24         58.06         3.53 o                         
   0  13   2          6.22          5.34         1.52 o                         
   1  13   2          7.36          1.99         1.70 o                         
   2  13   2          8.08         12.20         2.14 o                         
   3  13   2          1.22          1.36         2.06 o                         
   4  13   2          0.00         -2.09         1.80 o                         
  -2  14   2          6.23          6.75         2.00 o                         
  -1  14   2          4.94          5.58         1.87 o                         
   0  14   2         20.87         27.82         2.45 o                         
   1  14   2         21.19         17.17         2.62 o                         
   2  14   2          0.25         -0.23         1.48 o                         
   3  14   2          2.88          3.21         2.34 o                         
  -1  15   2         14.88         11.56         2.46 o                         
   0  15   2         26.43         24.47         3.00 o                         
   1  15   2         26.46         23.37         3.93 o                         
   2  15   2          0.12         -0.87         2.59 o                         
   1  16   2          0.01         -0.59         2.36 o                         
  -1 -14   3         50.35         66.17         4.72 o                         
   0 -14   3          7.52         12.88         2.77 o                         
  -2 -13   3         28.70         25.28         3.35 o                         
  -1 -13   3          1.07          1.36         1.99 o                         
   0 -13   3         23.07         24.71         2.61 o                         
   1 -13   3         11.03          8.52         2.34 o                         
   2 -13   3          1.48         -2.97         2.78 o                         
  -3 -12   3          1.40          0.47         1.92 o                         
  -2 -12   3          1.70          1.87         1.55 o                         
  -1 -12   3          4.99          6.24         1.91 o                         
   0 -12   3          1.76          0.50         1.51 o                         
   1 -12   3         24.07         15.87         2.08 o                         
   2 -12   3          5.23          2.23         2.07 o                         
  -4 -11   3         23.60         25.16         3.13 o                         
  -3 -11   3          9.64         10.92         2.19 o                         
  -2 -11   3         64.87         64.11         4.10 o                         
  -1 -11   3        242.88        248.66         9.54 o                         
   0 -11   3         36.71         39.51         2.27 o                         
   1 -11   3          0.08          3.17         1.28 o                         
   2 -11   3          8.96          7.13         1.85 o                         
   3 -11   3          3.27          0.78         2.08 o                         
  -4 -10   3          0.01          2.44         2.01 o                         
  -3 -10   3          8.13          6.62         1.76 o                         
  -2 -10   3        121.70        108.85         4.32 o                         
  -1 -10   3          8.60         11.42         2.03 o                         
   0 -10   3         92.08        102.34         3.94 o                         
   1 -10   3          0.56         -0.83         1.11 o                         
   2 -10   3          8.68         13.09         1.50 o                         
   3 -10   3          8.63         10.28         2.26 o                         
  -4  -9   3          0.56          2.83         1.54 o                         
  -3  -9   3         24.59         23.63         2.54 o                         
  -2  -9   3         23.04         27.41         1.80 o                         
  -1  -9   3         40.74         35.87         2.61 o                         
   0  -9   3         94.96        100.23         3.75 o                         
   1  -9   3          1.01          0.09         1.06 o                         
   2  -9   3        269.62        258.99         8.33 o                         
   3  -9   3          2.08          1.83         1.76 o                         
   4  -9   3         14.68         23.03         3.59 o                         
  -5  -8   3          7.36          3.86         2.82 o                         
  -4  -8   3          0.59          1.21         0.95 o                         
  -3  -8   3         36.30         33.27         1.60 o                         
  -2  -8   3         97.10        107.48         3.39 o                         
  -1  -8   3          0.04          0.35         1.11 o                         
   0  -8   3        139.12        140.29         5.61 o                         
   1  -8   3          6.29          7.40         1.08 o                         
   2  -8   3        472.27        466.59        14.06 o                         
   3  -8   3         20.35         18.31         2.49 o                         
   4  -8   3         14.90         17.27         2.52 o                         
  -5  -7   3          1.15          1.89         1.32 o                         
  -4  -7   3          3.03          0.30         1.14 o                         
  -3  -7   3        158.63        153.47         4.20 o                         
  -2  -7   3        209.36        209.84         5.73 o                         
  -1  -7   3          2.90         -0.40         0.96 o                         
   0  -7   3         41.46         32.89         1.59 o                         
   1  -7   3        216.14        197.71         6.33 o                         
   2  -7   3         10.93          9.34         1.18 o                         
   3  -7   3         11.18         13.34         2.13 o                         
   4  -7   3          7.30          6.41         1.52 o                         
  -5  -6   3         23.11         25.05         2.43 o                         
  -4  -6   3         21.56         17.59         0.91 o                         
  -3  -6   3        123.84        126.19         3.69 o                         
  -2  -6   3         97.25        116.41         3.22 o                         
  -1  -6   3         69.99         91.95         2.85 o                         
   0  -6   3         10.53          4.51         0.68 o                         
   1  -6   3        103.23         99.96         3.49 o                         
   2  -6   3         12.90         19.21         1.44 o                         
   3  -6   3          4.10         12.94         2.34 o                         
   4  -6   3         16.51         19.13         2.09 o                         
   5  -6   3          0.01          0.48         1.82 o                         
  -5  -5   3          5.40          4.17         1.65 o                         
  -4  -5   3         32.25         22.78         3.05 o                         
  -3  -5   3         12.89         11.04         0.72 o                         
  -2  -5   3        271.49        254.70         6.18 o                         
  -1  -5   3          1.00          1.04         0.55 o                         
   0  -5   3        445.86        436.73         9.71 o                         
   1  -5   3        154.83        151.22         3.72 o                         
   2  -5   3        112.15        135.23         4.04 o                         
   3  -5   3        176.62        178.33         6.30 o                         
   4  -5   3         59.42         66.89         3.35 o                         
   5  -5   3          6.27          9.50         2.10 o                         
  -5  -4   3          1.74          0.48         1.47 o                         
  -4  -4   3         13.18         11.99         2.56 o                         
  -3  -4   3         59.41         57.25         1.84 o                         
  -2  -4   3         12.63         20.57         1.02 o                         
  -1  -4   3        168.57        190.94         4.33 o                         
   0  -4   3        102.19        112.29         3.07 o                         
   1  -4   3        494.76        464.42        10.19 o                         
   2  -4   3        216.97        247.13         6.75 o                         
   3  -4   3          1.09          0.20         0.88 o                         
   4  -4   3        187.13        190.94         7.20 o                         
   5  -4   3          1.28          1.55         1.80 o                         
  -5  -3   3         19.71         18.45         2.15 o                         
  -4  -3   3          1.12         -1.83         1.25 o                         
  -3  -3   3         29.83         26.68         1.17 o                         
  -2  -3   3       2944.35       3036.54        74.09 o                         
  -1  -3   3        280.54        262.78         6.75 o                         
   0  -3   3         25.97         13.04         0.72 o                         
   1  -3   3         15.86          8.24         0.52 o                         
   2  -3   3         54.01         59.85         1.85 o                         
   3  -3   3          5.88          9.64         0.93 o                         
   4  -3   3          7.86          9.26         1.21 o                         
   5  -3   3          0.87         -1.32         1.38 o                         
  -5  -2   3          0.00         -1.32         1.62 o                         
  -4  -2   3         38.70         38.35         3.79 o                         
  -3  -2   3          0.09         -0.39         0.26 o                         
  -2  -2   3          9.87         10.36         0.69 o                         
  -1  -2   3         87.71         97.96         2.48 o                         
   0  -2   3        523.04        601.21        13.17 o                         
   1  -2   3         25.95         25.09         0.93 o                         
   2  -2   3        491.16        491.27        10.13 o                         
   3  -2   3         99.51        105.72         2.88 o                         
   4  -2   3          0.51         -0.88         0.58 o                         
   5  -2   3          1.64          2.28         1.47 o                         
  -5  -1   3          5.76          9.72         1.95 o                         
  -4  -1   3          7.16          6.57         1.59 o                         
  -3  -1   3          0.34         -0.10         0.32 o                         
  -2  -1   3         69.78         64.01         2.02 o                         
  -1  -1   3         54.36         66.58         1.98 o                         
   0  -1   3       3334.66       3219.30        66.63 o                         
   1  -1   3       2256.64       2273.35        44.17 o                         
   2  -1   3          6.19          6.72         0.48 o                         
   3  -1   3          4.82          2.96         0.57 o                         
   4  -1   3          2.02          1.03         0.81 o                         
   5  -1   3          0.89          0.47         1.32 o                         
  -5   0   3         14.51         16.69         2.59 o                         
  -4   0   3        116.31        112.80         7.19 o                         
  -3   0   3          8.16          8.58         0.50 o                         
  -2   0   3          3.09          1.76         0.57 o                         
  -1   0   3          0.89         -0.94         0.63 o                         
   0   0   3       2208.36       2118.93        43.92 o                         
   1   0   3       2169.87       2399.45        48.51 o                         
   2   0   3         25.37         34.36         1.04 o                         
   3   0   3          0.50          0.59         0.47 o                         
   4   0   3          0.03         -1.11         0.74 o                         
   5   0   3         64.39         62.50         2.99 o                         
  -5   1   3        150.29        152.45         7.41 o                         
  -4   1   3         18.67         19.23         0.91 o                         
  -3   1   3          8.83          8.25         0.69 o                         
  -2   1   3         30.21         25.60         1.36 o                         
  -1   1   3        810.83        791.98        20.98 o                         
   0   1   3        300.01        276.42         6.51 o                         
   1   1   3       1644.49       1456.37        32.12 o                         
   2   1   3        114.71        107.45         2.62 o                         
   3   1   3        169.45        167.79         3.87 o                         
   4   1   3          0.33         -0.77         0.51 o                         
   5   1   3         12.23         10.73         1.84 o                         
   6   1   3          6.21          6.50         2.44 o                         
  -5   2   3          4.89          8.21         2.15 o                         
  -4   2   3        124.92        114.48         3.51 o                         
  -3   2   3          1.63          2.30         0.57 o                         
  -2   2   3        561.37        645.18        16.65 o                         
  -1   2   3       1221.98       1091.16        25.21 o                         
   0   2   3       3574.20       3254.55        70.35 o                         
   1   2   3        482.64        463.76        11.90 o                         
   2   2   3        338.51        352.81         8.31 o                         
   3   2   3          7.30         13.67         0.86 o                         
   4   2   3         19.31         18.34         0.97 o                         
   5   2   3          4.47          2.75         1.01 o                         
   6   2   3          0.18          1.51         2.36 o                         
  -5   3   3          9.06          9.53         1.84 o                         
  -4   3   3          0.27         -0.94         0.65 o                         
  -3   3   3          2.80          4.08         0.77 o                         
  -2   3   3       1871.96       1994.79        47.88 o                         
  -1   3   3        703.12        618.20        14.32 o                         
   0   3   3       2219.38       2124.21        44.51 o                         
   1   3   3        174.59        176.68         3.93 o                         
   2   3   3       1301.90       1212.60        28.04 o                         
   3   3   3          4.81          4.66         0.67 o                         
   4   3   3         11.33         11.82         0.69 o                         
   5   3   3          5.62          0.48         1.60 o                         
   6   3   3          0.22         -0.99         2.08 o                         
  -5   4   3          0.12         -2.30         1.54 o                         
  -4   4   3          4.92          7.33         1.05 o                         
  -3   4   3         60.04         55.84         2.09 o                         
  -2   4   3        149.12        136.19         3.76 o                         
  -1   4   3         64.25         71.40         1.96 o                         
   0   4   3       1905.77       1863.82        38.77 o                         
   1   4   3       3391.04       3208.48        69.89 o                         
   2   4   3        337.80        368.92         8.30 o                         
   3   4   3        936.32        925.24        20.22 o                         
   4   4   3         72.28         72.72         2.05 o                         
   5   4   3         10.55         11.17         1.93 o                         
   6   4   3         12.62         13.83         2.38 o                         
  -5   5   3          2.16          0.76         1.69 o                         
  -4   5   3          8.98          7.70         1.27 o                         
  -3   5   3         27.23         27.44         1.36 o                         
  -2   5   3         41.26         29.18         1.59 o                         
  -1   5   3        361.17        383.54         8.32 o                         
   0   5   3         76.59         68.61         1.77 o                         
   1   5   3        589.15        580.24        13.04 o                         
   2   5   3        229.76        250.50         6.08 o                         
   3   5   3        108.05        115.54         3.13 o                         
   4   5   3          1.13          1.96         0.75 o                         
   5   5   3          2.21         -0.12         1.33 o                         
  -5   6   3          0.02         -2.56         1.70 o                         
  -4   6   3         26.63         21.68         2.90 o                         
  -3   6   3          7.90          5.53         1.14 o                         
  -2   6   3        105.38        114.26         3.87 o                         
  -1   6   3        336.53        346.83         7.60 o                         
   0   6   3         28.03         31.94         1.11 o                         
   1   6   3        276.20        275.21         6.22 o                         
   2   6   3        624.88        618.13        16.17 o                         
   3   6   3        271.83        267.45         6.91 o                         
   4   6   3          0.18          0.68         0.56 o                         
   5   6   3         12.73          9.73         1.95 o                         
  -5   7   3          2.82          1.15         2.03 o                         
  -4   7   3         15.35         15.43         2.75 o                         
  -3   7   3         13.17          7.27         1.29 o                         
  -2   7   3          7.41          6.37         1.08 o                         
  -1   7   3        300.56        334.42         8.77 o                         
   0   7   3        168.82        185.90         4.12 o                         
   1   7   3        446.81        472.05        10.16 o                         
   2   7   3         12.13         13.99         1.08 o                         
   3   7   3        237.33        252.64         8.02 o                         
   4   7   3         10.51         12.03         1.72 o                         
   5   7   3          1.23         -0.35         1.38 o                         
  -4   8   3         11.26         11.04         2.63 o                         
  -3   8   3         10.50         10.34         1.80 o                         
  -2   8   3         64.96         66.63         3.49 o                         
  -1   8   3         17.10         26.94         1.65 o                         
   0   8   3         84.66         74.56         3.08 o                         
   1   8   3          7.99          4.40         0.68 o                         
   2   8   3         22.40         22.60         1.26 o                         
   3   8   3         19.64         17.14         1.36 o                         
   4   8   3         38.64         35.88         1.88 o                         
   5   8   3          0.20         -2.05         1.44 o                         
  -4   9   3          1.00         -2.57         2.38 o                         
  -3   9   3         32.75         28.24         3.14 o                         
  -2   9   3        432.16        396.45        12.05 o                         
  -1   9   3          1.91          0.56         0.96 o                         
   0   9   3          0.00         -0.65         0.64 o                         
   1   9   3         15.05         12.40         0.99 o                         
   2   9   3         13.08          8.71         0.98 o                         
   3   9   3         79.60         76.97         3.19 o                         
   4   9   3         84.16         76.61         3.91 o                         
   5   9   3          2.11          0.77         1.50 o                         
  -4  10   3          0.36         -2.10         2.20 o                         
  -3  10   3          8.68          7.89         2.04 o                         
  -2  10   3          0.30          1.63         1.28 o                         
  -1  10   3          0.70         -1.45         0.97 o                         
   0  10   3         33.20         27.95         1.74 o                         
   1  10   3          8.60          9.62         1.12 o                         
   2  10   3         16.05         15.68         1.34 o                         
   3  10   3        104.29        103.31         3.99 o                         
   4  10   3         40.10         42.09         3.28 o                         
   5  10   3          1.26          3.14         3.14 o                         
  -3  11   3          5.57         10.25         2.26 o                         
  -2  11   3        304.26        303.12        10.82 o                         
  -1  11   3         37.45         29.73         1.88 o                         
   0  11   3        120.68        123.46         5.78 o                         
   1  11   3          0.31         -0.67         0.79 o                         
   2  11   3         32.24         30.52         1.90 o                         
   3  11   3         12.78         12.73         1.99 o                         
   4  11   3         19.15         20.40         2.28 o                         
  -3  12   3         13.03         13.44         2.48 o                         
  -2  12   3          1.79          2.44         1.61 o                         
  -1  12   3        138.64        155.39         6.30 o                         
   0  12   3          4.17          4.71         1.48 o                         
   1  12   3          5.50          1.13         0.97 o                         
   2  12   3          0.39         -1.78         1.18 o                         
   3  12   3         11.45         11.68         2.27 o                         
   4  12   3          1.41          2.73         1.72 o                         
  -3  13   3          0.06          0.76         2.31 o                         
  -2  13   3          4.23          3.49         1.64 o                         
  -1  13   3          4.72          4.29         1.86 o                         
   0  13   3         74.21         62.50         3.42 o                         
   1  13   3          8.45          8.89         1.56 o                         
   2  13   3         24.28         19.44         2.33 o                         
   3  13   3          0.41         -2.61         1.89 o                         
   4  13   3          9.42         11.32         2.13 o                         
  -2  14   3          0.57          1.33         1.77 o                         
  -1  14   3          0.27         -2.20         2.05 o                         
   0  14   3         21.68         21.99         2.66 o                         
   1  14   3          9.90          8.76         2.09 o                         
   2  14   3          1.97         -1.52         1.73 o                         
   3  14   3         10.54         11.95         2.60 o                         
  -1  15   3          1.59          1.66         1.89 o                         
   0  15   3         20.55         21.27         2.61 o                         
   1  15   3          0.01          0.31         1.65 o                         
   2  15   3          4.42          1.31         1.65 o                         
   3  15   3         25.01         27.84         3.99 o                         
   0  16   3         10.06         11.26         3.23 o                         
   1  16   3          0.01          2.49         2.06 o                         
  -2 -13   4          1.09         -0.31         2.46 o                         
  -1 -13   4          7.59          5.81         2.75 o                         
   0 -13   4         56.59         62.33         4.28 o                         
   1 -13   4         13.02          6.14         2.01 o                         
  -3 -12   4          0.61         -0.90         2.63 o                         
  -2 -12   4         10.57         13.33         2.89 o                         
  -1 -12   4          8.34          5.85         1.96 o                         
   0 -12   4         62.62         77.45         4.25 o                         
   1 -12   4          0.89         -0.39         1.66 o                         
   2 -12   4          7.01          5.36         2.20 o                         
  -3 -11   4         34.35         44.89         4.05 o                         
  -2 -11   4          8.09          6.86         1.64 o                         
  -1 -11   4         39.90         34.29         2.34 o                         
   0 -11   4         70.07         70.15         3.83 o                         
   1 -11   4          8.14          3.48         1.24 o                         
   2 -11   4          3.11          2.52         1.48 o                         
   3 -11   4          0.01         -1.98         2.05 o                         
  -4 -10   4         22.55         19.99         2.48 o                         
  -3 -10   4          0.02         -1.04         2.78 o                         
  -2 -10   4          6.60          6.01         1.53 o                         
  -1 -10   4        287.52        297.59        11.27 o                         
   0 -10   4         17.56         11.26         1.92 o                         
   1 -10   4         38.09         33.88         2.90 o                         
   2 -10   4         78.40         79.56         3.58 o                         
   3 -10   4          2.49         -0.93         1.83 o                         
  -4  -9   4         21.21         22.39         2.97 o                         
  -3  -9   4         28.97         29.84         3.61 o                         
  -2  -9   4         88.24         74.99         3.04 o                         
  -1  -9   4        385.46        378.08        11.71 o                         
   0  -9   4          3.65          2.30         0.57 o                         
   1  -9   4          8.06          7.24         1.28 o                         
   2  -9   4          6.50          8.35         1.38 o                         
   3  -9   4         13.91         18.08         2.61 o                         
   4  -9   4          0.54          2.96         2.58 o                         
  -4  -8   4         24.72         24.65         2.48 o                         
  -3  -8   4          0.09          1.28         1.37 o                         
  -2  -8   4         25.43         22.17         1.46 o                         
  -1  -8   4         71.97         78.05         2.92 o                         
   0  -8   4          6.32          5.72         1.42 o                         
   1  -8   4        182.92        212.71         6.93 o                         
   2  -8   4          3.01          1.40         0.87 o                         
   3  -8   4          0.11         -1.02         1.56 o                         
   4  -8   4         30.65         30.15         2.32 o                         
  -5  -7   4          0.71          3.66         2.82 o                         
  -4  -7   4          2.92          2.24         1.12 o                         
  -3  -7   4          2.58          2.69         0.75 o                         
  -2  -7   4          5.90          5.63         1.00 o                         
  -1  -7   4         73.33         67.72         2.58 o                         
   0  -7   4        121.10        136.53         6.10 o                         
   1  -7   4         80.70        100.26         4.03 o                         
   2  -7   4          4.62          3.61         0.85 o                         
   3  -7   4         66.54         67.34         5.87 o                         
   4  -7   4         10.28          9.09         1.80 o                         
  -5  -6   4          7.58          5.06         2.43 o                         
  -4  -6   4          5.49          4.38         0.93 o                         
  -3  -6   4         30.81         31.17         1.45 o                         
  -2  -6   4         58.70         50.58         1.95 o                         
  -1  -6   4          9.42          4.86         0.85 o                         
   0  -6   4        209.61        242.78         7.25 o                         
   1  -6   4         93.54         80.53         2.85 o                         
   2  -6   4          1.19          2.73         0.65 o                         
   3  -6   4        415.88        416.45        15.42 o                         
   4  -6   4          1.19          1.35         1.36 o                         
  -5  -5   4          0.11          1.34         1.60 o                         
  -4  -5   4         45.02         46.01         3.20 o                         
  -3  -5   4          5.65          2.32         0.84 o                         
  -2  -5   4        373.17        402.45        11.21 o                         
  -1  -5   4         14.11         19.13         1.21 o                         
   0  -5   4        224.43        227.74         6.41 o                         
   1  -5   4         22.18         21.40         1.14 o                         
   2  -5   4          0.04         -0.44         0.29 o                         
   3  -5   4         40.75         39.94         2.18 o                         
   4  -5   4         16.12         21.64         2.02 o                         
   5  -5   4          1.07          1.35         1.66 o                         
  -5  -4   4          1.36          0.66         1.42 o                         
  -4  -4   4          9.77         10.91         2.85 o                         
  -3  -4   4          4.00          1.22         0.83 o                         
  -2  -4   4        565.15        547.45        13.71 o                         
  -1  -4   4       1203.24       1250.30        28.16 o                         
   0  -4   4        593.54        601.77        13.35 o                         
   1  -4   4        182.85        188.89         4.66 o                         
   2  -4   4         29.60         25.55         1.33 o                         
   3  -4   4         10.44          9.54         0.99 o                         
   4  -4   4         11.39         19.24         2.23 o                         
   5  -4   4         68.74         75.10         5.77 o                         
  -5  -3   4          1.43         -0.85         1.31 o                         
  -4  -3   4         26.55         30.12         3.26 o                         
  -3  -3   4        161.82        155.31         3.88 o                         
  -2  -3   4         80.38         60.87         1.83 o                         
  -1  -3   4        172.28        200.32         4.59 o                         
   0  -3   4        245.66        198.51         4.65 o                         
   1  -3   4       2570.63       2771.48        59.12 o                         
   2  -3   4          5.79          4.60         0.72 o                         
   3  -3   4         16.22         11.41         1.07 o                         
   4  -3   4         10.50         12.15         1.32 o                         
   5  -3   4          1.13          2.55         1.61 o                         
  -5  -2   4         37.29         38.64         3.24 o                         
  -4  -2   4         15.78         12.51         1.87 o                         
  -3  -2   4         17.90         13.66         0.85 o                         
  -2  -2   4        488.41        522.90        12.15 o                         
  -1  -2   4         14.38         14.35         0.85 o                         
   0  -2   4         11.96         19.02         0.74 o                         
   1  -2   4         12.73         19.56         0.89 o                         
   2  -2   4        570.06        593.22        13.71 o                         
   3  -2   4          1.04          0.71         0.80 o                         
   4  -2   4          0.02         -1.41         0.94 o                         
   5  -2   4          6.14          6.39         2.63 o                         
  -5  -1   4          2.83          1.94         2.30 o                         
  -4  -1   4        243.16        268.79        10.62 o                         
  -3  -1   4         11.28         11.73         0.63 o                         
  -2  -1   4         57.46         53.77         2.67 o                         
  -1  -1   4        465.58        499.44        12.64 o                         
   0  -1   4        131.66        171.10         3.65 o                         
   1  -1   4         71.98         54.91         1.38 o                         
   2  -1   4         62.70         56.34         1.65 o                         
   3  -1   4        203.68        205.22         5.02 o                         
   4  -1   4          0.76         -0.98         0.66 o                         
   5  -1   4         12.99         15.28         2.19 o                         
  -5   0   4         25.32         28.66         4.25 o                         
  -4   0   4         22.23         19.61         1.58 o                         
  -3   0   4          0.54          0.24         0.70 o                         
  -2   0   4          1.26          4.91         0.54 o                         
  -1   0   4         38.48         35.56         1.23 o                         
   0   0   4         14.47         15.82         0.62 o                         
   1   0   4       4085.95       3555.40        74.96 o                         
   2   0   4        210.81        202.41         4.35 o                         
   3   0   4         16.01         18.43         1.08 o                         
   4   0   4         21.15         20.38         1.24 o                         
   5   0   4         20.26         21.36         2.33 o                         
  -5   1   4         85.83         86.31         8.54 o                         
  -4   1   4          4.02          5.06         0.61 o                         
  -3   1   4          5.49          5.59         0.96 o                         
  -2   1   4          8.09          7.64         0.64 o                         
  -1   1   4        101.07        100.34         2.68 o                         
   0   1   4        336.84        345.45         8.07 o                         
   1   1   4        596.25        722.52        15.33 o                         
   2   1   4        368.70        341.76         6.97 o                         
   3   1   4         53.36         59.74         1.86 o                         
   4   1   4         19.06         18.05         1.12 o                         
   5   1   4         16.14         17.50         1.66 o                         
  -5   2   4          6.27          6.56         1.24 o                         
  -4   2   4         14.52         11.79         1.13 o                         
  -3   2   4         35.82         41.64         1.63 o                         
  -2   2   4          0.01         -0.76         0.51 o                         
  -1   2   4        775.34        745.41        17.29 o                         
   0   2   4          0.36          0.06         0.34 o                         
   1   2   4        128.55        140.97         3.50 o                         
   2   2   4         51.93         65.46         1.80 o                         
   3   2   4        106.58        100.98         2.61 o                         
   4   2   4         16.65         19.75         2.05 o                         
   5   2   4          2.00          0.65         1.03 o                         
   6   2   4          1.92         -0.54         1.97 o                         
  -5   3   4          4.35          1.02         2.35 o                         
  -4   3   4         48.87         47.38         2.67 o                         
  -3   3   4        100.91        102.47         3.17 o                         
  -2   3   4        282.44        295.97         7.98 o                         
  -1   3   4       2738.07       2702.83        61.93 o                         
   0   3   4       1127.94       1183.74        24.96 o                         
   1   3   4        432.47        451.98        10.83 o                         
   2   3   4          5.99         11.87         0.83 o                         
   3   3   4        409.56        419.00         9.96 o                         
   4   3   4         13.75         16.35         1.16 o                         
   5   3   4         10.62          7.73         1.12 o                         
   6   3   4          0.22          0.09         2.71 o                         
  -5   4   4          0.31          1.16         1.60 o                         
  -4   4   4         16.68         17.01         1.63 o                         
  -3   4   4          0.14         -0.51         0.59 o                         
  -2   4   4        240.55        267.58         8.00 o                         
  -1   4   4       1321.54       1252.56        30.66 o                         
   0   4   4        475.76        504.17        11.28 o                         
   1   4   4          3.87          2.15         0.40 o                         
   2   4   4        617.34        616.21        13.65 o                         
   3   4   4          6.31          7.00         0.77 o                         
   4   4   4          2.91          0.87         0.61 o                         
   5   4   4         10.26          8.12         1.47 o                         
  -5   5   4          0.01         -1.36         2.01 o                         
  -4   5   4          1.32         -2.18         1.45 o                         
  -3   5   4         24.60         26.22         1.79 o                         
  -2   5   4         28.58         32.77         1.57 o                         
  -1   5   4        721.50        904.35        19.20 o                         
   0   5   4        316.71        305.56         6.64 o                         
   1   5   4         47.35         48.02         1.33 o                         
   2   5   4        132.53        143.14         3.90 o                         
   3   5   4        168.86        164.77         4.23 o                         
   4   5   4         11.95         15.38         0.96 o                         
   5   5   4          1.99          0.74         1.15 o                         
  -5   6   4          0.00          0.20         1.85 o                         
  -4   6   4          0.97         -2.11         2.06 o                         
  -3   6   4         17.42         13.29         1.51 o                         
  -2   6   4          8.59          9.32         1.15 o                         
  -1   6   4        364.77        362.13         7.95 o                         
   0   6   4          3.10          4.68         0.54 o                         
   1   6   4        176.78        193.17         4.48 o                         
   2   6   4        638.99        671.55        16.22 o                         
   3   6   4        342.39        328.06         8.59 o                         
   4   6   4          0.70          0.16         0.69 o                         
   5   6   4          0.67         -0.94         1.27 o                         
  -5   7   4          6.88          6.76         2.41 o                         
  -4   7   4         15.83         19.68         3.05 o                         
  -3   7   4         13.84         13.00         1.62 o                         
  -2   7   4          0.00         -0.48         0.99 o                         
  -1   7   4         36.47         27.98         1.29 o                         
   0   7   4          4.05          3.25         0.53 o                         
   1   7   4        205.49        197.86         5.22 o                         
   2   7   4       1232.86       1253.91        36.40 o                         
   3   7   4          1.87          5.05         1.00 o                         
   4   7   4         14.07         10.56         1.31 o                         
   5   7   4          5.73          6.69         1.01 o                         
  -4   8   4          0.14         -0.10         2.29 o                         
  -3   8   4         58.63         48.20         2.89 o                         
  -2   8   4         90.44        102.91         4.81 o                         
  -1   8   4         10.41         16.29         1.53 o                         
   0   8   4        354.61        372.97        12.01 o                         
   1   8   4         35.59         35.45         1.48 o                         
   2   8   4          7.34          8.83         0.86 o                         
   3   8   4        549.48        554.59        18.82 o                         
   4   8   4         17.00         21.08         2.02 o                         
   5   8   4         10.74         12.50         1.99 o                         
  -4   9   4          0.30          1.10         2.30 o                         
  -3   9   4         64.55         61.44         3.96 o                         
  -2   9   4        102.83        107.25         4.96 o                         
  -1   9   4          1.41          2.29         1.09 o                         
   0   9   4          1.09          0.30         0.83 o                         
   1   9   4        248.96        272.06         7.11 o                         
   2   9   4        127.44        127.17         4.41 o                         
   3   9   4         62.09         72.73         4.82 o                         
   4   9   4         39.32         40.73         2.57 o                         
   5   9   4          0.52          1.91         1.35 o                         
  -4  10   4          0.05          4.44         2.87 o                         
  -3  10   4         11.23         11.67         2.37 o                         
  -2  10   4         35.33         45.72         3.66 o                         
  -1  10   4         75.26         88.86         4.07 o                         
   0  10   4          7.05          9.37         1.54 o                         
   1  10   4         24.02         18.40         1.36 o                         
   2  10   4          0.06         -1.77         1.18 o                         
   3  10   4          0.01          0.02         1.18 o                         
   4  10   4         49.55         50.44         3.01 o                         
   5  10   4          0.38          1.25         1.39 o                         
  -3  11   4          4.35          2.09         1.92 o                         
  -2  11   4        151.35        163.26         6.52 o                         
  -1  11   4         14.07         17.62         1.97 o                         
   0  11   4         92.40         90.83         4.40 o                         
   1  11   4         81.01         79.96         3.27 o                         
   2  11   4          7.89          4.45         1.08 o                         
   3  11   4         12.83         13.61         1.82 o                         
   4  11   4          8.05          7.71         1.76 o                         
  -3  12   4          6.16          6.16         2.36 o                         
  -2  12   4          0.39         -0.13         1.50 o                         
  -1  12   4        144.87        146.33         6.16 o                         
   0  12   4         22.58         26.25         2.41 o                         
   1  12   4          0.38          0.98         1.21 o                         
   2  12   4          0.40         -0.89         1.48 o                         
   3  12   4          0.11         -2.31         1.54 o                         
   4  12   4         30.69         23.15         2.46 o                         
  -3  13   4          0.87         -2.56         2.43 o                         
  -2  13   4          9.50          7.37         2.90 o                         
  -1  13   4         18.54         14.69         2.20 o                         
   0  13   4         51.04         55.93         5.34 o                         
   1  13   4          0.65         -0.14         1.22 o                         
   2  13   4          8.85          5.82         1.62 o                         
   3  13   4          8.22          7.88         2.55 o                         
   4  13   4          2.76          6.23         5.61 o                         
  -2  14   4          0.11         -1.80         1.66 o                         
  -1  14   4         29.98         27.49         2.52 o                         
   0  14   4         28.10         23.99         2.58 o                         
   1  14   4         65.80         60.39         3.42 o                         
   2  14   4          8.46          8.89         2.40 o                         
   3  14   4          4.14          4.00         2.33 o                         
  -1  15   4          0.48         -2.17         1.57 o                         
   0  15   4          8.62          2.89         4.02 o                         
   1  15   4         16.97         18.03         3.01 o                         
   2  15   4         23.75         26.97         2.84 o                         
   3  15   4          8.25          8.04         3.18 o                         
   0  16   4          2.20         -1.22         2.25 o                         
   1  16   4          0.42          0.55         1.98 o                         
   2  16   4         29.50         33.43         3.83 o                         
  -1 -13   5         16.67         15.88         2.54 o                         
   0 -13   5          3.56          4.95         2.08 o                         
  -2 -12   5          0.17         -3.67         2.44 o                         
  -1 -12   5         47.01         41.34         3.56 o                         
   0 -12   5          0.01          2.93         1.87 o                         
   1 -12   5          0.45          0.57         1.84 o                         
   2 -12   5          2.23         -0.40         2.15 o                         
  -3 -11   5         16.78         17.74         2.88 o                         
  -2 -11   5         20.52         24.81         3.28 o                         
  -1 -11   5          5.30          6.48         1.94 o                         
   0 -11   5          3.85          6.44         1.85 o                         
   1 -11   5         64.99         64.00         3.66 o                         
   2 -11   5         36.15         39.67         3.06 o                         
  -3 -10   5         12.78         12.01         2.69 o                         
  -2 -10   5         26.34         26.94         2.54 o                         
  -1 -10   5        112.13        122.45         5.69 o                         
   0 -10   5        257.07        265.24        12.70 o                         
   1 -10   5         47.43         42.18         2.95 o                         
   2 -10   5          4.03          3.53         1.47 o                         
   3 -10   5          1.01          0.32         2.43 o                         
  -4  -9   5          0.82          0.56         1.72 o                         
  -3  -9   5         16.47         11.60         2.07 o                         
  -2  -9   5         10.76         10.58         1.85 o                         
  -1  -9   5        175.87        193.15         7.69 o                         
   0  -9   5        146.94        152.09         6.18 o                         
   1  -9   5        317.09        305.15        10.22 o                         
   2  -9   5          9.32         11.55         1.59 o                         
   3  -9   5          0.02         -2.06         1.55 o                         
  -4  -8   5          2.50          2.94         1.65 o                         
  -3  -8   5         79.55         85.04         4.41 o                         
  -2  -8   5         18.76         17.05         1.56 o                         
  -1  -8   5          1.71          4.52         1.55 o                         
   0  -8   5          4.75          5.11         0.71 o                         
   1  -8   5          1.82         -0.98         1.10 o                         
   2  -8   5          4.13          0.57         1.06 o                         
   3  -8   5         55.37         44.76         4.05 o                         
   4  -8   5          6.16          8.49         2.41 o                         
  -4  -7   5         11.77          8.71         1.64 o                         
  -3  -7   5         56.97         60.73         3.29 o                         
  -2  -7   5         19.21         17.03         1.54 o                         
  -1  -7   5          9.24         12.98         2.15 o                         
   0  -7   5         28.59         25.87         1.35 o                         
   1  -7   5         11.69          7.56         1.18 o                         
   2  -7   5          9.78          5.36         1.11 o                         
   3  -7   5          7.63          5.06         1.88 o                         
   4  -7   5          1.45          1.67         2.06 o                         
  -5  -6   5          0.20         -4.48         2.99 o                         
  -4  -6   5          0.52          0.43         1.04 o                         
  -3  -6   5         67.54         48.59         2.12 o                         
  -2  -6   5          0.12         -0.86         0.57 o                         
  -1  -6   5          0.08         -0.33         0.72 o                         
   0  -6   5          0.15         -0.39         1.10 o                         
   1  -6   5         17.07         16.98         1.44 o                         
   2  -6   5        112.16        114.07         5.31 o                         
   3  -6   5          0.47          0.49         1.64 o                         
   4  -6   5          4.97          6.65         1.76 o                         
  -5  -5   5          0.29         -0.87         2.05 o                         
  -4  -5   5         73.85         72.51         3.56 o                         
  -3  -5   5          2.27          2.36         0.77 o                         
  -2  -5   5         23.66         28.19         1.51 o                         
  -1  -5   5         51.65         61.00         2.32 o                         
   0  -5   5        334.09        389.71        11.55 o                         
   1  -5   5          1.22         -1.06         0.79 o                         
   2  -5   5         18.56         17.45         1.10 o                         
   3  -5   5        198.93        212.25         7.38 o                         
   4  -5   5         21.04         25.30         2.58 o                         
   5  -5   5          7.82         10.19         2.69 o                         
  -5  -4   5          0.23         -1.11         1.57 o                         
  -4  -4   5          1.63          2.06         0.64 o                         
  -3  -4   5          0.79         -0.49         0.45 o                         
  -2  -4   5          1.83          1.12         0.64 o                         
  -1  -4   5        328.60        344.52         9.48 o                         
   0  -4   5         33.50         25.46         1.22 o                         
   1  -4   5        961.69        965.25        25.03 o                         
   2  -4   5          6.99          8.40         1.25 o                         
   3  -4   5          8.59          9.56         1.19 o                         
   4  -4   5        185.96        186.92         9.19 o                         
   5  -4   5         13.52         19.42         2.43 o                         
  -5  -3   5          9.38          7.01         2.11 o                         
  -4  -3   5          2.72         -0.16         2.54 o                         
  -3  -3   5         17.42         15.35         0.93 o                         
  -2  -3   5        109.50        105.96         2.90 o                         
  -1  -3   5          0.98          0.23         0.38 o                         
   0  -3   5        163.83        124.48         3.11 o                         
   1  -3   5          0.98          4.21         0.54 o                         
   2  -3   5        177.15        173.62         4.66 o                         
   3  -3   5         12.41         16.96         1.44 o                         
   4  -3   5          1.99          1.80         1.19 o                         
   5  -3   5          8.66          6.91         1.70 o                         
  -5  -2   5          0.38          2.85         2.15 o                         
  -4  -2   5          8.85          9.32         2.35 o                         
  -3  -2   5          8.67          8.71         0.67 o                         
  -2  -2   5         98.02         89.60         2.49 o                         
  -1  -2   5       1169.17       1278.27        30.13 o                         
   0  -2   5         78.66         53.20         1.66 o                         
   1  -2   5        502.83        475.75         9.39 o                         
   2  -2   5        220.17        205.79         5.31 o                         
   3  -2   5          0.00         -1.07         0.72 o                         
   4  -2   5          0.00         -1.39         0.93 o                         
   5  -2   5          2.22         -1.41         1.51 o                         
  -5  -1   5         45.28         44.42         4.34 o                         
  -4  -1   5          1.63          4.46         0.44 o                         
  -3  -1   5          2.55          3.62         0.58 o                         
  -2  -1   5         54.50         64.22         2.24 o                         
  -1  -1   5         13.03         10.67         0.64 o                         
   0  -1   5        196.13        170.03         3.69 o                         
   1  -1   5        232.90        271.29         5.88 o                         
   2  -1   5        250.63        296.39         6.54 o                         
   3  -1   5          1.85          1.13         0.66 o                         
   4  -1   5         10.00          8.46         1.12 o                         
   5  -1   5          0.07         -1.20         1.43 o                         
  -5   0   5          0.04          2.80         2.38 o                         
  -4   0   5          0.33          1.61         0.67 o                         
  -3   0   5          0.46         -0.45         0.63 o                         
  -2   0   5         83.34         78.96         2.27 o                         
  -1   0   5        222.63        237.24         6.73 o                         
   0   0   5        172.59        181.69         4.22 o                         
   1   0   5        240.50        314.20         6.94 o                         
   2   0   5       1859.16       1899.41        36.23 o                         
   3   0   5         16.22         16.10         0.88 o                         
   4   0   5         19.24         17.19         1.20 o                         
   5   0   5         12.56         13.54         1.86 o                         
  -5   1   5          0.00         -1.36         1.79 o                         
  -4   1   5         86.69         90.52         3.75 o                         
  -3   1   5        908.33        879.89        27.48 o                         
  -2   1   5         25.23         29.02         1.20 o                         
  -1   1   5        735.93        865.39        22.42 o                         
   0   1   5          5.68         11.95         0.70 o                         
   1   1   5         47.88         28.13         0.94 o                         
   2   1   5        507.96        533.02        11.34 o                         
   3   1   5         32.96         32.17         1.24 o                         
   4   1   5         26.40         28.71         1.42 o                         
   5   1   5         29.71         37.29         2.63 o                         
  -5   2   5         13.66         14.96         1.64 o                         
  -4   2   5         19.09         17.48         1.64 o                         
  -3   2   5        156.12        171.37         5.99 o                         
  -2   2   5        151.54        162.03         4.99 o                         
  -1   2   5        439.12        460.45        11.88 o                         
   0   2   5         10.43         11.29         0.72 o                         
   1   2   5         17.62         29.28         1.00 o                         
   2   2   5        344.97        341.81         7.89 o                         
   3   2   5         16.82         23.71         1.10 o                         
   4   2   5        140.57        142.52         3.78 o                         
   5   2   5          0.42         -1.21         1.15 o                         
  -5   3   5          4.87          4.14         1.44 o                         
  -4   3   5        102.74         97.17         4.98 o                         
  -3   3   5          1.05          1.38         0.79 o                         
  -2   3   5        389.95        403.14        10.65 o                         
  -1   3   5        177.07        247.59         5.92 o                         
   0   3   5       1844.32       1694.24        39.26 o                         
   1   3   5         66.88         65.16         1.70 o                         
   2   3   5          0.10          0.16         0.60 o                         
   3   3   5          6.75          5.08         0.81 o                         
   4   3   5         38.42         36.54         1.81 o                         
   5   3   5         18.89         16.76         1.58 o                         
  -5   4   5          0.01          0.35         2.17 o                         
  -4   4   5          3.84          3.97         1.23 o                         
  -3   4   5          0.00         -0.88         0.59 o                         
  -2   4   5          0.63         -0.31         0.45 o                         
  -1   4   5        315.20        287.17         6.51 o                         
   0   4   5          0.45          1.16         0.41 o                         
   1   4   5        106.87        149.26         3.74 o                         
   2   4   5        311.27        327.38         8.47 o                         
   3   4   5        111.16        110.07         3.25 o                         
   4   4   5         17.74         13.69         1.06 o                         
   5   4   5          0.46         -0.06         1.07 o                         
  -5   5   5          0.02         -0.67         1.79 o                         
  -4   5   5          5.11          4.96         1.74 o                         
  -3   5   5          0.18         -0.81         0.92 o                         
  -2   5   5         41.46         49.31         2.12 o                         
  -1   5   5       1280.03       1276.43        29.11 o                         
   0   5   5          0.56          0.23         0.46 o                         
   1   5   5        101.03        115.03         2.86 o                         
   2   5   5       1029.11       1010.27        23.72 o                         
   3   5   5         58.14         49.55         1.84 o                         
   4   5   5         31.85         28.25         1.34 o                         
   5   5   5          5.91          5.63         1.15 o                         
  -5   6   5          0.41         -1.91         1.93 o                         
  -4   6   5         19.54         17.15         2.78 o                         
  -3   6   5          2.39          2.70         1.19 o                         
  -2   6   5         55.97         55.48         2.55 o                         
  -1   6   5         63.27         59.98         1.92 o                         
   0   6   5         12.55          8.60         0.66 o                         
   1   6   5         11.33         11.92         0.74 o                         
   2   6   5          1.26          0.40         0.80 o                         
   3   6   5         59.12         69.87         2.54 o                         
   4   6   5          0.73         -0.87         0.85 o                         
   5   6   5          0.56         -1.64         1.10 o                         
  -4   7   5         17.56         13.12         2.57 o                         
  -3   7   5          0.16         -1.52         1.20 o                         
  -2   7   5          3.58          0.80         1.08 o                         
  -1   7   5         76.39         61.47         2.19 o                         
   0   7   5        298.70        315.27         6.96 o                         
   1   7   5         17.05         21.64         1.13 o                         
   2   7   5          2.58          2.18         0.65 o                         
   3   7   5        230.37        219.32         6.53 o                         
   4   7   5         25.43         34.08         2.63 o                         
   5   7   5          5.21          4.38         2.06 o                         
  -4   8   5          0.93          1.39         2.29 o                         
  -3   8   5          8.93          6.74         1.56 o                         
  -2   8   5         21.14         25.37         2.24 o                         
  -1   8   5        271.34        271.81         9.63 o                         
   0   8   5         76.78         90.88         3.03 o                         
   1   8   5         23.43         22.36         1.21 o                         
   2   8   5          8.68          8.21         0.87 o                         
   3   8   5        113.83        129.44         4.72 o                         
   4   8   5        415.79        437.75        14.02 o                         
   5   8   5          1.97          0.21         1.64 o                         
  -4   9   5          5.30          6.81         2.60 o                         
  -3   9   5          0.08         -0.96         1.46 o                         
  -2   9   5        120.90        115.86         5.53 o                         
  -1   9   5          0.56          0.51         0.75 o                         
   0   9   5        164.65        193.61         7.57 o                         
   1   9   5          2.25          1.81         0.70 o                         
   2   9   5          3.16          5.34         0.89 o                         
   3   9   5         33.94         37.86         2.65 o                         
   4   9   5         50.22         48.33         2.78 o                         
   5   9   5          5.36          6.31         1.59 o                         
  -4  10   5          6.11          5.86         2.94 o                         
  -3  10   5          0.33          0.53         1.49 o                         
  -2  10   5         40.91         38.29         3.22 o                         
  -1  10   5        398.82        367.92        12.09 o                         
   0  10   5          2.66          0.83         1.18 o                         
   1  10   5         43.99         41.60         2.33 o                         
   2  10   5         21.69         24.20         1.80 o                         
   3  10   5         18.63         15.92         1.53 o                         
   4  10   5         45.97         37.67         2.82 o                         
   5  10   5          7.99          7.90         1.69 o                         
  -3  11   5          9.91         15.40         2.42 o                         
  -2  11   5         14.49         10.27         1.72 o                         
  -1  11   5          5.57          3.35         1.51 o                         
   0  11   5        108.16        118.41         5.48 o                         
   1  11   5         16.89         14.86         1.77 o                         
   2  11   5          0.94          0.74         1.25 o                         
   3  11   5         34.68         32.20         2.44 o                         
   4  11   5         31.94         30.34         2.76 o                         
  -3  12   5          0.00          2.52         2.72 o                         
  -2  12   5         21.71         17.50         2.17 o                         
  -1  12   5        134.81        159.35         6.52 o                         
   0  12   5         17.28         12.96         2.04 o                         
   1  12   5         27.46         19.67         1.92 o                         
   2  12   5          5.63          2.28         1.98 o                         
   3  12   5          4.06          3.99         1.58 o                         
   4  12   5          9.23          7.48         2.40 o                         
  -3  13   5          2.08          1.78         2.48 o                         
  -2  13   5          4.56          4.61         1.93 o                         
  -1  13   5          0.14          1.97         2.15 o                         
   0  13   5         21.66         14.28         2.24 o                         
   1  13   5         64.09         60.94         3.32 o                         
   2  13   5          3.05          0.37         1.67 o                         
   3  13   5          9.76         11.87         2.44 o                         
   4  13   5          1.51         -1.49         2.26 o                         
  -2  14   5          1.71         -2.00         1.62 o                         
  -1  14   5          9.30          7.94         1.93 o                         
   0  14   5         19.26         13.19         2.32 o                         
   1  14   5        148.36        163.48         7.26 o                         
   2  14   5          6.87          6.01         1.78 o                         
   3  14   5          0.73          0.78         2.11 o                         
  -1  15   5         31.63         25.10         2.86 o                         
   0  15   5          1.15          0.13         1.94 o                         
   1  15   5          1.07          3.67         1.61 o                         
   2  15   5          0.01         -0.76         2.15 o                         
   3  15   5          1.95         -3.49         2.33 o                         
   0  16   5          0.11          0.82         2.14 o                         
   1  16   5         11.34         14.90         3.85 o                         
   2  16   5          0.57          1.14         2.62 o                         
  -2 -12   6         14.77         14.08         3.35 o                         
  -1 -12   6          5.10          3.31         2.13 o                         
   0 -12   6         15.50          9.26         2.08 o                         
   1 -12   6          9.60         12.47         2.81 o                         
  -3 -11   6          0.84          0.00         4.11 o                         
  -2 -11   6         12.75         13.83         2.83 o                         
  -1 -11   6         48.25         51.07         3.69 o                         
   0 -11   6         21.72         23.58         2.36 o                         
   1 -11   6         25.29         27.33         2.51 o                         
   2 -11   6          1.16          3.36         1.98 o                         
  -3 -10   6         17.18         28.68         6.53 o                         
  -2 -10   6         16.08         18.55         3.50 o                         
  -1 -10   6          0.04          1.42         1.79 o                         
   0 -10   6        113.41        117.22         6.71 o                         
   1 -10   6          0.75          0.53         1.55 o                         
   2 -10   6          2.14          4.57         1.63 o                         
   3 -10   6          0.24          1.58         1.94 o                         
  -4  -9   6          0.45         -2.43         1.62 o                         
  -3  -9   6         40.54         39.73         3.42 o                         
  -2  -9   6          0.01         -1.68         1.85 o                         
  -1  -9   6          6.37          5.35         1.91 o                         
   0  -9   6        181.12        195.39         9.96 o                         
   1  -9   6         32.61         26.50         2.00 o                         
   2  -9   6         17.60         22.26         2.50 o                         
   3  -9   6          1.52          0.81         2.66 o                         
  -4  -8   6          2.99         -2.31         1.61 o                         
  -3  -8   6         41.44         51.16         3.82 o                         
  -2  -8   6         60.30         68.65         3.60 o                         
  -1  -8   6        110.42        105.93         5.06 o                         
   0  -8   6        342.89        350.48        14.33 o                         
   1  -8   6        146.22        136.53         5.37 o                         
   2  -8   6          5.81          3.71         1.11 o                         
   3  -8   6         37.05         37.89         3.81 o                         
   4  -8   6         11.58         13.59         3.39 o                         
  -4  -7   6          3.80         -0.57         2.47 o                         
  -3  -7   6          7.06          7.04         1.97 o                         
  -2  -7   6          7.01          5.54         1.28 o                         
  -1  -7   6        365.39        380.79        13.05 o                         
   0  -7   6         89.81         99.61         3.73 o                         
   1  -7   6          3.53          2.88         1.13 o                         
   2  -7   6         29.81         19.01         1.66 o                         
   3  -7   6          8.77          4.78         2.34 o                         
   4  -7   6          1.98          1.55         1.91 o                         
  -4  -6   6         14.52         13.05         1.93 o                         
  -3  -6   6          0.86         -0.24         1.11 o                         
  -2  -6   6         89.42         90.57         3.05 o                         
  -1  -6   6         12.88         21.43         1.87 o                         
   0  -6   6          1.12          0.78         0.73 o                         
   1  -6   6         29.66         27.05         1.96 o                         
   2  -6   6         70.61         74.48         4.30 o                         
   3  -6   6          3.88          6.02         1.86 o                         
   4  -6   6          0.39          1.98         2.43 o                         
  -5  -5   6          4.71          4.30         3.00 o                         
  -4  -5   6         20.49         19.19         2.26 o                         
  -3  -5   6         24.51         23.28         1.35 o                         
  -2  -5   6         33.38         36.64         2.05 o                         
  -1  -5   6         55.74         57.13         2.03 o                         
   0  -5   6        218.39        248.99         7.91 o                         
   1  -5   6         66.54         70.47         3.25 o                         
   2  -5   6         11.17          8.41         1.05 o                         
   3  -5   6          7.60          7.50         3.08 o                         
   4  -5   6         64.95         73.19         5.85 o                         
  -5  -4   6         18.41         18.19         2.98 o                         
  -4  -4   6         11.87         13.23         1.52 o                         
  -3  -4   6          0.02         -0.32         0.73 o                         
  -2  -4   6          3.25          3.32         0.69 o                         
  -1  -4   6         27.04         35.29         1.51 o                         
   0  -4   6          8.34          2.71         0.69 o                         
   1  -4   6          2.37          3.48         1.00 o                         
   2  -4   6          0.14          0.63         0.42 o                         
   3  -4   6        150.17        166.89         6.22 o                         
   4  -4   6          8.29         13.25         1.86 o                         
   5  -4   6          9.91         17.34         3.14 o                         
  -5  -3   6         11.97         10.21         2.72 o                         
  -4  -3   6          0.00         -1.04         1.42 o                         
  -3  -3   6         11.07         10.46         1.02 o                         
  -2  -3   6         10.28          5.31         0.71 o                         
  -1  -3   6         41.21         42.20         1.47 o                         
   0  -3   6          2.01          0.25         0.58 o                         
   1  -3   6        968.19       1042.30        23.70 o                         
   2  -3   6          5.40          5.51         0.49 o                         
   3  -3   6         10.14          8.03         1.32 o                         
   4  -3   6         79.32         76.88         3.67 o                         
   5  -3   6          1.54         -0.42         1.76 o                         
  -5  -2   6          5.09          4.55         2.01 o                         
  -4  -2   6          9.03          7.17         0.80 o                         
  -3  -2   6         55.15         59.25         2.64 o                         
  -2  -2   6        138.36        128.72         3.75 o                         
  -1  -2   6         57.63         60.68         1.83 o                         
   0  -2   6         67.07         71.34         1.89 o                         
   1  -2   6         66.92         79.28         1.94 o                         
   2  -2   6       1515.19       1550.03        34.67 o                         
   3  -2   6        133.51        129.66         4.68 o                         
   4  -2   6          2.80          2.16         1.23 o                         
   5  -2   6          0.14         -0.48         1.50 o                         
  -5  -1   6          1.39          2.37         2.31 o                         
  -4  -1   6        110.92        108.53         3.99 o                         
  -3  -1   6          5.99          6.28         0.95 o                         
  -2  -1   6         69.73         49.94         1.88 o                         
  -1  -1   6         54.55         59.04         1.66 o                         
   0  -1   6        541.75        526.50        10.84 o                         
   1  -1   6        341.81        314.83         6.68 o                         
   2  -1   6         85.61         72.28         1.97 o                         
   3  -1   6          6.13          7.35         0.95 o                         
   4  -1   6         19.58         18.08         1.44 o                         
   5  -1   6          4.11          1.50         1.34 o                         
  -5   0   6         11.05         14.03         3.01 o                         
  -4   0   6        125.68        129.90         4.75 o                         
  -3   0   6          6.34          6.45         0.80 o                         
  -2   0   6          7.56          1.97         0.53 o                         
  -1   0   6          2.25          7.20         0.66 o                         
   0   0   6         70.35         61.05         1.71 o                         
   1   0   6        864.52        791.93        15.71 o                         
   2   0   6         34.37         27.60         1.07 o                         
   3   0   6        104.98        114.35         3.11 o                         
   4   0   6          3.60          3.17         0.80 o                         
   5   0   6         19.80         21.74         2.60 o                         
  -5   1   6          0.30          2.26         2.36 o                         
  -4   1   6        108.91        105.58         4.09 o                         
  -3   1   6         96.26        105.65         3.51 o                         
  -2   1   6        108.22         97.59         2.76 o                         
  -1   1   6        105.87         94.53         3.06 o                         
   0   1   6          0.77         -0.54         0.36 o                         
   1   1   6        224.81        195.48         4.47 o                         
   2   1   6        607.00        571.32        13.07 o                         
   3   1   6          1.71          0.54         0.55 o                         
   4   1   6          0.34         -1.27         0.85 o                         
   5   1   6         32.63         30.59         2.46 o                         
  -5   2   6          1.48          1.84         1.18 o                         
  -4   2   6         47.54         50.81         3.17 o                         
  -3   2   6         11.43         12.90         1.15 o                         
  -2   2   6         51.84         52.83         2.00 o                         
  -1   2   6        312.29        350.39         9.68 o                         
   0   2   6       1042.65       1181.32        29.23 o                         
   1   2   6         14.10         13.31         0.70 o                         
   2   2   6         21.73         31.28         1.34 o                         
   3   2   6          7.13          9.11         0.76 o                         
   4   2   6        106.34        102.71         2.81 o                         
   5   2   6         15.71         15.56         1.90 o                         
  -5   3   6         16.73         17.81         2.13 o                         
  -4   3   6         17.10         21.42         1.81 o                         
  -3   3   6         26.17         29.46         1.65 o                         
  -2   3   6         72.92         84.00         3.33 o                         
  -1   3   6        140.40        154.11         4.51 o                         
   0   3   6       1081.92       1110.50        24.27 o                         
   1   3   6        193.26        230.87         5.60 o                         
   2   3   6         40.20         57.14         2.60 o                         
   3   3   6          0.31          0.23         0.51 o                         
   4   3   6         29.30         31.76         1.73 o                         
   5   3   6          3.00          3.43         1.40 o                         
  -5   4   6          2.08          2.54         1.47 o                         
  -4   4   6         69.55         65.99         5.29 o                         
  -3   4   6         32.36         38.82         2.31 o                         
  -2   4   6        234.80        257.86         7.23 o                         
  -1   4   6         39.27         47.42         1.57 o                         
   0   4   6        418.32        411.02         9.51 o                         
   1   4   6          3.07         -0.48         0.50 o                         
   2   4   6          7.34          1.55         0.77 o                         
   3   4   6         10.22         11.20         0.72 o                         
   4   4   6          0.31         -0.75         0.64 o                         
   5   4   6          0.28         -1.60         1.07 o                         
  -5   5   6          0.62         -1.22         2.10 o                         
  -4   5   6         84.10         93.26         6.78 o                         
  -3   5   6         36.48         42.73         2.37 o                         
  -2   5   6        126.64        128.88         4.26 o                         
  -1   5   6        239.33        270.62         7.04 o                         
   0   5   6        159.32        147.05         3.49 o                         
   1   5   6        559.52        591.69        13.33 o                         
   2   5   6        624.48        617.65        17.13 o                         
   3   5   6         68.95         70.90         2.50 o                         
   4   5   6         15.87         15.17         1.28 o                         
   5   5   6          2.65          1.43         1.21 o                         
  -5   6   6          0.02         -2.02         1.83 o                         
  -4   6   6          5.68          3.34         2.09 o                         
  -3   6   6         48.10         46.32         3.22 o                         
  -2   6   6         25.57         21.38         1.54 o                         
  -1   6   6         60.74         60.91         2.12 o                         
   0   6   6          0.29          3.47         0.58 o                         
   1   6   6        160.63        152.52         3.97 o                         
   2   6   6        161.04        148.10         5.04 o                         
   3   6   6          0.20          0.78         0.59 o                         
   4   6   6         14.61         12.51         1.02 o                         
   5   6   6          0.54         -0.43         1.22 o                         
  -4   7   6          0.83         -1.01         2.67 o                         
  -3   7   6         10.40          5.90         1.72 o                         
  -2   7   6         36.50         25.90         1.90 o                         
  -1   7   6        208.41        227.17         6.43 o                         
   0   7   6         36.22         32.37         1.61 o                         
   1   7   6          6.03          8.00         0.78 o                         
   2   7   6          8.47          4.57         0.77 o                         
   3   7   6         66.28         66.08         2.50 o                         
   4   7   6         75.00         72.10         3.40 o                         
   5   7   6          0.13         -1.15         1.25 o                         
  -4   8   6         15.63         14.18         2.91 o                         
  -3   8   6          0.37          2.10         1.65 o                         
  -2   8   6         53.38         40.80         2.87 o                         
  -1   8   6          0.03          0.72         0.72 o                         
   0   8   6        167.06        162.21         5.22 o                         
   1   8   6          2.33          0.86         0.73 o                         
   2   8   6          2.57          4.00         0.66 o                         
   3   8   6        218.62        221.64         6.67 o                         
   4   8   6        187.11        209.02         8.27 o                         
   5   8   6          9.26          8.16         1.76 o                         
  -4   9   6          0.30         -0.13         2.42 o                         
  -3   9   6         15.57         10.07         2.15 o                         
  -2   9   6         12.30         13.90         1.96 o                         
  -1   9   6         21.45         13.36         1.23 o                         
   0   9   6          4.33          5.93         1.16 o                         
   1   9   6         45.70         41.13         2.05 o                         
   2   9   6          2.25          0.09         0.78 o                         
   3   9   6         43.27         50.49         2.60 o                         
   4   9   6        223.50        252.42        19.89 o                         
   5   9   6          3.57          3.91         1.46 o                         
  -4  10   6          6.60          5.46         2.79 o                         
  -3  10   6          0.46         -0.80         1.88 o                         
  -2  10   6         13.51          8.10         2.82 o                         
  -1  10   6        383.16        370.44        12.20 o                         
   0  10   6         22.42         24.91         1.91 o                         
   1  10   6         11.27          9.73         1.59 o                         
   2  10   6         21.45         18.75         1.34 o                         
   3  10   6         20.31         23.06         1.91 o                         
   4  10   6         28.74         36.53         3.58 o                         
   5  10   6          2.74          2.84         1.51 o                         
  -3  11   6         12.17         15.68         2.45 o                         
  -2  11   6          5.32          4.52         1.72 o                         
  -1  11   6         80.11         93.45         6.03 o                         
   0  11   6         35.16         37.15         3.30 o                         
   1  11   6         19.12         25.54         2.12 o                         
   2  11   6          0.16          0.89         0.89 o                         
   3  11   6         36.26         36.29         2.40 o                         
   4  11   6          0.12         -0.25         1.84 o                         
  -3  12   6          3.03          1.43         2.36 o                         
  -2  12   6         20.32         16.12         2.24 o                         
  -1  12   6         45.47         40.40         2.42 o                         
   0  12   6         10.13         11.16         2.02 o                         
   1  12   6        230.36        219.58         8.83 o                         
   2  12   6          1.16         -0.85         1.15 o                         
   3  12   6          0.05         -1.38         1.50 o                         
   4  12   6          7.10          9.47         6.08 o                         
  -2  13   6          0.43         -1.43         1.73 o                         
  -1  13   6         28.26         31.33         2.73 o                         
   0  13   6         45.84         39.16         2.82 o                         
   1  13   6         13.66         16.08         2.59 o                         
   2  13   6          9.73         11.75         2.11 o                         
   3  13   6          2.16          4.25         2.50 o                         
   4  13   6          3.48          5.71         2.81 o                         
  -2  14   6          2.02          2.40         2.00 o                         
  -1  14   6          9.59         10.67         2.45 o                         
   0  14   6         20.05         13.94         2.46 o                         
   1  14   6          2.61          1.79         1.64 o                         
   2  14   6          0.34         -0.68         1.71 o                         
   3  14   6          0.04         -3.72         2.53 o                         
  -1  15   6         26.92         35.49         3.51 o                         
   0  15   6         17.63         16.56         2.65 o                         
   1  15   6          0.75          1.25         1.79 o                         
   2  15   6          0.01          7.00         2.21 o                         
   3  15   6          2.73          3.81         2.75 o                         
   0  16   6          2.79         -1.68         2.04 o                         
   1  16   6         17.86         17.44         2.43 o                         
   2  16   6         41.49         49.00         5.91 o                         
  -1 -12   7         12.00         10.27         2.43 o                         
   0 -12   7          0.14         -0.70         1.79 o                         
  -2 -11   7          0.12          4.04         2.72 o                         
  -1 -11   7         48.41         45.92         3.64 o                         
   0 -11   7          2.45          4.12         1.89 o                         
   1 -11   7          9.04          5.54         3.31 o                         
  -3 -10   7          4.37          3.43         2.31 o                         
  -2 -10   7         50.51         59.12         6.34 o                         
  -1 -10   7          5.22          5.17         2.06 o                         
   0 -10   7         35.17         40.39         2.93 o                         
   1 -10   7         13.83         14.32         2.12 o                         
   2 -10   7         10.40          7.74         2.26 o                         
  -3  -9   7         12.61         19.31         2.39 o                         
  -2  -9   7         36.64         36.94         3.08 o                         
  -1  -9   7         36.35         37.54         3.13 o                         
   0  -9   7          9.19          7.28         1.72 o                         
   1  -9   7         46.35         34.17         3.76 o                         
   2  -9   7          0.18         -0.31         1.44 o                         
   3  -9   7          2.44          5.65         2.90 o                         
  -4  -8   7          0.00         -0.84         3.26 o                         
  -3  -8   7         82.99         80.24         4.77 o                         
  -2  -8   7         35.62         43.04         2.98 o                         
  -1  -8   7          1.21          1.18         1.90 o                         
   0  -8   7         40.15         35.29         2.62 o                         
   1  -8   7         78.89         69.62         4.24 o                         
   2  -8   7         81.59         63.25         3.98 o                         
   3  -8   7         17.18         18.44         3.06 o                         
  -4  -7   7          4.96         -0.50         2.31 o                         
  -3  -7   7          7.03          8.41         2.85 o                         
  -2  -7   7        195.30        227.96         8.38 o                         
  -1  -7   7         47.23         41.86         3.27 o                         
   0  -7   7          1.10          0.53         0.88 o                         
   1  -7   7         77.14         71.67         3.46 o                         
   2  -7   7         20.60         20.69         1.73 o                         
   3  -7   7         11.54         10.49         2.28 o                         
   4  -7   7          0.83          3.68         2.59 o                         
  -4  -6   7          9.59          9.56         1.91 o                         
  -3  -6   7          1.11          0.01         2.43 o                         
  -2  -6   7          4.91          3.61         1.03 o                         
  -1  -6   7        510.07        527.17        14.78 o                         
   0  -6   7         30.00         34.21         2.04 o                         
   1  -6   7          5.49          4.47         1.38 o                         
   2  -6   7        198.64        176.80         7.46 o                         
   3  -6   7          6.85          6.75         1.82 o                         
   4  -6   7          5.20          1.09         2.29 o                         
  -4  -5   7          3.87          1.59         1.30 o                         
  -3  -5   7          5.78          3.36         1.48 o                         
  -2  -5   7          7.84          5.23         0.88 o                         
  -1  -5   7          2.94          1.03         0.58 o                         
   0  -5   7         18.72         19.68         1.40 o                         
   1  -5   7         18.26         14.85         1.77 o                         
   2  -5   7          5.61          6.94         1.19 o                         
   3  -5   7         35.76         39.67         4.23 o                         
   4  -5   7          1.00         -2.43         3.26 o                         
  -4  -4   7          0.93          0.18         1.21 o                         
  -3  -4   7          4.26          4.52         0.98 o                         
  -2  -4   7          0.40         -0.84         0.64 o                         
  -1  -4   7         30.99         29.45         1.44 o                         
   0  -4   7         28.09         27.27         1.60 o                         
   1  -4   7        164.33        185.21         6.50 o                         
   2  -4   7         12.79         13.33         0.97 o                         
   3  -4   7         13.63         10.16         1.78 o                         
   4  -4   7         61.73         68.32         3.74 o                         
  -5  -3   7         22.21         26.59         3.64 o                         
  -4  -3   7          1.87          1.75         1.05 o                         
  -3  -3   7         23.25         26.03         1.57 o                         
  -2  -3   7          2.14          2.81         0.66 o                         
  -1  -3   7          2.03          2.62         0.65 o                         
   0  -3   7        609.30        662.27        17.85 o                         
   1  -3   7         79.86         77.11         2.66 o                         
   2  -3   7         23.47         25.51         1.39 o                         
   3  -3   7         10.78          6.58         1.55 o                         
   4  -3   7         33.05         34.56         2.61 o                         
   5  -3   7         22.40         18.20         2.71 o                         
  -5  -2   7          3.57          7.30         2.83 o                         
  -4  -2   7         43.69         39.99         2.42 o                         
  -3  -2   7         27.49         28.65         1.51 o                         
  -2  -2   7          0.85          1.56         0.56 o                         
  -1  -2   7         76.20         73.47         2.27 o                         
   0  -2   7        148.63        140.46         3.73 o                         
   1  -2   7        160.92        156.25         3.82 o                         
   2  -2   7          0.18          1.42         0.52 o                         
   3  -2   7         33.79         33.94         2.11 o                         
   4  -2   7          4.49          2.29         1.42 o                         
   5  -2   7          0.01          0.83         1.94 o                         
  -5  -1   7          8.35          7.32         3.38 o                         
  -4  -1   7         13.95         13.92         1.61 o                         
  -3  -1   7        297.22        288.55         7.87 o                         
  -2  -1   7         42.13         51.33         1.83 o                         
  -1  -1   7        169.38        168.85         5.09 o                         
   0  -1   7         34.10         23.50         1.03 o                         
   1  -1   7         91.03         70.68         2.10 o                         
   2  -1   7          1.40          0.25         0.55 o                         
   3  -1   7        216.84        224.76         6.33 o                         
   4  -1   7         70.87         72.72         3.16 o                         
   5  -1   7         11.46          8.44         2.08 o                         
  -5   0   7          9.82          7.94         3.44 o                         
  -4   0   7         28.63         27.99         2.19 o                         
  -3   0   7         94.10        105.85         3.57 o                         
  -2   0   7          8.46          9.94         0.78 o                         
  -1   0   7        209.94        267.16         7.25 o                         
   0   0   7        408.85        373.06         8.48 o                         
   1   0   7          2.25          1.84         0.49 o                         
   2   0   7        180.15        173.35         4.34 o                         
   3   0   7        326.10        320.06         8.05 o                         
   4   0   7         25.04         21.38         1.62 o                         
   5   0   7         20.34         21.71         2.15 o                         
  -5   1   7          0.16         -1.19         3.04 o                         
  -4   1   7         38.95         41.90         2.80 o                         
  -3   1   7         11.24         12.17         1.06 o                         
  -2   1   7          5.88          1.89         0.61 o                         
  -1   1   7        460.53        484.14        14.95 o                         
   0   1   7        291.83        278.87         6.12 o                         
   1   1   7        164.91        178.02         4.03 o                         
   2   1   7         66.65         84.20         2.35 o                         
   3   1   7         47.97         60.33         2.35 o                         
   4   1   7          0.85         -0.99         0.77 o                         
   5   1   7         15.95         18.85         2.12 o                         
  -5   2   7          7.56          6.75         1.85 o                         
  -4   2   7         25.05         22.32         2.13 o                         
  -3   2   7        230.24        227.12         6.91 o                         
  -2   2   7        231.42        229.20         6.97 o                         
  -1   2   7         95.15        101.07         3.07 o                         
   0   2   7          1.89          0.41         0.47 o                         
   1   2   7         28.56         30.28         1.17 o                         
   2   2   7         10.74          4.58         0.62 o                         
   3   2   7         14.59         19.80         0.96 o                         
   4   2   7          0.01         -0.76         0.75 o                         
   5   2   7         38.26         44.00         2.86 o                         
  -5   3   7          2.87          4.40         1.58 o                         
  -4   3   7         10.76          9.76         1.78 o                         
  -3   3   7         10.40         10.17         1.00 o                         
  -2   3   7          4.10          4.15         0.78 o                         
  -1   3   7        666.92        728.35        18.13 o                         
   0   3   7        325.05        355.30         8.46 o                         
   1   3   7          5.93         14.12         0.85 o                         
   2   3   7         20.41         11.88         1.05 o                         
   3   3   7          0.43         -0.26         0.52 o                         
   4   3   7         21.32         19.84         1.39 o                         
   5   3   7          4.17          3.33         1.57 o                         
  -5   4   7          0.37          0.70         1.68 o                         
  -4   4   7          0.00          1.16         1.51 o                         
  -3   4   7        181.16        180.45         6.44 o                         
  -2   4   7          2.77          4.17         0.76 o                         
  -1   4   7        151.83        153.42         4.93 o                         
   0   4   7         13.94         17.71         0.87 o                         
   1   4   7        144.40        122.10         2.93 o                         
   2   4   7         94.57         84.00         2.99 o                         
   3   4   7         10.01         13.50         1.44 o                         
   4   4   7          9.59          7.24         1.28 o                         
   5   4   7         21.56         20.56         1.88 o                         
  -5   5   7          0.53         -2.17         1.44 o                         
  -4   5   7         20.43         20.51         2.97 o                         
  -3   5   7          8.85         10.66         0.69 o                         
  -2   5   7        304.39        341.08         9.43 o                         
  -1   5   7         32.63         36.69         1.52 o                         
   0   5   7          5.76         10.28         0.73 o                         
   1   5   7        726.65        773.98        19.08 o                         
   2   5   7          2.79          5.37         0.88 o                         
   3   5   7         31.77         37.74         2.12 o                         
   4   5   7         37.73         35.52         1.53 o                         
   5   5   7          0.32         -1.91         1.32 o                         
  -4   6   7          3.77          5.17         2.15 o                         
  -3   6   7          1.91          1.06         1.17 o                         
  -2   6   7          1.33          3.04         0.90 o                         
  -1   6   7        238.03        255.32         7.70 o                         
   0   6   7        241.57        261.79         6.96 o                         
   1   6   7         17.29         19.52         1.21 o                         
   2   6   7         16.69         33.97         2.15 o                         
   3   6   7          0.08         -1.10         0.89 o                         
   4   6   7         88.82         91.85         4.73 o                         
   5   6   7          5.72          3.93         1.43 o                         
  -4   7   7          0.05         -4.07         2.97 o                         
  -3   7   7        135.89        137.01         5.36 o                         
  -2   7   7          2.32         -1.58         1.05 o                         
  -1   7   7         72.25         69.37         2.50 o                         
   0   7   7          2.27          0.27         0.79 o                         
   1   7   7          1.25          0.63         0.62 o                         
   2   7   7         38.18         34.05         2.06 o                         
   3   7   7         34.48         35.66         2.19 o                         
   4   7   7        137.60        149.70        12.10 o                         
   5   7   7          6.42          5.04         1.69 o                         
  -4   8   7          0.13         -0.62         2.06 o                         
  -3   8   7         81.35         82.30         5.11 o                         
  -2   8   7          0.48         -1.98         1.69 o                         
  -1   8   7         68.90         71.90         2.84 o                         
   0   8   7          0.46          0.78         1.04 o                         
   1   8   7         44.88         54.46         2.32 o                         
   2   8   7          0.02         -0.97         0.99 o                         
   3   8   7         55.12         57.78         3.81 o                         
   4   8   7         18.77         26.09         2.94 o                         
   5   8   7          1.69          7.28         1.79 o                         
  -4   9   7          3.25          6.49         2.78 o                         
  -3   9   7          1.50         -1.03         1.40 o                         
  -2   9   7          0.45         -2.00         1.33 o                         
  -1   9   7          0.18          0.36         0.87 o                         
   0   9   7        660.81        638.82        20.49 o                         
   1   9   7          4.31          3.21         0.93 o                         
   2   9   7         53.73         51.64         2.24 o                         
   3   9   7          4.96          5.68         1.28 o                         
   4   9   7         23.46         21.79         2.92 o                         
   5   9   7         54.07         62.93         3.61 o                         
  -4  10   7          2.66          1.42         2.75 o                         
  -3  10   7          9.86          8.65         1.93 o                         
  -2  10   7          4.65          0.04         1.87 o                         
  -1  10   7         57.31         50.46         3.03 o                         
   0  10   7         42.85         43.14         2.57 o                         
   1  10   7         70.96         77.06         3.11 o                         
   2  10   7         20.68         25.73         1.81 o                         
   3  10   7         17.53         19.22         1.68 o                         
   4  10   7          0.56          0.64         1.85 o                         
   5  10   7          0.83          3.97         2.08 o                         
  -3  11   7          0.84          0.89         1.93 o                         
  -2  11   7          0.21         -1.46         2.36 o                         
  -1  11   7         89.11         85.93         3.83 o                         
   0  11   7          7.19          6.56         2.01 o                         
   1  11   7          4.71          6.98         1.95 o                         
   2  11   7         57.69         58.08         3.21 o                         
   3  11   7         11.80         11.35         2.29 o                         
   4  11   7          2.61          2.84         2.09 o                         
  -3  12   7          5.19          6.11         2.30 o                         
  -2  12   7         12.45         11.85         2.32 o                         
  -1  12   7          2.88          0.61         1.25 o                         
   0  12   7        136.62        115.53         4.84 o                         
   1  12   7          6.49         12.52         1.86 o                         
   2  12   7          1.00          3.15         2.50 o                         
   3  12   7         18.32         17.27         1.97 o                         
   4  12   7          1.69          5.50         2.58 o                         
  -2  13   7          0.15         -1.42         1.58 o                         
  -1  13   7          0.54         -0.97         1.65 o                         
   0  13   7         67.04         71.55         4.02 o                         
   1  13   7         15.62         19.85         2.16 o                         
   2  13   7         16.74         15.01         2.97 o                         
   3  13   7          0.01         -2.27         2.02 o                         
   4  13   7          0.29          0.27         2.65 o                         
  -2  14   7          3.17          2.25         2.36 o                         
  -1  14   7         32.50         36.05         3.33 o                         
   0  14   7          2.46          2.57         1.63 o                         
   1  14   7         10.43          7.37         1.80 o                         
   2  14   7         65.92         57.67         5.83 o                         
   3  14   7          0.38         -2.47         2.62 o                         
  -1  15   7          2.11         -2.29         2.44 o                         
   0  15   7         13.17         11.87         2.20 o                         
   1  15   7          0.01         -1.79         1.48 o                         
   2  15   7         59.37         58.75         4.23 o                         
   3  15   7          0.68         -0.47         2.46 o                         
   0  16   7         41.07         39.36         3.63 o                         
   1  16   7          0.04         -0.78         1.80 o                         
   2  16   7          0.33          1.24         3.74 o                         
  -1 -11   8          0.43          2.63         2.14 o                         
   0 -11   8          3.47          3.75         2.11 o                         
   1 -11   8         20.33         18.25         3.58 o                         
  -2 -10   8          0.06         -0.96         2.24 o                         
  -1 -10   8          5.12          2.41         2.61 o                         
   0 -10   8         60.00         61.23         3.68 o                         
   1 -10   8          0.02          2.78         1.98 o                         
   2 -10   8          0.57         -3.02         2.27 o                         
  -3  -9   8          8.52         12.56         2.63 o                         
  -2  -9   8          6.89          8.18         2.44 o                         
  -1  -9   8          2.35         -0.53         1.76 o                         
   0  -9   8          9.18          6.08         1.85 o                         
   1  -9   8          8.58          9.74         1.80 o                         
   2  -9   8         14.32         14.38         2.54 o                         
  -3  -8   8          0.50          0.41         2.92 o                         
  -2  -8   8         21.84         17.23         2.18 o                         
  -1  -8   8          9.50         10.31         2.33 o                         
   0  -8   8          6.01          3.12         1.82 o                         
   1  -8   8         31.57         31.70         3.45 o                         
   2  -8   8         28.98         27.31         2.81 o                         
   3  -8   8          0.01         -0.24         2.19 o                         
  -4  -7   8          5.91          4.65         2.07 o                         
  -3  -7   8          0.16          2.21         2.06 o                         
  -2  -7   8          6.99         10.23         1.80 o                         
  -1  -7   8        278.83        325.88        15.44 o                         
   0  -7   8         56.15         54.85         2.94 o                         
   1  -7   8         62.97         60.73         5.00 o                         
   2  -7   8         70.72         73.89         7.10 o                         
   3  -7   8          0.43          1.82         2.96 o                         
  -4  -6   8          0.03         -0.01         1.63 o                         
  -3  -6   8          1.43          2.38         2.45 o                         
  -2  -6   8        197.99        204.90         7.73 o                         
  -1  -6   8         13.03          9.93         1.55 o                         
   0  -6   8         87.89         87.39         3.77 o                         
   1  -6   8          1.29         -0.72         1.16 o                         
   2  -6   8        104.01        110.35         4.19 o                         
   3  -6   8         18.95         18.19         2.75 o                         
   4  -6   8         20.65         25.07         3.08 o                         
  -4  -5   8          9.72         11.23         3.96 o                         
  -3  -5   8         80.03         97.20         4.62 o                         
  -2  -5   8          2.35          1.96         0.87 o                         
  -1  -5   8         25.59         19.36         1.25 o                         
   0  -5   8          3.96          4.06         0.90 o                         
   1  -5   8          5.82          7.43         1.33 o                         
   2  -5   8         90.90         80.60         4.02 o                         
   3  -5   8          0.83         -2.43         1.62 o                         
   4  -5   8          7.57          8.02         2.28 o                         
  -4  -4   8          1.55         -1.25         1.26 o                         
  -3  -4   8          4.76          0.90         1.42 o                         
  -2  -4   8          0.96          0.24         0.68 o                         
  -1  -4   8          1.09         -0.43         0.66 o                         
   0  -4   8         15.77         20.16         1.48 o                         
   1  -4   8         42.07         56.30         3.02 o                         
   2  -4   8         49.04         48.60         3.03 o                         
   3  -4   8          0.17         -1.76         1.79 o                         
   4  -4   8         15.56         20.07         2.43 o                         
  -4  -3   8          6.81          6.49         1.66 o                         
  -3  -3   8          6.54          3.82         1.42 o                         
  -2  -3   8          8.06          5.01         0.72 o                         
  -1  -3   8         15.76         14.24         1.01 o                         
   0  -3   8        393.02        414.67        11.39 o                         
   1  -3   8          1.60          3.03         0.78 o                         
   2  -3   8         95.05         89.61         3.44 o                         
   3  -3   8         37.28         39.39         2.71 o                         
   4  -3   8         44.61         43.72         3.07 o                         
  -4  -2   8          3.42          1.16         1.69 o                         
  -3  -2   8         12.22         11.20         1.09 o                         
  -2  -2   8          0.55          1.72         0.62 o                         
  -1  -2   8         42.46         45.53         2.20 o                         
   0  -2   8         11.46          6.86         0.79 o                         
   1  -2   8          5.00          1.92         0.72 o                         
   2  -2   8         37.16         36.99         1.57 o                         
   3  -2   8          0.01          1.10         1.25 o                         
   4  -2   8          3.75          5.29         1.62 o                         
   5  -2   8          9.35          9.02         2.54 o                         
  -5  -1   8          4.39          3.50         2.96 o                         
  -4  -1   8          6.27          4.49         2.10 o                         
  -3  -1   8        150.06        156.22         4.70 o                         
  -2  -1   8          0.52          0.95         0.84 o                         
  -1  -1   8         10.30         11.01         0.96 o                         
   0  -1   8         55.61         58.56         2.26 o                         
   1  -1   8         70.64         72.09         2.19 o                         
   2  -1   8        279.76        294.95         7.06 o                         
   3  -1   8        224.43        240.42         6.88 o                         
   4  -1   8         32.10         30.24         2.50 o                         
   5  -1   8          0.08         -0.57         1.68 o                         
  -5   0   8          0.74          0.80         3.92 o                         
  -4   0   8          2.28          2.38         1.62 o                         
  -3   0   8        111.25        122.84         4.12 o                         
  -2   0   8         20.22         22.36         1.47 o                         
  -1   0   8         55.84         57.81         2.08 o                         
   0   0   8        190.97        172.91         4.72 o                         
   1   0   8         36.27         35.72         1.42 o                         
   2   0   8        135.15        121.81         3.29 o                         
   3   0   8        139.95        128.32         3.50 o                         
   4   0   8         18.66         21.34         1.98 o                         
   5   0   8          3.88          6.02         2.07 o                         
  -5   1   8          0.97         -3.12         2.52 o                         
  -4   1   8          2.62          3.03         1.48 o                         
  -3   1   8        129.92        132.29         4.38 o                         
  -2   1   8         87.29         86.95         3.11 o                         
  -1   1   8         11.08         15.25         1.01 o                         
   0   1   8         30.11         39.22         1.40 o                         
   1   1   8         85.66         73.23         2.50 o                         
   2   1   8        385.59        360.60         8.49 o                         
   3   1   8          5.91          4.20         0.98 o                         
   4   1   8          0.89          0.18         1.03 o                         
   5   1   8          4.27          3.88         2.11 o                         
  -5   2   8          8.74         14.62         4.29 o                         
  -4   2   8          2.74          1.36         1.42 o                         
  -3   2   8        175.76        173.54         5.74 o                         
  -2   2   8         58.34         54.44         2.26 o                         
  -1   2   8         61.07         80.43         3.19 o                         
   0   2   8        412.08        431.16        10.35 o                         
   1   2   8          0.00          1.89         0.70 o                         
   2   2   8          4.09          8.08         0.72 o                         
   3   2   8          0.00         -0.86         0.57 o                         
   4   2   8         20.86         19.78         2.23 o                         
   5   2   8         21.60         24.06         2.14 o                         
  -5   3   8          0.79          0.62         1.61 o                         
  -4   3   8          0.04         -2.32         1.55 o                         
  -3   3   8          4.74          4.58         0.97 o                         
  -2   3   8          1.51          1.45         0.73 o                         
  -1   3   8        106.67        109.33         3.35 o                         
   0   3   8        445.32        496.11        12.60 o                         
   1   3   8          0.57          6.78         0.83 o                         
   2   3   8         72.92         77.90         2.89 o                         
   3   3   8          3.79          3.30         0.68 o                         
   4   3   8          9.73          7.31         1.09 o                         
   5   3   8         44.21         47.31         2.86 o                         
  -4   4   8         27.65         25.09         2.44 o                         
  -3   4   8          0.20         -1.21         0.80 o                         
  -2   4   8         30.28         30.96         1.50 o                         
  -1   4   8         13.28         13.18         0.94 o                         
   0   4   8        235.42        271.61         8.11 o                         
   1   4   8        117.86         99.98         2.94 o                         
   2   4   8         27.32         43.88         2.40 o                         
   3   4   8         98.60         89.98         3.32 o                         
   4   4   8          1.34         -0.97         1.08 o                         
   5   4   8         12.85         11.53         1.82 o                         
  -4   5   8          9.99          8.64         2.03 o                         
  -3   5   8        147.38        143.74         6.19 o                         
  -2   5   8         63.03         63.50         2.95 o                         
  -1   5   8        115.00        110.22         3.75 o                         
   0   5   8        260.23        270.08         7.18 o                         
   1   5   8        100.58        105.72         3.42 o                         
   2   5   8         63.81         81.48         3.31 o                         
   3   5   8         27.30         22.36         1.75 o                         
   4   5   8         22.25         18.73         1.67 o                         
   5   5   8          0.02          0.11         1.41 o                         
  -4   6   8          0.90          0.43         1.83 o                         
  -3   6   8         11.08          9.82         1.79 o                         
  -2   6   8        674.81        703.16        29.28 o                         
  -1   6   8         21.17         18.65         1.16 o                         
   0   6   8         42.39         37.54         1.90 o                         
   1   6   8         77.89         80.03         2.67 o                         
   2   6   8          5.51          9.95         1.36 o                         
   3   6   8         24.41         21.28         2.80 o                         
   4   6   8          1.59          3.33         1.92 o                         
   5   6   8         13.64         12.23         2.73 o                         
  -4   7   8          0.32         -0.70         2.02 o                         
  -3   7   8         26.51         21.53         2.27 o                         
  -2   7   8          5.86          1.15         1.06 o                         
  -1   7   8         39.63         36.12         2.02 o                         
   0   7   8         36.54         39.36         2.00 o                         
   1   7   8          2.09         -0.14         0.66 o                         
   2   7   8         59.38         49.41         2.51 o                         
   3   7   8        140.35        136.57         5.04 o                         
   4   7   8          0.74          0.25         2.09 o                         
   5   7   8          8.35          9.41         1.85 o                         
  -4   8   8          0.26         -0.11         2.35 o                         
  -3   8   8         28.75         27.76         2.68 o                         
  -2   8   8        118.35        128.80         8.09 o                         
  -1   8   8        111.94         94.73         3.82 o                         
   0   8   8         17.32         20.09         1.43 o                         
   1   8   8         24.60         19.61         1.38 o                         
   2   8   8         17.76         16.40         1.39 o                         
   3   8   8          0.01         -0.37         1.15 o                         
   4   8   8          0.06          0.42         2.03 o                         
   5   8   8          6.04         10.66         2.52 o                         
  -4   9   8          2.27          2.81         2.73 o                         
  -3   9   8          0.78         -1.73         1.60 o                         
  -2   9   8         26.26         29.24         2.68 o                         
  -1   9   8         82.75         72.35         3.32 o                         
   0   9   8        100.67        109.98         4.47 o                         
   1   9   8         19.52         23.17         1.54 o                         
   2   9   8         12.51          9.41         1.20 o                         
   3   9   8         53.16         48.48         2.76 o                         
   4   9   8          1.54          2.48         2.11 o                         
   5   9   8        167.99        178.79        10.32 o                         
  -3  10   8          0.05         -0.90         1.98 o                         
  -2  10   8          9.00          3.08         2.66 o                         
  -1  10   8          0.03         -0.77         1.89 o                         
   0  10   8        186.01        185.31         6.83 o                         
   1  10   8          0.33         -1.10         0.88 o                         
   2  10   8          0.44          0.09         0.78 o                         
   3  10   8         14.04         10.31         1.93 o                         
   4  10   8          9.48          7.59         2.50 o                         
   5  10   8         31.93         40.90         4.67 o                         
  -3  11   8          8.30          6.53         2.30 o                         
  -2  11   8          1.36          0.03         1.71 o                         
  -1  11   8         27.63         26.30         2.09 o                         
   0  11   8        197.37        197.24         7.27 o                         
   1  11   8        129.64        155.00         5.98 o                         
   2  11   8         57.29         53.96         2.84 o                         
   3  11   8          1.09          3.68         2.42 o                         
   4  11   8          2.21          2.89         2.30 o                         
  -3  12   8          0.31         -2.10         1.86 o                         
  -2  12   8         15.09         15.51         2.52 o                         
  -1  12   8          3.52          2.31         1.96 o                         
   0  12   8         62.39         67.58         3.65 o                         
   1  12   8         29.49         23.06         2.24 o                         
   2  12   8         53.49         65.78         4.11 o                         
   3  12   8          2.08          6.11         2.63 o                         
   4  12   8          1.87         -2.69         2.19 o                         
  -2  13   8          0.50          1.67         2.03 o                         
  -1  13   8          0.43          0.71         1.72 o                         
   0  13   8          5.85          6.85         2.85 o                         
   1  13   8         67.71         69.31         3.86 o                         
   2  13   8         12.11          9.58         2.28 o                         
   3  13   8          3.05          5.23         2.55 o                         
   4  13   8          0.50         -0.80         2.37 o                         
  -2  14   8          0.37         -0.72         1.77 o                         
  -1  14   8          5.01          8.00         2.54 o                         
   0  14   8         29.68         32.68         2.75 o                         
   1  14   8         12.60         15.97         2.17 o                         
   2  14   8         14.38         17.93         3.08 o                         
   3  14   8          0.03         -1.38         3.37 o                         
  -1  15   8          0.48          1.22         2.36 o                         
   0  15   8          6.22          7.28         2.19 o                         
   1  15   8         18.23         18.33         2.71 o                         
   2  15   8         17.15         19.27         2.99 o                         
   0  16   8         36.88         48.66         3.98 o                         
   1  16   8         14.49         18.14         2.35 o                         
  -1 -10   9          3.33          1.95         2.36 o                         
   0 -10   9         49.70         60.01         4.25 o                         
   1 -10   9          0.16         -1.19         2.24 o                         
  -2  -9   9          3.03          4.27         3.17 o                         
  -1  -9   9          3.23         -0.18         1.87 o                         
   0  -9   9          3.51          1.11         1.66 o                         
   1  -9   9         13.02         12.94         2.50 o                         
   2  -9   9          2.03          4.85         2.09 o                         
  -3  -8   9          1.11         -2.81         1.87 o                         
  -2  -8   9          2.80          5.91         2.99 o                         
  -1  -8   9         11.71          9.65         2.28 o                         
   0  -8   9         11.54         10.03         1.80 o                         
   1  -8   9         27.11         30.18         2.63 o                         
   2  -8   9          2.71         10.12         2.60 o                         
  -3  -7   9          5.43          4.21         1.97 o                         
  -2  -7   9         95.15        102.73         5.75 o                         
  -1  -7   9          6.29          7.45         3.80 o                         
   0  -7   9          2.80         -1.12         1.48 o                         
   1  -7   9          8.20          7.32         1.78 o                         
   2  -7   9         22.31         16.27         2.34 o                         
   3  -7   9         14.96         14.01         2.14 o                         
  -3  -6   9          0.00         -0.09         2.02 o                         
  -2  -6   9          9.65         14.21         2.92 o                         
  -1  -6   9        341.92        393.34        14.88 o                         
   0  -6   9         12.85         12.04         1.67 o                         
   1  -6   9         12.32         12.61         3.13 o                         
   2  -6   9         54.40         56.99         3.73 o                         
   3  -6   9         29.49         29.02         2.95 o                         
  -4  -5   9          0.16          1.26         1.73 o                         
  -3  -5   9         18.05         10.71         2.27 o                         
  -2  -5   9         21.43         17.88         1.92 o                         
  -1  -5   9         22.84         23.44         1.60 o                         
   0  -5   9        604.43        626.60        20.41 o                         
   1  -5   9          4.06          3.35         1.33 o                         
   2  -5   9         10.21          8.20         1.38 o                         
   3  -5   9         14.43         16.40         2.57 o                         
   4  -5   9          5.87          5.06         2.45 o                         
  -4  -4   9          8.03          6.46         1.86 o                         
  -3  -4   9         20.74         18.80         2.14 o                         
  -2  -4   9         30.27         39.59         1.93 o                         
  -1  -4   9          2.16          2.22         0.80 o                         
   0  -4   9          1.29         -0.30         0.79 o                         
   1  -4   9         18.72         19.63         1.94 o                         
   2  -4   9         18.02         18.23         1.56 o                         
   3  -4   9          0.33          0.58         1.59 o                         
   4  -4   9          1.37          2.20         1.52 o                         
  -4  -3   9         28.24         26.25         2.40 o                         
  -3  -3   9          1.39          0.33         1.46 o                         
  -2  -3   9         84.93         72.02         2.33 o                         
  -1  -3   9        103.05         97.82         2.75 o                         
   0  -3   9         72.10         71.79         2.48 o                         
   1  -3   9         19.46         17.27         1.39 o                         
   2  -3   9          3.25          0.36         1.55 o                         
   3  -3   9         22.95         26.26         2.28 o                         
   4  -3   9         13.67         16.56         2.22 o                         
  -4  -2   9         24.59         22.74         2.37 o                         
  -3  -2   9         25.60         25.67         2.39 o                         
  -2  -2   9         11.36         12.38         1.32 o                         
  -1  -2   9         31.57         31.43         1.63 o                         
   0  -2   9         78.39         83.60         3.20 o                         
   1  -2   9          8.41          6.93         1.01 o                         
   2  -2   9         20.63         17.24         1.15 o                         
   3  -2   9        343.86        342.35        11.46 o                         
   4  -2   9         12.56         14.71         1.99 o                         
  -4  -1   9          0.62         -0.06         1.50 o                         
  -3  -1   9         26.99         24.52         1.99 o                         
  -2  -1   9        134.01        140.43         6.03 o                         
  -1  -1   9         21.37         23.96         1.41 o                         
   0  -1   9         53.56         61.18         2.54 o                         
   1  -1   9         76.29         80.47         2.54 o                         
   2  -1   9        391.89        351.17         8.37 o                         
   3  -1   9         36.94         40.16         1.89 o                         
   4  -1   9          4.07          3.01         1.59 o                         
   5  -1   9          7.17         10.94         2.53 o                         
  -4   0   9          5.21          0.62         1.53 o                         
  -3   0   9          9.94          9.32         1.03 o                         
  -2   0   9        101.02         98.99         3.56 o                         
  -1   0   9         31.37         31.91         1.75 o                         
   0   0   9          0.02         -0.55         0.57 o                         
   1   0   9         71.16         58.26         2.04 o                         
   2   0   9         32.48         33.12         1.58 o                         
   3   0   9          0.00          0.60         0.77 o                         
   4   0   9          1.31          1.49         1.36 o                         
   5   0   9         20.24         16.84         2.74 o                         
  -4   1   9          0.14         -0.69         1.52 o                         
  -3   1   9         34.28         35.79         1.88 o                         
  -2   1   9        370.85        381.77        11.86 o                         
  -1   1   9         12.58         17.92         1.37 o                         
   0   1   9         36.31         45.21         1.87 o                         
   1   1   9          1.16         -0.92         0.61 o                         
   2   1   9          1.58          0.25         0.65 o                         
   3   1   9          0.06         -1.02         0.75 o                         
   4   1   9         38.25         32.52         2.26 o                         
   5   1   9          0.15          0.47         2.85 o                         
  -4   2   9          0.72          1.71         1.88 o                         
  -3   2   9         40.11         42.61         2.14 o                         
  -2   2   9         16.88         23.46         1.54 o                         
  -1   2   9         31.30         30.81         1.88 o                         
   0   2   9         83.66         84.74         2.83 o                         
   1   2   9        179.76        148.47         4.79 o                         
   2   2   9         18.98         22.18         1.12 o                         
   3   2   9          4.21          0.41         0.75 o                         
   4   2   9          0.94          1.71         1.03 o                         
   5   2   9          1.38          1.81         1.64 o                         
  -4   3   9          1.84         -0.74         1.80 o                         
  -3   3   9         23.70         18.88         1.62 o                         
  -2   3   9         35.13         31.54         1.98 o                         
  -1   3   9         56.20         65.86         2.51 o                         
   0   3   9         76.52         80.62         3.01 o                         
   1   3   9         89.38         72.80         2.93 o                         
   2   3   9          0.26         -0.08         0.87 o                         
   3   3   9        124.31        111.00         3.39 o                         
   4   3   9          7.33          3.14         1.23 o                         
   5   3   9          2.79          0.44         1.78 o                         
  -4   4   9          1.38          2.17         2.06 o                         
  -3   4   9         31.82         30.36         2.09 o                         
  -2   4   9         24.29         22.91         1.68 o                         
  -1   4   9          1.05          1.09         0.58 o                         
   0   4   9         91.23         90.52         3.71 o                         
   1   4   9         29.75         35.49         1.92 o                         
   2   4   9         58.30         61.40         3.27 o                         
   3   4   9         92.23         95.39         5.06 o                         
   4   4   9         41.07         41.43         2.42 o                         
   5   4   9          5.96          4.98         2.43 o                         
  -4   5   9          0.27         -2.47         1.65 o                         
  -3   5   9          4.96          3.94         1.50 o                         
  -2   5   9        140.14        146.68         6.73 o                         
  -1   5   9          0.17          0.81         0.62 o                         
   0   5   9        139.81        157.57         5.25 o                         
   1   5   9        235.20        247.16         7.99 o                         
   2   5   9         15.68         11.91         1.39 o                         
   3   5   9        252.80        269.07         8.86 o                         
   4   5   9         15.07         12.57         1.61 o                         
   5   5   9          7.36          8.42         2.08 o                         
  -4   6   9          1.70          0.04         1.77 o                         
  -3   6   9         43.31         44.16         4.86 o                         
  -2   6   9         31.57         29.35         1.84 o                         
  -1   6   9         63.65         68.71         2.96 o                         
   0   6   9          0.42          0.70         0.84 o                         
   1   6   9          0.00         -0.41         0.92 o                         
   2   6   9        116.87        117.24         4.40 o                         
   3   6   9         46.67         54.64         3.06 o                         
   4   6   9          4.26          5.70         1.63 o                         
   5   6   9          0.28          1.41         1.97 o                         
  -4   7   9          1.47         -4.21         2.80 o                         
  -3   7   9          0.75         -2.31         1.56 o                         
  -2   7   9         11.95         15.71         1.97 o                         
  -1   7   9        110.51        120.08         4.70 o                         
   0   7   9        289.06        288.65         9.29 o                         
   1   7   9          3.14          8.81         1.04 o                         
   2   7   9         20.49         24.59         2.18 o                         
   3   7   9          0.94          1.05         1.14 o                         
   4   7   9         14.38         18.56         2.85 o                         
   5   7   9         27.65         31.93         3.90 o                         
  -4   8   9          8.99         13.64         3.02 o                         
  -3   8   9          2.95          3.04         1.71 o                         
  -2   8   9         60.14         56.21         3.56 o                         
  -1   8   9        318.05        328.77        15.05 o                         
   0   8   9          0.27          0.38         0.98 o                         
   1   8   9          2.17          3.96         0.94 o                         
   2   8   9          1.18         -0.05         1.40 o                         
   3   8   9         13.82         15.44         1.82 o                         
   4   8   9         11.30         13.60         2.75 o                         
   5   8   9         11.46         11.73         3.36 o                         
  -3   9   9         11.54         14.84         2.40 o                         
  -2   9   9          4.94          5.52         2.01 o                         
  -1   9   9        492.26        538.07        22.55 o                         
   0   9   9         52.75         55.16         2.93 o                         
   1   9   9         12.52         11.81         1.23 o                         
   2   9   9          2.37          0.81         1.17 o                         
   3   9   9          2.57          1.53         1.27 o                         
   4   9   9          1.94         -2.23         2.24 o                         
   5   9   9         30.08         35.68         2.88 o                         
  -3  10   9          1.36          0.58         1.58 o                         
  -2  10   9         30.15         21.70         2.56 o                         
  -1  10   9         95.06         82.61         4.66 o                         
   0  10   9        138.36        151.88         5.91 o                         
   1  10   9         85.09         90.28         3.57 o                         
   2  10   9          3.77          0.94         0.88 o                         
   3  10   9         18.05         17.70         2.73 o                         
   4  10   9          7.70          2.88         2.45 o                         
  -3  11   9          0.03          0.00         2.42 o                         
  -2  11   9          0.05         -2.48         1.73 o                         
  -1  11   9          1.23         -1.58         1.05 o                         
   0  11   9         32.27         38.00         2.69 o                         
   1  11   9          2.70          2.53         1.12 o                         
   2  11   9         99.71        114.49         5.48 o                         
   3  11   9         14.86         15.28         2.25 o                         
   4  11   9         14.67          9.50         3.30 o                         
  -2  12   9          5.48          4.84         2.03 o                         
  -1  12   9          3.64          0.50         1.78 o                         
   0  12   9         24.94         23.85         2.39 o                         
   1  12   9          0.30         -1.96         1.31 o                         
   2  12   9         13.84         12.99         2.24 o                         
   3  12   9          5.23         10.57         3.78 o                         
   4  12   9          0.71          5.92         2.66 o                         
  -2  13   9          3.28          4.47         2.52 o                         
  -1  13   9          0.21         -1.86         2.68 o                         
   0  13   9          0.18         -1.17         1.44 o                         
   1  13   9         33.82         30.48         2.72 o                         
   2  13   9         23.99         19.59         2.84 o                         
   3  13   9          1.15         -2.45         2.59 o                         
   4  13   9          0.45         -1.77         2.29 o                         
  -1  14   9          1.24         -1.77         2.23 o                         
   0  14   9          0.11          2.41         1.79 o                         
   1  14   9          0.16         -1.31         1.48 o                         
   2  14   9          0.00         -2.65         1.77 o                         
   3  14   9          8.54          8.30         3.05 o                         
  -1  15   9          6.94          6.13         2.73 o                         
   0  15   9          0.42         -0.02         1.94 o                         
   1  15   9          0.75          0.28         1.72 o                         
   2  15   9          0.93          0.41         2.10 o                         
   1  16   9         19.80         23.74         2.72 o                         
  -1  -9  10          6.46          5.63         2.22 o                         
   0  -9  10          1.23         -0.07         1.76 o                         
   1  -9  10         26.49         32.43         3.30 o                         
  -2  -8  10          7.47          9.96         4.73 o                         
  -1  -8  10          3.88          3.56         2.55 o                         
   0  -8  10          0.02         -0.97         1.61 o                         
   1  -8  10         33.88         34.72         3.11 o                         
   2  -8  10          3.01          3.87         1.79 o                         
  -3  -7  10          0.81          2.23         2.75 o                         
  -2  -7  10         12.95         11.38         3.17 o                         
  -1  -7  10         39.36         40.06         3.64 o                         
   0  -7  10          6.89          5.69         2.01 o                         
   1  -7  10         23.62         28.08         2.39 o                         
   2  -7  10          2.60          2.32         2.10 o                         
   3  -7  10          7.58         11.87         3.81 o                         
  -3  -6  10          0.00          3.72         2.45 o                         
  -2  -6  10         13.68         13.52         2.26 o                         
  -1  -6  10          6.12         10.30         2.21 o                         
   0  -6  10         20.46         16.46         2.10 o                         
   1  -6  10          6.71          1.18         1.41 o                         
   2  -6  10          3.95          1.85         1.66 o                         
   3  -6  10          5.58          8.15         2.07 o                         
  -3  -5  10          0.87         -1.07         1.99 o                         
  -2  -5  10         13.83         16.17         2.06 o                         
  -1  -5  10        247.60        269.85         9.86 o                         
   0  -5  10          0.37         -0.20         0.97 o                         
   1  -5  10         19.82         17.05         2.20 o                         
   2  -5  10          1.09         -1.37         2.09 o                         
   3  -5  10         38.06         40.13         3.00 o                         
  -4  -4  10          3.10          2.32         2.25 o                         
  -3  -4  10          9.56          4.70         1.84 o                         
  -2  -4  10         60.19         76.22         4.64 o                         
  -1  -4  10          0.33         -1.31         0.87 o                         
   0  -4  10        148.37        147.23         5.58 o                         
   1  -4  10         92.61         99.80         4.51 o                         
   2  -4  10          5.38          1.10         1.42 o                         
   3  -4  10         72.10         64.44         3.86 o                         
   4  -4  10          2.37          2.67         2.35 o                         
  -4  -3  10         12.89         15.13         2.06 o                         
  -3  -3  10          4.16          1.90         1.60 o                         
  -2  -3  10         42.77         56.09         3.03 o                         
  -1  -3  10          0.50          0.79         0.63 o                         
   0  -3  10         65.11         63.78         2.53 o                         
   1  -3  10         75.55         73.88         3.45 o                         
   2  -3  10          2.45          1.09         0.93 o                         
   3  -3  10         50.46         52.38         3.50 o                         
   4  -3  10          0.98          2.89         1.84 o                         
  -4  -2  10          7.56          7.12         1.88 o                         
  -3  -2  10         30.65         24.21         2.43 o                         
  -2  -2  10          5.49          4.80         1.20 o                         
  -1  -2  10        151.81        148.21         5.11 o                         
   0  -2  10         41.16         42.14         2.63 o                         
   1  -2  10         56.46         56.69         2.33 o                         
   2  -2  10          3.44          1.03         0.79 o                         
   3  -2  10        248.56        244.26         8.73 o                         
   4  -2  10          3.41          7.33         1.99 o                         
  -4  -1  10          0.34         -1.48         2.12 o                         
  -3  -1  10         25.04         19.93         3.33 o                         
  -2  -1  10         68.08         71.30         2.96 o                         
  -1  -1  10         35.26         45.65         2.51 o                         
   0  -1  10         25.29         29.51         1.94 o                         
   1  -1  10         95.58         92.62         3.13 o                         
   2  -1  10          0.18         -0.97         0.72 o                         
   3  -1  10          7.22          4.16         1.31 o                         
   4  -1  10          0.55          2.40         2.03 o                         
  -4   0  10          0.18         -1.33         1.80 o                         
  -3   0  10          1.73         -0.85         2.23 o                         
  -2   0  10         46.79         54.94         2.59 o                         
  -1   0  10        104.73        108.22         3.73 o                         
   0   0  10         30.78         30.63         2.03 o                         
   1   0  10        371.54        355.43         9.36 o                         
   2   0  10        139.03        135.26         3.97 o                         
   3   0  10         40.17         40.56         2.42 o                         
   4   0  10          5.99          5.28         1.52 o                         
   5   0  10          4.71          7.43         2.27 o                         
  -4   1  10          0.53         -0.20         1.88 o                         
  -3   1  10          1.19         -1.53         1.45 o                         
  -2   1  10        184.50        208.71         6.50 o                         
  -1   1  10         45.28         55.80         2.49 o                         
   0   1  10          0.56         -1.33         0.88 o                         
   1   1  10         10.48          9.24         1.27 o                         
   2   1  10         24.74         26.01         1.44 o                         
   3   1  10        139.14        129.58         3.90 o                         
   4   1  10         59.13         59.30         3.98 o                         
   5   1  10          0.01          1.39         2.44 o                         
  -4   2  10         16.09         21.26         2.78 o                         
  -3   2  10         25.30         23.38         2.71 o                         
  -2   2  10         13.82         10.04         1.34 o                         
  -1   2  10        119.53        127.21         4.63 o                         
   0   2  10        142.52        147.01         5.12 o                         
   1   2  10         40.45         32.21         1.93 o                         
   2   2  10         88.08         84.50         2.96 o                         
   3   2  10         22.16         18.95         1.47 o                         
   4   2  10          1.40          0.84         1.32 o                         
   5   2  10          3.40          3.90         1.91 o                         
  -4   3  10          1.59          2.41         2.09 o                         
  -3   3  10         15.83         14.09         1.90 o                         
  -2   3  10          3.76         -1.47         0.98 o                         
  -1   3  10          8.63         16.22         1.47 o                         
   0   3  10        383.78        381.93        12.37 o                         
   1   3  10          0.44          0.33         0.81 o                         
   2   3  10         74.60         67.73         3.23 o                         
   3   3  10         29.73         27.26         1.87 o                         
   4   3  10         17.95         21.42         1.80 o                         
   5   3  10          0.54          2.08         1.87 o                         
  -4   4  10          1.31         -3.84         3.28 o                         
  -3   4  10         50.51         65.07         3.62 o                         
  -2   4  10          0.62         -1.33         0.89 o                         
  -1   4  10         41.41         37.81         1.89 o                         
   0   4  10          6.16          6.78         1.45 o                         
   1   4  10         42.16         37.11         2.21 o                         
   2   4  10        104.26        112.00         5.00 o                         
   3   4  10         18.29         14.30         1.86 o                         
   4   4  10         16.08         14.16         1.60 o                         
   5   4  10         10.69          7.90         2.07 o                         
  -4   5  10          0.22          0.82         2.23 o                         
  -3   5  10         25.08         21.50         2.09 o                         
  -2   5  10         22.46         27.26         1.71 o                         
  -1   5  10          3.85          2.77         0.78 o                         
   0   5  10         26.23         29.22         1.90 o                         
   1   5  10          1.49          2.98         0.96 o                         
   2   5  10        108.38        112.67         5.01 o                         
   3   5  10         10.30         17.00         2.22 o                         
   4   5  10         73.96         67.16         3.21 o                         
   5   5  10          0.20         -2.21         1.49 o                         
  -4   6  10          0.44         -1.11         1.87 o                         
  -3   6  10         14.99         12.41         1.90 o                         
  -2   6  10        430.26        439.47        15.82 o                         
  -1   6  10         53.38         48.71         2.30 o                         
   0   6  10         12.34         15.06         1.29 o                         
   1   6  10         91.69         95.97         3.97 o                         
   2   6  10         13.83         14.48         1.86 o                         
   3   6  10          0.09          1.08         1.29 o                         
   4   6  10          0.04          1.06         3.93 o                         
   5   6  10          2.17          0.81         2.31 o                         
  -4   7  10          0.16         -3.49         2.33 o                         
  -3   7  10          0.15         -0.88         1.82 o                         
  -2   7  10          3.27          0.24         1.54 o                         
  -1   7  10        341.70        342.44        12.87 o                         
   0   7  10         25.32         23.45         1.59 o                         
   1   7  10          5.95          9.90         1.43 o                         
   2   7  10         15.00         15.53         2.00 o                         
   3   7  10          5.89          3.80         1.90 o                         
   4   7  10        112.25        124.18         7.02 o                         
   5   7  10          9.88          9.96         2.04 o                         
  -3   8  10          2.17          1.05         2.10 o                         
  -2   8  10         13.80          5.59         2.34 o                         
  -1   8  10         12.92         13.45         2.00 o                         
   0   8  10          0.11          0.77         1.30 o                         
   1   8  10         54.67         54.17         2.50 o                         
   2   8  10          0.47         -1.81         1.21 o                         
   3   8  10         30.30         28.74         3.03 o                         
   4   8  10         15.20         16.86         2.98 o                         
   5   8  10          0.90          2.53         2.42 o                         
  -3   9  10          0.20         -2.50         2.18 o                         
  -2   9  10         12.14         11.68         2.34 o                         
  -1   9  10          2.09          3.10         1.33 o                         
   0   9  10         84.69         81.39         3.89 o                         
   1   9  10        110.76        120.66         5.53 o                         
   2   9  10          3.17          1.54         1.65 o                         
   3   9  10         10.79         10.25         2.31 o                         
   4   9  10         10.14         11.12         3.68 o                         
  -3  10  10         12.08         14.14         3.15 o                         
  -2  10  10          1.97          3.26         4.86 o                         
  -1  10  10         52.81         64.63         3.33 o                         
   0  10  10          1.97          1.53         1.72 o                         
   1  10  10         95.91         88.50         3.56 o                         
   2  10  10          0.01          0.88         1.63 o                         
   3  10  10         16.82         16.63         2.38 o                         
   4  10  10          3.25          2.16         4.85 o                         
  -3  11  10          0.00         -1.27         3.25 o                         
  -2  11  10         14.90         10.86         2.63 o                         
  -1  11  10          0.07          0.11         1.64 o                         
   0  11  10        163.39        147.34         5.82 o                         
   1  11  10         14.49         12.33         1.52 o                         
   2  11  10          1.50          3.32         2.42 o                         
   3  11  10          0.87         -0.66         1.46 o                         
   4  11  10          3.37          2.81         2.48 o                         
  -2  12  10          0.03         -2.22         2.24 o                         
  -1  12  10          2.77          4.30         1.77 o                         
   0  12  10         98.51        105.07         4.80 o                         
   1  12  10          2.87          4.57         1.85 o                         
   2  12  10         11.54         13.83         2.72 o                         
   3  12  10          7.70          9.82         2.36 o                         
   4  12  10          2.83          4.04         2.69 o                         
  -2  13  10          0.31         -3.70         5.48 o                         
  -1  13  10          0.01         -0.34         2.07 o                         
   0  13  10         13.07          6.11         2.01 o                         
   1  13  10         23.48         27.23         2.66 o                         
   2  13  10         13.90         16.72         2.61 o                         
   3  13  10         52.58         61.49         5.39 o                         
  -1  14  10          0.85          0.62         2.03 o                         
   0  14  10          3.38          2.58         2.24 o                         
   1  14  10          0.12         -0.82         1.57 o                         
   2  14  10         16.90         17.61         2.75 o                         
   3  14  10          4.15          3.74         2.91 o                         
   0  15  10          4.79          3.60         2.27 o                         
   1  15  10          6.94          6.29         1.91 o                         
   2  15  10          0.22         -3.16         2.11 o                         
  -1  -8  11          0.22          0.14         1.96 o                         
   0  -8  11          3.35          4.48         1.83 o                         
   1  -8  11          9.07         11.14         2.32 o                         
  -2  -7  11          4.80          3.25         4.07 o                         
  -1  -7  11          0.45         -0.91         1.86 o                         
   0  -7  11          2.98         -1.82         1.63 o                         
   1  -7  11         12.24         12.82         2.20 o                         
   2  -7  11          3.79          3.32         1.80 o                         
  -2  -6  11          0.34          1.33         1.99 o                         
  -1  -6  11         22.45         26.47         3.27 o                         
   0  -6  11          0.66         -3.43         2.29 o                         
   1  -6  11          8.35          9.54         2.18 o                         
   2  -6  11         12.70          9.37         1.97 o                         
   3  -6  11          0.37          1.10         1.84 o                         
  -3  -5  11         21.61         22.73         2.91 o                         
  -2  -5  11          4.78          2.69         2.07 o                         
  -1  -5  11          9.84         12.17         2.60 o                         
   0  -5  11         59.91         61.65         3.82 o                         
   1  -5  11          3.09          0.46         2.10 o                         
   2  -5  11          1.97          3.94         1.65 o                         
   3  -5  11          2.06          2.14         1.96 o                         
  -3  -4  11          0.34         -1.33         1.82 o                         
  -2  -4  11          1.68          0.48         1.59 o                         
  -1  -4  11         12.72         10.16         1.74 o                         
   0  -4  11          0.11          0.09         1.38 o                         
   1  -4  11        134.72        135.58         5.56 o                         
   2  -4  11         21.64         23.43         2.23 o                         
   3  -4  11         11.60         10.33         1.95 o                         
  -3  -3  11         41.48         36.91         3.00 o                         
  -2  -3  11         85.84        105.16         4.88 o                         
  -1  -3  11         14.72         14.13         1.84 o                         
   0  -3  11        102.66        102.60         3.95 o                         
   1  -3  11          2.92          3.74         1.34 o                         
   2  -3  11         13.61         13.40         1.74 o                         
   3  -3  11          7.56          6.12         1.50 o                         
   4  -3  11          1.29          3.96         1.89 o                         
  -4  -2  11          0.07          0.16         1.76 o                         
  -3  -2  11          1.65          0.96         1.64 o                         
  -2  -2  11          7.77          8.25         1.59 o                         
  -1  -2  11          0.54          0.16         1.12 o                         
   0  -2  11        305.70        313.48        11.73 o                         
   1  -2  11        107.66        106.50         3.95 o                         
   2  -2  11          5.33          5.03         1.03 o                         
   3  -2  11          1.73          1.65         1.26 o                         
   4  -2  11         35.27         38.43         3.16 o                         
  -4  -1  11          0.06         -0.16         1.70 o                         
  -3  -1  11          0.19         -2.51         2.23 o                         
  -2  -1  11         78.63         83.26         4.40 o                         
  -1  -1  11         30.22         24.00         1.91 o                         
   0  -1  11          0.24          0.11         0.84 o                         
   1  -1  11         77.44         72.75         3.00 o                         
   2  -1  11         21.72         17.96         1.28 o                         
   3  -1  11          4.87          6.34         1.72 o                         
   4  -1  11        105.91        113.47         5.16 o                         
  -4   0  11          5.71          4.53         2.45 o                         
  -3   0  11          7.16          5.40         1.89 o                         
  -2   0  11          6.66          4.95         1.33 o                         
  -1   0  11         15.10         13.77         1.56 o                         
   0   0  11          6.91          4.68         1.01 o                         
   1   0  11          5.44          5.28         1.01 o                         
   2   0  11          9.22          7.15         1.10 o                         
   3   0  11         74.84         64.66         3.08 o                         
   4   0  11         20.16         24.18         2.83 o                         
  -4   1  11          1.31         -1.44         1.53 o                         
  -3   1  11         25.84         26.70         4.30 o                         
  -2   1  11        138.96        127.00         4.48 o                         
  -1   1  11          4.60          0.40         1.13 o                         
   0   1  11         20.00         20.58         1.30 o                         
   1   1  11         61.42         69.39         2.79 o                         
   2   1  11         57.71         51.32         2.07 o                         
   3   1  11         65.03         59.87         3.06 o                         
   4   1  11          7.21          9.20         2.04 o                         
  -4   2  11          8.66         10.99         2.47 o                         
  -3   2  11          3.00          1.65         1.88 o                         
  -2   2  11          1.06         -1.66         1.11 o                         
  -1   2  11         67.87         60.46         3.06 o                         
   0   2  11         29.54         32.13         1.86 o                         
   1   2  11          0.53          0.07         0.88 o                         
   2   2  11        269.60        267.53         8.13 o                         
   3   2  11         10.33          3.70         1.78 o                         
   4   2  11          0.06         -1.10         1.41 o                         
  -4   3  11         20.48         19.18         2.92 o                         
  -3   3  11          0.49         -0.20         2.61 o                         
  -2   3  11         10.60          7.67         1.72 o                         
  -1   3  11         18.21         23.31         2.59 o                         
   0   3  11         95.49        107.71         4.08 o                         
   1   3  11         26.78         23.25         2.64 o                         
   2   3  11         64.99         63.49         3.06 o                         
   3   3  11         91.05         88.47         4.22 o                         
   4   3  11          0.67         -1.55         1.76 o                         
   5   3  11          1.34          0.92         1.96 o                         
  -4   4  11          0.26         -0.25         2.25 o                         
  -3   4  11         10.82         12.74         2.52 o                         
  -2   4  11         66.93         66.43         3.82 o                         
  -1   4  11         46.10         52.20         3.11 o                         
   0   4  11        113.12        114.52         4.06 o                         
   1   4  11         37.65         35.20         2.64 o                         
   2   4  11          7.62          7.28         0.93 o                         
   3   4  11          1.27          1.38         1.58 o                         
   4   4  11         18.33         16.79         1.78 o                         
   5   4  11          1.04         -2.82         2.03 o                         
  -4   5  11          0.91          3.04         2.09 o                         
  -3   5  11          0.00          0.66         2.37 o                         
  -2   5  11        141.87        160.25         8.51 o                         
  -1   5  11          6.35          2.73         0.87 o                         
   0   5  11          4.20          3.33         1.00 o                         
   1   5  11          0.47          0.57         0.81 o                         
   2   5  11          0.39         -1.64         1.31 o                         
   3   5  11          4.62          3.73         1.80 o                         
   4   5  11          0.05         -0.95         1.97 o                         
   5   5  11         11.60         15.28         2.27 o                         
  -4   6  11          3.19          2.56         2.34 o                         
  -3   6  11          0.47         -3.72         2.48 o                         
  -2   6  11          5.74          8.29         2.00 o                         
  -1   6  11          6.36          6.39         1.06 o                         
   0   6  11          2.92          3.22         1.05 o                         
   1   6  11         77.85         85.87         4.05 o                         
   2   6  11          3.89          0.00         2.45 o                         
   3   6  11        134.24        140.46         6.38 o                         
   4   6  11         15.50         11.53         2.39 o                         
   5   6  11          0.07          1.98         2.53 o                         
  -3   7  11          1.63          3.50         2.58 o                         
  -2   7  11         30.76         36.11         3.30 o                         
  -1   7  11         10.62         12.94         1.28 o                         
   0   7  11          0.80         -1.68         1.12 o                         
   1   7  11          0.12         -0.31         1.07 o                         
   2   7  11          1.58          0.85         1.34 o                         
   3   7  11         19.42         18.16         2.39 o                         
   4   7  11          5.92          5.96         2.00 o                         
  -3   8  11          0.54          0.48         3.36 o                         
  -2   8  11         91.56         99.38         7.39 o                         
  -1   8  11        204.35        211.75         9.45 o                         
   0   8  11         24.96         25.84         2.17 o                         
   1   8  11         32.39         34.57         1.99 o                         
   2   8  11         18.08         10.89         2.20 o                         
   3   8  11         12.48         14.00         3.01 o                         
   4   8  11          7.54          7.33         3.03 o                         
  -3   9  11         10.25         11.21         5.93 o                         
  -2   9  11          0.40          0.40         2.24 o                         
  -1   9  11         52.87         42.92         3.29 o                         
   0   9  11        130.12        142.72         6.45 o                         
   1   9  11        111.30        124.72         4.50 o                         
   2   9  11          1.24         -2.18         1.48 o                         
   3   9  11         12.65         12.17         2.43 o                         
   4   9  11          0.07          1.05         2.45 o                         
  -3  10  11          5.39          6.02         3.62 o                         
  -2  10  11         27.42         26.13         3.29 o                         
  -1  10  11          0.01         -0.11         1.27 o                         
   0  10  11        228.61        230.45        11.45 o                         
   1  10  11         84.30         88.69         4.34 o                         
   2  10  11          0.08         -0.36         1.88 o                         
   3  10  11          0.39         -0.09         2.29 o                         
   4  10  11          3.83          5.40         2.76 o                         
  -2  11  11          0.91          0.80         2.31 o                         
  -1  11  11         12.62         14.13         2.66 o                         
   0  11  11          0.35          3.14         1.54 o                         
   1  11  11         36.11         34.29         3.12 o                         
   2  11  11          2.01          1.45         1.91 o                         
   3  11  11          2.19          0.83         2.01 o                         
   4  11  11          2.44          4.30         2.85 o                         
  -2  12  11          0.08         -3.10         2.07 o                         
  -1  12  11          1.44          1.98         1.82 o                         
   0  12  11         35.95         34.16         2.63 o                         
   1  12  11          3.86          3.30         1.97 o                         
   2  12  11         12.71         12.28         2.72 o                         
   3  12  11         39.25         45.08         3.74 o                         
  -1  13  11          0.05         -1.69         1.89 o                         
   0  13  11          6.11          4.94         1.71 o                         
   1  13  11         10.23          9.69         2.07 o                         
   2  13  11          4.87          1.10         2.59 o                         
   3  13  11          8.68         11.71         3.82 o                         
  -1  14  11          1.31         -2.04         2.37 o                         
   0  14  11         14.18         15.84         2.86 o                         
   1  14  11          2.84          7.30         3.02 o                         
   2  14  11          0.77          3.32         2.87 o                         
   0  15  11          8.28          5.04         2.49 o                         
   1  15  11          0.02          1.31         1.75 o                         
   2  15  11          0.80          3.42         2.38 o                         
  -1  -7  12          1.02          1.42         2.35 o                         
   0  -7  12          2.74          1.38         3.16 o                         
   1  -7  12          0.06         -0.73         1.85 o                         
  -2  -6  12          1.41          4.74         2.35 o                         
  -1  -6  12          0.17         -1.43         2.14 o                         
   0  -6  12          4.34          0.50         1.68 o                         
   1  -6  12          4.43          4.66         2.02 o                         
   2  -6  12          9.74         12.74         2.14 o                         
  -2  -5  12         15.87         15.93         2.69 o                         
  -1  -5  12          1.62          3.61         2.31 o                         
   0  -5  12          0.85         -2.09         1.39 o                         
   1  -5  12          7.10          4.95         1.92 o                         
   2  -5  12          6.41          3.57         1.70 o                         
  -3  -4  12          0.03         -0.49         2.38 o                         
  -2  -4  12         17.49         18.37         2.71 o                         
  -1  -4  12         20.39         22.02         2.89 o                         
   0  -4  12        153.04        168.98         7.87 o                         
   1  -4  12          1.30         -1.24         1.62 o                         
   2  -4  12         19.61         19.69         2.64 o                         
   3  -4  12          0.42         -1.74         1.88 o                         
  -3  -3  12          0.20          1.81         1.98 o                         
  -2  -3  12          2.85          1.41         1.65 o                         
  -1  -3  12          3.41          6.18         2.24 o                         
   0  -3  12         10.98         11.11         1.68 o                         
   1  -3  12         50.52         53.59         3.23 o                         
   2  -3  12         21.24         25.62         2.09 o                         
   3  -3  12         17.97         17.67         1.97 o                         
  -3  -2  12         24.49         26.08         3.45 o                         
  -2  -2  12          0.73          6.06         1.60 o                         
  -1  -2  12         29.76         34.36         2.69 o                         
   0  -2  12          0.68          1.07         1.41 o                         
   1  -2  12          2.75          2.43         1.71 o                         
   2  -2  12         47.93         45.90         2.91 o                         
   3  -2  12          4.23          3.57         1.36 o                         
   4  -2  12          4.27          3.62         2.28 o                         
  -3  -1  12          0.08         -2.40         1.60 o                         
  -2  -1  12        159.95        158.08         5.99 o                         
  -1  -1  12          0.79         -1.60         1.21 o                         
   0  -1  12         29.85         29.03         2.08 o                         
   1  -1  12        113.20        115.81         4.16 o                         
   2  -1  12          3.30          2.71         1.20 o                         
   3  -1  12          0.75         -0.74         1.04 o                         
   4  -1  12         67.91         69.30         4.13 o                         
  -3   0  12          0.89         -0.82         1.69 o                         
  -2   0  12         17.09         18.69         1.99 o                         
  -1   0  12         87.46         99.57         4.24 o                         
   0   0  12          0.27         -0.89         1.18 o                         
   1   0  12        374.30        393.88        17.07 o                         
   2   0  12          1.06          1.20         1.15 o                         
   3   0  12          2.55          2.16         1.31 o                         
   4   0  12          4.60          2.10         1.48 o                         
  -3   1  12         24.71         19.67         3.33 o                         
  -2   1  12          7.17          8.69         1.74 o                         
  -1   1  12         31.42         29.45         2.14 o                         
   0   1  12          2.21         -1.44         1.37 o                         
   1   1  12         99.59        102.88         4.40 o                         
   2   1  12        189.58        198.50         6.42 o                         
   3   1  12         19.79         19.53         1.93 o                         
   4   1  12          5.12          3.18         1.50 o                         
  -3   2  12         37.21         33.62         3.04 o                         
  -2   2  12          4.96          0.51         1.48 o                         
  -1   2  12         91.21         99.99         5.63 o                         
   0   2  12          1.66         -0.99         1.12 o                         
   1   2  12          0.10         -1.65         1.10 o                         
   2   2  12         56.52         63.20         2.84 o                         
   3   2  12         26.21         29.72         2.63 o                         
   4   2  12          1.68          1.55         1.60 o                         
  -3   3  12          1.46          3.64         2.28 o                         
  -2   3  12         10.45          4.64         1.79 o                         
  -1   3  12         14.06         12.45         1.87 o                         
   0   3  12          4.76          4.49         0.92 o                         
   1   3  12          3.65          1.47         1.11 o                         
   2   3  12          0.89          1.51         1.06 o                         
   3   3  12         15.06         13.59         2.13 o                         
   4   3  12          1.54         -0.43         1.50 o                         
  -3   4  12         37.01         39.82         3.73 o                         
  -2   4  12          0.73          0.86         1.82 o                         
  -1   4  12          0.07         -1.68         1.38 o                         
   0   4  12         21.72         19.01         1.44 o                         
   1   4  12        119.20        116.89         4.94 o                         
   2   4  12         18.15         19.16         2.01 o                         
   3   4  12         28.32         26.21         2.78 o                         
   4   4  12          0.34          0.51         1.76 o                         
  -3   5  12         33.38         28.58         3.31 o                         
  -2   5  12          4.87          2.07         2.08 o                         
  -1   5  12         52.03         51.86         4.01 o                         
   0   5  12         20.51         12.21         1.26 o                         
   1   5  12         17.24         11.48         1.60 o                         
   2   5  12          8.94          6.90         1.63 o                         
   3   5  12        128.30        128.11         8.49 o                         
   4   5  12         35.02         29.73         2.69 o                         
  -3   6  12          8.22          5.56         2.89 o                         
  -2   6  12         31.29         29.53         3.17 o                         
  -1   6  12         13.32          8.63         1.28 o                         
   0   6  12          1.18          0.94         1.33 o                         
   1   6  12         13.02         12.61         1.41 o                         
   2   6  12          4.21          0.44         2.06 o                         
   3   6  12          0.00         -0.79         1.77 o                         
   4   6  12          1.00         -0.64         1.72 o                         
  -3   7  12          0.18         -2.44         2.56 o                         
  -2   7  12          5.74         13.83         2.33 o                         
  -1   7  12        185.64        188.04         7.71 o                         
   0   7  12          3.53          5.65         1.35 o                         
   1   7  12        104.24         87.04         4.32 o                         
   2   7  12          1.25         -0.40         2.13 o                         
   3   7  12          0.87         -0.21         1.64 o                         
   4   7  12          0.58         -2.80         1.87 o                         
  -3   8  12          0.21         -3.84         2.77 o                         
  -2   8  12          5.52          3.18         1.99 o                         
  -1   8  12          1.49          4.85         1.55 o                         
   0   8  12         54.94         60.26         3.66 o                         
   1   8  12         32.48         32.27         2.48 o                         
   2   8  12          0.17          0.33         1.48 o                         
   3   8  12          2.04          0.43         1.97 o                         
   4   8  12          0.36         -3.29         4.48 o                         
  -3   9  12          2.34          1.96         2.89 o                         
  -2   9  12          0.51         -2.27         2.81 o                         
  -1   9  12          0.00          0.28         1.25 o                         
   0   9  12         16.89         21.14         2.14 o                         
   1   9  12         20.90         18.56         2.07 o                         
   2   9  12          0.00          0.70         1.84 o                         
   3   9  12          4.86          3.90         1.82 o                         
   4   9  12         10.17          8.62         2.96 o                         
  -2  10  12          0.01          0.12         2.66 o                         
  -1  10  12          1.52         -0.12         1.53 o                         
   0  10  12        111.76        123.82        12.14 o                         
   1  10  12          2.23          0.77         1.63 o                         
   2  10  12         10.05          8.76         2.15 o                         
   3  10  12          2.07         -1.69         1.92 o                         
   4  10  12          0.12         -0.16         2.59 o                         
  -2  11  12         12.37         18.29         3.62 o                         
  -1  11  12          4.15          3.85         3.32 o                         
   0  11  12         19.52         20.84         2.62 o                         
   1  11  12         13.75         16.05         2.12 o                         
   2  11  12          3.57          1.15         1.86 o                         
   3  11  12          6.74          4.90         2.36 o                         
   4  11  12          5.17          7.58         5.41 o                         
  -2  12  12          2.75          1.34         2.71 o                         
  -1  12  12         15.07         14.77         2.90 o                         
   0  12  12          3.74          5.16         1.67 o                         
   1  12  12         75.06         78.82         4.90 o                         
   2  12  12         16.15         19.95         2.85 o                         
   3  12  12          0.63          2.32         2.08 o                         
  -1  13  12          0.29         -3.67         2.44 o                         
   0  13  12         14.12         18.10         2.55 o                         
   1  13  12          2.96          2.51         2.61 o                         
   2  13  12         26.97         28.26         3.45 o                         
   3  13  12          0.58         -0.03         5.66 o                         
   0  14  12          7.79          4.10         2.25 o                         
   1  14  12          0.34          0.28         2.06 o                         
   2  14  12          2.25          1.07         2.85 o                         
  -1  -6  13          0.90          3.66         2.84 o                         
   0  -6  13          0.00         -1.86         2.22 o                         
   1  -6  13         12.40          9.35         2.57 o                         
  -1  -5  13         19.05         25.52         4.93 o                         
   0  -5  13          0.39          0.20         2.21 o                         
   1  -5  13         12.28         11.82         2.34 o                         
   2  -5  13          7.07         11.49         2.10 o                         
  -2  -4  13         17.73         20.21         2.74 o                         
  -1  -4  13         29.57         26.05         3.06 o                         
   0  -4  13          1.24          3.34         2.38 o                         
   1  -4  13          3.45         -0.19         1.89 o                         
   2  -4  13          3.91          1.12         1.75 o                         
  -2  -3  13          7.07          5.64         2.24 o                         
  -1  -3  13         69.13         79.86         5.32 o                         
   0  -3  13         23.94         29.00         3.93 o                         
   1  -3  13          1.18          1.64         1.44 o                         
   2  -3  13         13.66         11.32         1.86 o                         
   3  -3  13          0.04         -0.09         1.49 o                         
  -3  -2  13          5.44          7.53         2.57 o                         
  -2  -2  13          7.24          5.53         2.73 o                         
  -1  -2  13         38.52         39.58         3.60 o                         
   0  -2  13          0.07          0.84         1.73 o                         
   1  -2  13        138.34        131.41         5.35 o                         
   2  -2  13          2.65          0.53         1.35 o                         
   3  -2  13          3.21          1.67         1.49 o                         
  -3  -1  13          0.70         -1.42         3.40 o                         
  -2  -1  13         23.67         36.58         3.06 o                         
  -1  -1  13         12.05         13.68         1.75 o                         
   0  -1  13          0.24         -1.53         1.02 o                         
   1  -1  13        108.13        115.65         4.99 o                         
   2  -1  13          7.68          4.30         1.40 o                         
   3  -1  13          0.85         -1.85         1.23 o                         
  -3   0  13          0.43         -2.88         1.92 o                         
  -2   0  13          0.01         -0.34         1.51 o                         
  -1   0  13         69.94         71.95         3.56 o                         
   0   0  13         15.69         12.18         1.34 o                         
   1   0  13          2.95          5.38         1.19 o                         
   2   0  13         11.90         12.22         1.59 o                         
   3   0  13          0.02         -1.93         1.63 o                         
   4   0  13          5.88          6.57         2.17 o                         
  -3   1  13         11.85          9.20         2.25 o                         
  -2   1  13          8.67          8.67         1.84 o                         
  -1   1  13         20.62         28.47         2.27 o                         
   0   1  13          0.11         -1.27         0.85 o                         
   1   1  13         30.32         33.88         2.44 o                         
   2   1  13         31.23         30.20         2.03 o                         
   3   1  13         30.84         28.35         2.32 o                         
   4   1  13          5.08          2.90         1.84 o                         
  -3   2  13          3.52          5.16         2.14 o                         
  -2   2  13          4.72         -2.13         1.42 o                         
  -1   2  13        198.57        192.94         7.86 o                         
   0   2  13          4.33         -0.57         1.47 o                         
   1   2  13         60.91         61.19         3.14 o                         
   2   2  13        224.80        254.98         8.04 o                         
   3   2  13          1.17          0.01         1.48 o                         
   4   2  13          0.48         -1.71         2.70 o                         
  -3   3  13         27.35         38.62         3.76 o                         
  -2   3  13          7.21          6.35         1.65 o                         
  -1   3  13          4.51          0.79         1.87 o                         
   0   3  13         10.71          7.76         1.15 o                         
   1   3  13         37.23         39.46         2.39 o                         
   2   3  13         32.87         29.07         1.97 o                         
   3   3  13         44.18         41.98         2.98 o                         
   4   3  13          0.34         -1.70         1.50 o                         
  -3   4  13         53.91         60.66         5.01 o                         
  -2   4  13         16.64         10.27         2.12 o                         
  -1   4  13          2.73         -1.11         1.58 o                         
   0   4  13          0.96         -1.07         0.71 o                         
   1   4  13          6.84          2.17         1.88 o                         
   2   4  13         62.90         61.10         3.02 o                         
   3   4  13          0.03          1.07         1.60 o                         
   4   4  13          2.84          0.28         1.72 o                         
  -3   5  13         10.48         11.72         3.33 o                         
  -2   5  13         20.79         15.03         2.54 o                         
  -1   5  13         34.89         33.78         4.44 o                         
   0   5  13          4.26          4.67         1.07 o                         
   1   5  13          4.93          2.16         1.57 o                         
   2   5  13          7.12          4.45         2.06 o                         
   3   5  13          9.60          7.49         2.19 o                         
   4   5  13         36.18         41.00         4.32 o                         
  -3   6  13          0.51         -2.20         2.90 o                         
  -2   6  13         14.63         13.43         3.39 o                         
  -1   6  13          3.66          0.97         1.98 o                         
   0   6  13          6.89          4.90         1.16 o                         
   1   6  13          2.60          1.38         1.32 o                         
   2   6  13         20.19         16.41         2.36 o                         
   3   6  13         11.15         12.00         3.10 o                         
   4   6  13          0.15         -0.11         2.06 o                         
  -3   7  13          0.70         -2.00         2.98 o                         
  -2   7  13         24.01         24.73         3.19 o                         
  -1   7  13         15.18         10.06         1.92 o                         
   0   7  13          9.18          7.78         1.91 o                         
   1   7  13         86.06         92.61         4.12 o                         
   2   7  13          0.04         -2.61         1.74 o                         
   3   7  13          1.28         -1.33         1.79 o                         
   4   7  13         20.14         13.71         2.55 o                         
  -3   8  13          5.08          6.23         3.64 o                         
  -2   8  13          6.96          3.07         2.88 o                         
  -1   8  13          9.59          7.17         1.70 o                         
   0   8  13          9.34          9.24         1.93 o                         
   1   8  13          7.86          4.81         1.30 o                         
   2   8  13          0.11         -0.40         1.75 o                         
   3   8  13          0.41         -0.27         2.89 o                         
   4   8  13          0.02         -0.18         4.61 o                         
  -2   9  13          1.37         -1.66         2.28 o                         
  -1   9  13         28.65         29.13         3.05 o                         
   0   9  13         22.17         18.12         2.23 o                         
   1   9  13         53.76         47.81         3.20 o                         
   2   9  13          5.54          6.64         2.12 o                         
   3   9  13         24.44         22.60         2.86 o                         
   4   9  13          0.14         -3.81         2.54 o                         
  -2  10  13          1.93          1.25         2.40 o                         
  -1  10  13          0.00         -3.49         2.60 o                         
   0  10  13          6.93          9.67         2.97 o                         
   1  10  13         51.75         54.84         3.50 o                         
   2  10  13        128.15        156.57         7.13 o                         
   3  10  13          0.03         -1.29         2.16 o                         
  -2  11  13          4.52          0.92         4.49 o                         
  -1  11  13          0.39          2.59         3.17 o                         
   0  11  13          8.65         10.30         1.91 o                         
   1  11  13         35.06         35.65         2.95 o                         
   2  11  13          6.10          6.99         2.31 o                         
   3  11  13          1.27          1.80         2.08 o                         
  -1  12  13          2.57          0.88         3.23 o                         
   0  12  13         13.44         14.54         2.43 o                         
   1  12  13         16.75         19.31         2.50 o                         
   2  12  13          0.03         -2.79         1.86 o                         
   3  12  13          0.25         -1.15         2.54 o                         
  -1  13  13          0.98          2.58         2.92 o                         
   0  13  13          0.95          0.50         2.62 o                         
   1  13  13         21.37         21.06         2.80 o                         
   2  13  13          1.06          2.52         2.47 o                         
   0  14  13          0.14         -1.59         2.00 o                         
   1  14  13          1.22          2.15         1.97 o                         
   0  -5  14          0.63         -2.60         3.26 o                         
  -1  -4  14          9.85         15.41         3.14 o                         
   0  -4  14          2.40          1.79         2.14 o                         
   1  -4  14          5.27         -1.21         2.40 o                         
  -2  -3  14         10.38          8.97         3.56 o                         
  -1  -3  14          9.79          9.32         2.47 o                         
   0  -3  14          5.46          4.22         2.37 o                         
   1  -3  14          2.63         -0.11         2.29 o                         
   2  -3  14          4.85          4.21         1.74 o                         
  -2  -2  14          1.09          0.86         2.12 o                         
  -1  -2  14          0.57         -0.26         3.07 o                         
   0  -2  14         32.53         32.49         3.44 o                         
   1  -2  14          7.87          9.86         1.87 o                         
   2  -2  14          0.25         -1.55         1.43 o                         
  -2  -1  14          2.21          1.62         1.87 o                         
  -1  -1  14          0.99          1.97         1.88 o                         
   0  -1  14         92.73         93.59         5.48 o                         
   1  -1  14         23.62         19.72         1.99 o                         
   2  -1  14          1.23         -0.55         1.09 o                         
   3  -1  14          2.81         -0.04         1.78 o                         
  -2   0  14          0.01         -1.46         2.36 o                         
  -1   0  14         62.33         58.26         4.10 o                         
   0   0  14         13.16         16.87         5.06 o                         
   1   0  14         27.81         31.18         2.54 o                         
   2   0  14         10.69         11.01         1.52 o                         
   3   0  14          0.06         -1.96         1.59 o                         
  -2   1  14          8.76          5.88         2.14 o                         
  -1   1  14          1.29         -0.47         1.39 o                         
   0   1  14          1.38          0.61         2.40 o                         
   1   1  14          1.73          1.60         1.18 o                         
   2   1  14        176.90        184.46        10.61 o                         
   3   1  14          3.28          1.74         1.75 o                         
  -3   2  14          0.02         -1.37         1.82 o                         
  -2   2  14         10.59          7.49         1.76 o                         
  -1   2  14         12.35         17.07         2.01 o                         
   0   2  14         46.08         45.44         3.26 o                         
   1   2  14          2.69          0.37         1.02 o                         
   2   2  14          0.88          4.12         1.96 o                         
   3   2  14         42.76         47.33         3.35 o                         
  -3   3  14          3.04          6.02         2.32 o                         
  -2   3  14          1.50         -1.76         1.59 o                         
  -1   3  14         46.58         29.86         2.40 o                         
   0   3  14         11.89         14.35         2.22 o                         
   1   3  14          1.22          0.30         1.12 o                         
   2   3  14         29.86         30.74         2.07 o                         
   3   3  14          6.33          3.88         1.76 o                         
   4   3  14         13.89         11.04         2.23 o                         
  -3   4  14          1.47          4.92         3.14 o                         
  -2   4  14          0.89         -2.48         2.12 o                         
  -1   4  14          4.58          3.35         1.78 o                         
   0   4  14         69.96         71.59         3.74 o                         
   1   4  14         48.04         53.51         5.06 o                         
   2   4  14          1.34          0.85         1.44 o                         
   3   4  14          5.16          4.22         1.88 o                         
   4   4  14          7.14          8.09         1.99 o                         
  -3   5  14          7.93          8.02         4.75 o                         
  -2   5  14          2.68          1.63         2.56 o                         
  -1   5  14          2.76         -0.76         1.77 o                         
   0   5  14         12.83          6.91         1.60 o                         
   1   5  14          2.15          0.61         1.94 o                         
   2   5  14          0.00         -2.08         2.02 o                         
   3   5  14         16.72         13.34         3.16 o                         
   4   5  14         10.83          7.98         2.44 o                         
  -2   6  14         14.81         26.74         3.34 o                         
  -1   6  14          0.82         -0.88         1.53 o                         
   0   6  14         73.95         74.65         5.65 o                         
   1   6  14          3.49          1.88         1.37 o                         
   2   6  14          2.69          2.87         2.60 o                         
   3   6  14          1.75         -1.34         2.17 o                         
   4   6  14         18.20         19.37         2.93 o                         
  -2   7  14         12.30          8.16         2.72 o                         
  -1   7  14          2.91          4.37         2.01 o                         
   0   7  14          0.01         -1.69         1.90 o                         
   1   7  14         17.22         20.71         1.93 o                         
   2   7  14          2.03         -1.22         2.02 o                         
   3   7  14          1.05         -1.20         2.07 o                         
   4   7  14          6.27          3.91         2.53 o                         
  -2   8  14          2.31          1.26         2.50 o                         
  -1   8  14          0.86         -2.26         1.51 o                         
   0   8  14          7.08          5.92         1.97 o                         
   1   8  14          4.20          3.48         1.90 o                         
   2   8  14         24.63         24.59         3.05 o                         
   3   8  14          0.24         -2.97         2.16 o                         
  -2   9  14          4.93          1.71         2.97 o                         
  -1   9  14          0.99         -0.70         1.48 o                         
   0   9  14          3.06          5.59         1.77 o                         
   1   9  14         86.59        103.56         6.98 o                         
   2   9  14          0.81         -0.53         1.73 o                         
   3   9  14          2.12          2.16         1.96 o                         
  -2  10  14          2.73         -0.19         2.29 o                         
  -1  10  14          1.08         -4.23         2.82 o                         
   0  10  14          0.97         -2.71         1.81 o                         
   1  10  14          0.90         -0.06         1.58 o                         
   2  10  14         89.52        101.93         9.21 o                         
   3  10  14          1.61          2.61         2.31 o                         
  -1  11  14          6.90         10.55         2.87 o                         
   0  11  14          2.36          1.08         1.78 o                         
   1  11  14          9.15          6.67         2.49 o                         
   2  11  14          3.07          2.53         2.14 o                         
   3  11  14          5.88          7.67         2.67 o                         
  -1  12  14          0.02         -2.46         4.25 o                         
   0  12  14          5.73          3.73         2.36 o                         
   1  12  14          1.02          3.30         2.32 o                         
   2  12  14          0.38          2.98         2.33 o                         
   0  13  14          2.92         -4.25         2.84 o                         
   1  13  14         20.92         28.50         2.82 o                         
   2  13  14         12.82         11.53         2.74 o                         
   0  -3  15         19.52         25.31         6.04 o                         
   1  -3  15          0.28         -2.78         1.85 o                         
  -1  -2  15          0.12          1.12         2.33 o                         
   0  -2  15         36.35         40.09         4.16 o                         
   1  -2  15          2.64         -0.87         1.81 o                         
   2  -2  15          0.18         -1.25         1.72 o                         
  -1  -1  15         13.06         16.30         2.68 o                         
   0  -1  15         40.84         57.81         4.54 o                         
   1  -1  15          0.06          1.54         1.79 o                         
   2  -1  15          0.82         -1.50         1.36 o                         
  -2   0  15          2.95          1.41         1.84 o                         
  -1   0  15         20.05         23.30         3.70 o                         
   0   0  15          0.00          2.78         2.55 o                         
   1   0  15         13.05         13.49         2.44 o                         
   2   0  15          0.25         -0.03         1.27 o                         
  -2   1  15          1.84         -2.51         1.67 o                         
  -1   1  15          3.70          8.65         2.13 o                         
   0   1  15          5.59          3.28         1.96 o                         
   1   1  15          0.45         -0.27         1.66 o                         
   2   1  15         29.17         28.97         2.15 o                         
   3   1  15          8.23          9.30         2.56 o                         
  -2   2  15          0.07         -1.22         1.88 o                         
  -1   2  15          4.78          6.38         1.62 o                         
   0   2  15         21.53         24.65         2.65 o                         
   1   2  15         15.11         13.03         2.13 o                         
   2   2  15         45.01         46.72         3.26 o                         
   3   2  15          0.05          3.52         1.74 o                         
  -2   3  15          2.05         -2.63         2.77 o                         
  -1   3  15          2.19         -0.48         1.58 o                         
   0   3  15         33.73         30.31         3.83 o                         
   1   3  15          0.08          0.64         1.06 o                         
   2   3  15         21.57         21.98         2.44 o                         
   3   3  15         23.86         23.23         2.56 o                         
  -2   4  15          0.07          1.37         2.20 o                         
  -1   4  15          1.31          1.36         1.49 o                         
   0   4  15          1.44          2.68         1.58 o                         
   1   4  15         24.56         20.47         1.92 o                         
   2   4  15         13.53          9.06         2.30 o                         
   3   4  15          2.12          3.53         1.84 o                         
  -2   5  15          1.29         -1.91         3.65 o                         
  -1   5  15          6.43          7.06         3.05 o                         
   0   5  15         33.43         44.70         3.02 o                         
   1   5  15          9.63          7.90         1.48 o                         
   2   5  15          7.89         10.21         2.77 o                         
   3   5  15          3.55          4.26         1.89 o                         
  -2   6  15          2.61         -2.88         3.84 o                         
  -1   6  15          0.92         -2.14         1.83 o                         
   0   6  15         54.24         48.91         3.17 o                         
   1   6  15          8.95          3.41         2.29 o                         
   2   6  15          0.43         -1.63         1.85 o                         
   3   6  15         11.52         12.65         2.53 o                         
  -2   7  15          7.30         10.86         3.22 o                         
  -1   7  15          3.68          0.31         2.89 o                         
   0   7  15          2.36         -0.35         1.36 o                         
   1   7  15         33.90         35.64         3.94 o                         
   2   7  15         14.80         20.85         3.12 o                         
   3   7  15          1.08         -0.60         2.80 o                         
  -2   8  15          0.21          1.15         3.34 o                         
  -1   8  15          0.01         -1.87         2.21 o                         
   0   8  15          1.29         -0.26         1.81 o                         
   1   8  15         12.48          5.43         2.14 o                         
   2   8  15         57.36         48.74         8.69 o                         
   3   8  15          8.32          5.21         2.27 o                         
  -1   9  15          0.04         -2.03         3.03 o                         
   0   9  15          1.86         -1.88         1.80 o                         
   1   9  15          0.56          1.68         1.83 o                         
   2   9  15          3.17          6.53         3.54 o                         
   3   9  15          2.12         -0.71         2.23 o                         
  -1  10  15          5.55          0.70         2.96 o                         
   0  10  15          9.35          8.56         2.23 o                         
   1  10  15          1.56          1.29         2.12 o                         
   2  10  15         13.31         19.50         2.97 o                         
   0  11  15          3.85          1.62         1.78 o                         
   1  11  15          3.03          2.23         1.89 o                         
   2  11  15         12.10         13.23         2.83 o                         
   0  12  15          0.16         -3.80         2.74 o                         
   1  12  15          2.35          2.27         1.84 o                         
   0  -1  16          6.35          8.80         2.87 o                         
   1  -1  16          6.47          4.54         2.27 o                         
  -1   0  16          1.56          1.39         2.59 o                         
   0   0  16          3.92         -0.05         4.20 o                         
   1   0  16         28.45         33.36         3.15 o                         
  -1   1  16          0.74         -1.98         1.70 o                         
   0   1  16          1.35          0.74         2.48 o                         
   1   1  16          0.10          2.03         1.82 o                         
   2   1  16          3.38          6.11         2.50 o                         
  -1   2  16          6.52          6.43         2.15 o                         
   0   2  16         19.46         24.08         3.37 o                         
   1   2  16          3.06          3.83         1.86 o                         
   2   2  16          4.26          7.00         2.12 o                         
  -1   3  16          0.38          0.64         1.53 o                         
   0   3  16          3.43          0.46         1.88 o                         
   1   3  16          0.75         -2.08         1.53 o                         
   2   3  16          0.19         -0.97         1.39 o                         
  -1   4  16          1.53         -2.19         1.46 o                         
   0   4  16         46.38         39.73         3.09 o                         
   1   4  16          0.51         -0.92         1.47 o                         
   2   4  16          2.59          2.36         1.97 o                         
  -1   5  16          0.15         -3.12         2.08 o                         
   0   5  16          0.02          1.57         1.63 o                         
   1   5  16         39.74         48.44         4.27 o                         
   2   5  16         12.32         13.08         1.98 o                         
   3   5  16          0.37         -1.92         1.71 o                         
  -1   6  16          4.90         -1.27         1.87 o                         
   0   6  16          0.57          1.20         1.58 o                         
   1   6  16          0.02          3.21         2.29 o                         
   2   6  16          0.37          1.78         2.19 o                         
  -1   7  16          0.09         -2.76         1.84 o                         
   0   7  16          6.62          4.59         2.08 o                         
   1   7  16          0.04          0.02         2.50 o                         
   2   7  16          2.13          0.06         4.73 o                         
  -1   8  16          6.50          0.61         2.60 o                         
   0   8  16          2.54          2.10         1.53 o                         
   1   8  16         15.28         18.29         4.46 o                         
   2   8  16         37.82         52.62         4.89 o                         
  -1   9  16          1.26         -1.65         2.55 o                         
   0   9  16          2.17         -0.02         2.02 o                         
   1   9  16          5.67          2.41         2.27 o                         
   2   9  16         26.23         28.51         3.63 o                         
   0  10  16          1.04         -1.35         1.82 o                         
   1  10  16          0.86          0.44         2.51 o                         
   2  10  16         17.26         13.07         2.71 o                         
   1  11  16          0.01         -0.34         1.96 o                         
   0   2  17          7.61          5.80         2.08 o                         
   1   2  17          0.08         -1.24         2.17 o                         
   0   3  17          0.94         -1.05         1.78 o                         
   1   3  17          2.06          3.41         2.60 o                         
   0   4  17          0.06         -0.51         1.95 o                         
   1   4  17          1.84          5.21         2.61 o                         
   0   5  17          0.62          1.14         1.65 o                         
   1   5  17          0.75          3.27         2.65 o                         
   2   5  17          2.24          1.57         2.94 o                         
   0   6  17         10.46         10.85         2.13 o                         
   1   6  17         40.14         47.25         4.49 o                         
   2   6  17          4.58          3.28         3.19 o                         
   0   7  17          2.27          0.43         2.05 o                         
   1   7  17          4.94          5.55         3.05 o                         
   0   8  17          3.50          7.13         2.35 o                         
   1   8  17          0.00          0.00         2.19 o                         
                                                                                
